# Supplementary material for: Phylogenomic analysis of 343 Xanthomonas citri pv. citri strains unravels introduction history and dispersal paths
Source: PLoS Pathog. 2023 Dec 15;19(12):e1011876. doi: 10.1371/journal.ppat.1011876 (PMC10756548; doi:10.1371/journal.ppat.1011876)
Supplement: S1 Table — (XLSX) [file ppat.1011876.s001.xlsx]

## Sheet: Sheet1
S1 Table. The recombination rate of genomes of Florida XccA population
	R/theta	delta	nu	r/m
Mean	0.026497	98.2761	0.109761	0.285824
SD	0.004587	18.6079	0.006287	0.000537
Note: R/theta is the rate of recombination divided by the rate of mutation; delta is the size of the recombined fragment in base pairs; nu is the probability of recombination per site; R/m is the effect of recombination relative to that of mutation (or the ratio of per-base-pair substitution by recombination to that by mutation. r/m=(R/theta)*delta*nu.
