# Supplementary material for: Phylogenomic analysis of 343 Xanthomonas citri pv. citri strains unravels introduction history and dispersal paths
Source: PLoS Pathog. 2023 Dec 15;19(12):e1011876. doi: 10.1371/journal.ppat.1011876 (PMC10756548; doi:10.1371/journal.ppat.1011876)
Supplement: S2 Table — (XLSX) [file ppat.1011876.s002.xlsx]

## Sheet: Sheet1
S2 Table. Genes from XccA strains under positive selection
Lotus tag	Annotation
XAC0089	abortive phage infection
XAC1069	uncharacterized protein
XAC1527	MacA; membrane fusion protein, macrolide-specific efflux system
XAC1815	filamentous hemagglutinin
XAC1859	mosc domain containing protein
XAC1895	methyl-accepting chemotaxis
XAC1896	methyl-accepting chemotaxis
XAC2157	CobA; uroporphyrin-III C-methyltransferase
XAC2173	UPF0753 protein
XAC2325	heme exporter protein
XAC2506	transcription factor SPT20
XAC2529	YD repeat protein
XAC2600	tonB-dependent Receptor
XAC3229	cointegrate resolution protein T
XAC3323	trichohyalin
XAC3378	von Willebrand factor
XAC3931	Mg chelatase subunit ChlI
XAC4225	xylose isomerase
XAC4323	transposase
XACa0022	PthA1
