# Supplementary material for: Phylogenomic analysis of 343 Xanthomonas citri pv. citri strains unravels introduction history and dispersal paths
Source: PLoS Pathog. 2023 Dec 15;19(12):e1011876. doi: 10.1371/journal.ppat.1011876 (PMC10756548; doi:10.1371/journal.ppat.1011876)
Supplement: S3 Table — (XLSX) [file ppat.1011876.s003.xlsx]

## Sheet: Sheet1
S3 Table. The summary of genomic mutations of 343 XccA strains
	Genome or plasmid size (M)	#Mutations	#Mutations per Mb
Chromosome	5.18	2071	400
Plasmid 1	0.03	21	700
Plasmid 2	0.06	54	900
Coding	4.32	1379	319
Non-coding	0.95	767	809
Total	5.27	2146	407
