# Supplementary material for: Phylogenomic analysis of 343 Xanthomonas citri pv. citri strains unravels introduction history and dispersal paths
Source: PLoS Pathog. 2023 Dec 15;19(12):e1011876. doi: 10.1371/journal.ppat.1011876 (PMC10756548; doi:10.1371/journal.ppat.1011876)
Supplement: S4 Table — (XLSX) [file ppat.1011876.s004.xlsx]

## Sheet: Sheet1
S4 Table. Contribution of time and location on genomic variations
	Cluster	Factor	Variation	Confidence interval (5%)	Confidence interval (95%)	P-value
Mutation profile	All samples	Time	0.014865	0.02961	0.006899	0.001
		Geographic location	0.084463	0.108304	0.068585	0.025
	Cluster1	Time	0.134483	0.046746	0.327949	0.05
		Geographic location	0.711911	0.434467	1.21277	0.013
	Cluster2	Time	0.0253	0.01434	0.0433	0.001
		Geographic location	0.0967	0.0842	0.1113	0.001
Gene presence and absence profile	All samples	Time	0.101	0.02	0.317	0.001
		Geographic location	0.067	0.0439	0.097	0.208
	Cluster1	Time	0.0698	0.0373	0.156	0.324
		Geographic location	0.618	0.438	0.927	0.077
	Cluster2	Time	0.1142	0.0203	0.3536	0.001
		Geographic location	0.07274	0.04673	0.1069	0.166
