# Supplementary material for: Phylogenomic analysis of 343 Xanthomonas citri pv. citri strains unravels introduction history and dispersal paths
Source: PLoS Pathog. 2023 Dec 15;19(12):e1011876. doi: 10.1371/journal.ppat.1011876 (PMC10756548; doi:10.1371/journal.ppat.1011876)
Supplement: S5 Table — (XLSX) [file ppat.1011876.s005.xlsx]

## Sheet: Sheet1
S5 Table. The KEGG pathway enrichment analysis of genes containing mutations in the 343 XccA strains
Pathway	SNP	Background in genome	p value
Two-component system	61	182	0.000449
Pyruvate metabolism	16	33	0.001022
Glycolysis / Gluconeogenesis	14	34	0.012609
Quorum sensing	17	46	0.020752
Protein kinases	9	20	0.023194
Peptidases	21	74	0.156599
Bacterial motility proteins	31	115	0.168561
Bacterial chemotaxis	14	48	0.187815
Amino sugar and nucleotide sugar metabolism	10	33	0.20316
DNA repair and recombination proteins	24	89	0.206206
Purine metabolism	18	65	0.211391
Exosome	16	57	0.211832
General function prediction	11	42	0.358082
Chaperones and folding catalysts	11	51	0.64093
Transcription factors	14	66	0.672476
Oxidative phosphorylation	10	50	0.737256
ABC transporters	12	62	0.789604
Bacterial secretion system	13	77	0.923321
Ribosome biogenesis	10	62	0.927884
Transfer RNA biogenesis	11	72	0.959755
Ribosome	12	121	0.999949
