# Supplementary material for: Phylogenomic analysis of 343 Xanthomonas citri pv. citri strains unravels introduction history and dispersal paths
Source: PLoS Pathog. 2023 Dec 15;19(12):e1011876. doi: 10.1371/journal.ppat.1011876 (PMC10756548; doi:10.1371/journal.ppat.1011876)
Supplement: S6 Table — (XLSX) [file ppat.1011876.s006.xlsx]

## Sheet: Sheet1
S6 Table. Analysis of copper resistance genes in 343 Xanthomonas citri subsp. citri strains isolated in Florida
Gene name	Annotation	Presence in 343 Xcc strains	Presence in Xcc 306 strain
copL	copper resistance protein L	No	No
copA	copper resistance system multicopper oxidase	No	No
copB	copper-binding protein	No	No
copM	cytochrome C oxidase	No	No
copG	uncharacterized conserved protein	No	No
copC	copper homeostasis periplasmic binding protein	No	No
copD	copper homeostasis membrane protein	No	No
copF	copper-translocating P-type ATPase	No	No
