# Supplementary material for: Phylogenomic analysis of 343 Xanthomonas citri pv. citri strains unravels introduction history and dispersal paths
Source: PLoS Pathog. 2023 Dec 15;19(12):e1011876. doi: 10.1371/journal.ppat.1011876 (PMC10756548; doi:10.1371/journal.ppat.1011876)
Supplement: S7 Table — (XLSX) [file ppat.1011876.s007.xlsx]

## Sheet: Sheet1
S7 Table. Sensitivity of 20 Florida Xcc strains to copper as determined by minimum inhibitory concentration (MIC) assays*.
Strains		MIC (µg/mL)
ID	Isolation time	Copper (CuSO4)
Xcc306	unknown	100
FL1059	1998	100
FL1493	2000	100
FL1656	2000	100
FL1992	2002	100
FL2087	2003	100
FL2918	2003	100
FL3152	2003	100
FL3183	2003	100
FL4948	2004	100
FL4950	2004	100
FL5985	2004	100
FL6403	2005	100
FL6610	2005	100
FL7121	2005	100
FL7988	2006	100
FL8101	2006	100
FL8931	2006	100
FL9210	2007	100
FL9622	2007	100
FL10034	2009	100
* The MICs were determined using the broth microdilution assay with 96-well plates at 28°C under stationary conditions as described in the Materials and Methods. The MIC was defined as the lowest concentration resulting in no bacterial growth measured at OD600nm after a 48 h incubation compared with the control samples. The tests were repeated three times with four replicate wells each time.
