# Supplementary material for: Phylogenomic analysis of 343 Xanthomonas citri pv. citri strains unravels introduction history and dispersal paths
Source: PLoS Pathog. 2023 Dec 15;19(12):e1011876. doi: 10.1371/journal.ppat.1011876 (PMC10756548; doi:10.1371/journal.ppat.1011876)
Supplement: S1 Dataset — B. The summary of genome sequencing, assembly, gene prediction, and NCBI accession information of 343 XccA strains. C. The average nucleotide identity of genomes among 343 Florida XccA and reference strains. D. The core and accessory genes of pan genome of 350 Florida XccA strains. E. The sample information of 431 Xcc A strains worldwide from public database. F. The mutation information of genes involved in pathogenicity or fitness from the 343 XccA strains. (XLSX) [file ppat.1011876.s010.xlsx]

## Sheet: A
Dataset 1. The sample information of 343 newly sequenced and 10 publicly available genomes of Florida Xcc A strains used in this study
Sample ID	Sample year	Sample host	Sample location	Pathotype	sub group (phylogenetic tree based on SNP sequences)	sub group (PCoA based on SNP)	sub group (phylogenetic tree based on core genes)	Note1	Note2	Bioproject	Reference
LMG9322	1986	Citrus sp.	Unknown	A	Cluster1	Cluster1	Cluster1	Consistent among three methods	public	PRJNA599566	1. Gordon JL, Lefeuvre P, Escalon A, Barbe V, Cruveiller S, Gagnevin L, et al. Comparative genomics of 43 strains of Xanthomonas citri pv. citri reveals the evolutionary events giving rise to pathotypes with different host ranges. BMC Genomics. 2015;16: 1–20. doi:10.1186/S12864-015-2310-X/FIGURES/3
LMG9322-1	1986	Citrus sp.	Unknown	A	Not determined	Not determined	Cluster1	Lack raw reads data to generate SNPs	public	PRJNA338819	2. Bansal K, Midha S, Kumar S, Patil PB. Ecological and Evolutionary Insights into Xanthomonas citri Pathovar Diversity. Appl Environ Microbiol. 2017; 83(9):e02993-16 doi:10.1128/AEM.02993-16
MN11	1989	Citrus sp.	Manatee	A	Cluster1	Cluster1	Cluster1	Consistent among three methods	public	PRJNA255042	3. Zhang Y, Jalan N, Zhou X, Goss E, Jones JB, Setubal JC, et al. Positive selection is the main driving force for evolution of citrus canker-causing Xanthomonas. ISME J. 2015;9: 2128–2138. doi:10.1038/ISMEJ.2015.15
MN12	1997	Citrus sp.	Manatee	A	Cluster1	Cluster1	Cluster1	Consistent among three methods	public	PRJNA255042	3. Zhang Y, Jalan N, Zhou X, Goss E, Jones JB, Setubal JC, et al. Positive selection is the main driving force for evolution of citrus canker-causing Xanthomonas. ISME J. 2015;9: 2128–2138. doi:10.1038/ISMEJ.2015.15
FL1884	2001	Citrus sinensis	Collier	A	Cluster1	Cluster1	Cluster1	Consistent among three methods	new sequenced sample	PRJNA833305	This study
FL2089	2003	Citrus sp.	Nassau	A	Cluster1	Cluster1	Cluster1	Consistent among three methods	new sequenced sample	PRJNA833305	This study
FL6325	2004	Citrus sp.	DeSoto	A	Cluster1	Cluster1	Cluster1	Consistent among three methods	new sequenced sample	PRJNA833305	This study
FL6641	2005	Citrus sp.	DeSoto	A	Cluster1	Cluster1	Cluster1	Consistent among three methods	new sequenced sample	PRJNA833305	This study
FL6737	2005	Citrus sp.	Collier	A	Cluster1	Cluster1	Cluster1	Consistent among three methods	new sequenced sample	PRJNA833305	This study
FL7013	2005	Citrus sp.	Manatee	A	Cluster1	Cluster1	Cluster1	Consistent among three methods	new sequenced sample	PRJNA833305	This study
FL7103	2005	Citrus sp.	Manatee	A	Cluster1	Cluster1	Cluster1	Consistent among three methods	new sequenced sample	PRJNA833305	This study
FL7121	2005	Citrus sp.	Manatee	A	Cluster1	Cluster1	Cluster1	Consistent among three methods	new sequenced sample	PRJNA833305	This study
MN10	2005	Citrus sp.	Manatee	A	Cluster1	Cluster1	Cluster1	Consistent among three methods	public	PRJNA255042	3. Zhang Y, Jalan N, Zhou X, Goss E, Jones JB, Setubal JC, et al. Positive selection is the main driving force for evolution of citrus canker-causing Xanthomonas. ISME J. 2015;9: 2128–2138. doi:10.1038/ISMEJ.2015.15
FL8101	2006	Citrus sp.	Manatee	A	Cluster1	Cluster1	Cluster1	Consistent among three methods	new sequenced sample	PRJNA833305	This study
FL8102	2006	Citrus sinensis	Brevard	A	Cluster1	Cluster1	Cluster1	Consistent among three methods	new sequenced sample	PRJNA833305	This study
FL9058	2006	Citrus paradisi	Polk	A	Cluster1	Cluster1	Cluster1	Consistent among three methods	new sequenced sample	PRJNA833305	This study
FL9813	2008	Citrus sp.	DeSoto	A	Cluster1	Cluster1	Cluster1	Consistent among three methods	new sequenced sample	PRJNA833305	This study
FL9889	2008	Citrus sp.	Polk	A	Cluster1	Cluster1	Cluster1	Consistent among three methods	new sequenced sample	PRJNA833305	This study
FL9909	2008	Citrus sp.	St.Lucie	A	Cluster1	Cluster1	Cluster1	Consistent among three methods	new sequenced sample	PRJNA833305	This study
FL9969	2009	Citrus sp.	Hardee	A	Cluster1	Cluster1	Cluster1	Consistent among three methods	new sequenced sample	PRJNA833305	This study
FL10484	2012	Citrus sp.	Hillsborough	A	Cluster1	Cluster1	Cluster1	Consistent among three methods	new sequenced sample	PRJNA833305	This study
FL989	1997	Citrus sp.	Dade-Miami	A	Cluster2	Cluster2	Cluster2	Consistent among three methods	new sequenced sample	PRJNA833305	This study
FL1059	1998	Citrus paradisi	Collier	A	Cluster2	Cluster2	Cluster2	Consistent among three methods	new sequenced sample	PRJNA833305	This study
FL1060	1998	Citrus paradisi	Collier	A	Cluster2	Cluster2	Cluster2	Consistent among three methods	new sequenced sample	PRJNA833305	This study
FL1560	1999	Citrus sp.	Hendry	A	Cluster2	Cluster2	Cluster2	Consistent among three methods	new sequenced sample	PRJNA833305	This study
FL1561	1999	Citrus paradisi	Collier	A	Cluster2	Cluster2	Cluster2	Consistent among three methods	new sequenced sample	PRJNA833305	This study
FL1565	1999	Citrus aurantiifolia	Hendry	A	Cluster2	Cluster2	Cluster2	Consistent among three methods	new sequenced sample	PRJNA833305	This study
FL1569	1999	Citrus sp.	Collier	A	Cluster2	Cluster2	Cluster2	Consistent among three methods	new sequenced sample	PRJNA833305	This study
FL1615	1999	Citrus paradisi	Hillsborough	A	Cluster2	Cluster2	Cluster2	Consistent among three methods	new sequenced sample	PRJNA833305	This study
FL1071	1999	Citrus paradisi	Hendry	A	Cluster2	Cluster2	Cluster2	Consistent among three methods	new sequenced sample	PRJNA833305	This study
FL1570	1999	Citrus reticulata	Collier	A	Cluster2	Cluster2	Cluster2	Consistent among three methods	new sequenced sample	PRJNA833305	This study
FL1568	1999	Citrus sp.	Hendry	A	Cluster2	Cluster2	Cluster2	Consistent among three methods	new sequenced sample	PRJNA833305	This study
FL1614	1999	Citrus paradisi	Hillsborough	A	Cluster2	Cluster2	Cluster2	Consistent among three methods	new sequenced sample	PRJNA833305	This study
FL1400	2000	Citrus paradisi	Hendry	A	Cluster2	Cluster2	Cluster2	Consistent among three methods	new sequenced sample	PRJNA833305	This study
FL1657	2000	Citrus sinensis	Collier	A	Cluster2	Cluster2	Cluster2	Consistent among three methods	new sequenced sample	PRJNA833305	This study
FL1493	2000	Citrus paradisi	Collier	A	Cluster2	Cluster2	Cluster2	Consistent among three methods	new sequenced sample	PRJNA833305	This study
FL1654	2000	Citrus paradisi	Collier	A	Cluster2	Cluster2	Cluster2	Consistent among three methods	new sequenced sample	PRJNA833305	This study
FL1655	2000	Citrus limon	Hendry	A	Cluster2	Cluster2	Cluster2	Consistent among three methods	new sequenced sample	PRJNA833305	This study
FL1656	2000	Citrus aurantiifolia	Hendry	A	Cluster2	Cluster2	Cluster2	Consistent among three methods	new sequenced sample	PRJNA833305	This study
FL1356	2000	Citrus paradisi	Manatee	A	Cluster2	Cluster2	Cluster2	Consistent among three methods	new sequenced sample	PRJNA833305	This study
FL1658	2000	Citrus paradisi	Collier	A	Cluster2	Cluster2	Cluster2	Consistent among three methods	new sequenced sample	PRJNA833305	This study
FL1860	2001	Citrus sinensis	DeSoto	A	Cluster2	Cluster2	Cluster2	Consistent among three methods	new sequenced sample	PRJNA833305	This study
FL1861	2001	Citrus sinensis	DeSoto	A	Cluster2	Cluster2	Cluster2	Consistent among three methods	new sequenced sample	PRJNA833305	This study
FL1890	2001	Citrus sinensis	DeSoto	A	Cluster2	Cluster2	Cluster2	Consistent among three methods	new sequenced sample	PRJNA833305	This study
FL1891	2001	Citrus sinensis	DeSoto	A	Cluster2	Cluster2	Cluster2	Consistent among three methods	new sequenced sample	PRJNA833305	This study
FL1822	2001	Citrus sinensis	Hendry	A	Cluster2	Cluster2	Cluster2	Consistent among three methods	new sequenced sample	PRJNA833305	This study
FL1857	2001	Citrus sinensis	Hendry	A	Cluster2	Cluster2	Cluster2	Consistent among three methods	new sequenced sample	PRJNA833305	This study
FL1882	2001	Citrus sinensis	Collier	A	Cluster2	Cluster2	Cluster2	Consistent among three methods	new sequenced sample	PRJNA833305	This study
FL1883	2001	Citrus sinensis	Collier	A	Cluster2	Cluster2	Cluster2	Consistent among three methods	new sequenced sample	PRJNA833305	This study
FL1885	2001	Citrus sinensis	Collier	A	Cluster2	Cluster2	Cluster2	Consistent among three methods	new sequenced sample	PRJNA833305	This study
FL1875	2001	Citrus sinensis	Hendry	A	Cluster2	Cluster2	Cluster2	Consistent among three methods	new sequenced sample	PRJNA833305	This study
FL1911	2002	Citrus paradisi	DeSoto	A	Cluster2	Cluster2	Cluster2	Consistent among three methods	new sequenced sample	PRJNA833305	This study
FL1924	2002	Citrus sp.	Nassau	A	Cluster2	Cluster2	Cluster2	Consistent among three methods	new sequenced sample	PRJNA833305	This study
FL1925	2002	Citrus sp.	Collier	A	Cluster2	Cluster2	Cluster2	Consistent among three methods	new sequenced sample	PRJNA833305	This study
FL1927	2002	Citrus sp.	Hendry	A	Cluster2	Cluster2	Cluster2	Consistent among three methods	new sequenced sample	PRJNA833305	This study
FL1928	2002	Citrus paradisi	Hendry	A	Cluster2	Cluster2	Cluster2	Consistent among three methods	new sequenced sample	PRJNA833305	This study
FL1946	2002	Citrus paradisi	Hendry	A	Cluster2	Cluster2	Cluster2	Consistent among three methods	new sequenced sample	PRJNA833305	This study
FL1947	2002	Citrus sp.	Lee	A	Cluster2	Cluster2	Cluster2	Consistent among three methods	new sequenced sample	PRJNA833305	This study
FL1948	2002	Citrus sp.	Lee	A	Cluster2	Cluster2	Cluster2	Consistent among three methods	new sequenced sample	PRJNA833305	This study
FL1913	2002	Citrus sp.	Brevard	A	Cluster2	Cluster2	Cluster2	Consistent among three methods	new sequenced sample	PRJNA833305	This study
FL1926	2002	Citrus sp.	Collier	A	Cluster2	Cluster2	Cluster2	Consistent among three methods	new sequenced sample	PRJNA833305	This study
FL1966	2002	Citrus sp.	Brevard	A	Cluster2	Cluster2	Cluster2	Consistent among three methods	new sequenced sample	PRJNA833305	This study
FL1967	2002	Citrus sp.	Brevard	A	Cluster2	Cluster2	Cluster2	Consistent among three methods	new sequenced sample	PRJNA833305	This study
FL1968	2002	Citrus sp.	Nassau	A	Cluster2	Cluster2	Cluster2	Consistent among three methods	new sequenced sample	PRJNA833305	This study
FL1969	2002	Citrus sp.	Brevard	A	Cluster2	Cluster2	Cluster2	Consistent among three methods	new sequenced sample	PRJNA833305	This study
FL1992	2002	Citrus paradisi	Lee	A	Cluster2	Cluster2	Cluster2	Consistent among three methods	new sequenced sample	PRJNA833305	This study
Miami	2002	Citrus sp.	Dade-Miami	A	Not determined	Not determined	Cluster2	Lack raw reads data to generate SNPs	public	PRJNA255042	3. Zhang Y, Jalan N, Zhou X, Goss E, Jones JB, Setubal JC, et al. Positive selection is the main driving force for evolution of citrus canker-causing Xanthomonas. ISME J. 2015;9: 2128–2138. doi:10.1038/ISMEJ.2015.15
FL1988	2003	Citrus paradisi	Manatee	A	Cluster2	Cluster2	Cluster2	Consistent among three methods	new sequenced sample	PRJNA833305	This study
FL2087	2003	Citrus paradisi	Hendry	A	Cluster2	Cluster2	Cluster2	Consistent among three methods	new sequenced sample	PRJNA833305	This study
FL3183	2003	Citrus sinensis	Lee	A	Cluster2	Cluster2	Cluster2	Consistent among three methods	new sequenced sample	PRJNA833305	This study
FL2968	2003	Citrus sp.	DeSoto	A	Cluster2	Cluster2	Cluster2	Consistent among three methods	new sequenced sample	PRJNA833305	This study
FL2970	2003	Citrus sp.	DeSoto	A	Cluster2	Cluster2	Cluster2	Consistent among three methods	new sequenced sample	PRJNA833305	This study
FL2971	2003	Citrus sp.	DeSoto	A	Cluster2	Cluster2	Cluster2	Consistent among three methods	new sequenced sample	PRJNA833305	This study
FL2088	2003	Citrus paradisi	Nassau	A	Cluster2	Cluster2	Cluster2	Consistent among three methods	new sequenced sample	PRJNA833305	This study
FL2090	2003	Citrus sp.	Nassau	A	Cluster2	Cluster2	Cluster2	Consistent among three methods	new sequenced sample	PRJNA833305	This study
FL2918	2003	Citrus limon	Hendry	A	Cluster2	Cluster2	Cluster2	Consistent among three methods	new sequenced sample	PRJNA833305	This study
FL2920	2003	Citrus sp.	Hendry	A	Cluster2	Cluster2	Cluster2	Consistent among three methods	new sequenced sample	PRJNA833305	This study
FL3152	2003	Citrus reticulata	Lee	A	Cluster2	Cluster2	Cluster2	Consistent among three methods	new sequenced sample	PRJNA833305	This study
FL3182	2003	Citrus aurantium	Lee	A	Cluster2	Cluster2	Cluster2	Consistent among three methods	new sequenced sample	PRJNA833305	This study
FL1987	2003	Citrus sinensis	Manatee	A	Cluster2	Cluster2	Cluster2	Consistent among three methods	new sequenced sample	PRJNA833305	This study
FL2919	2003	Citrus sp.	Hendry	A	Cluster2	Cluster2	Cluster2	Consistent among three methods	new sequenced sample	PRJNA833305	This study
FL2969	2003	Citrus sp.	DeSoto	A	Cluster2	Cluster2	Cluster2	Consistent among three methods	new sequenced sample	PRJNA833305	This study
FL2976	2003	Citrus sp.	Hendry	A	Cluster2	Cluster2	Cluster2	Consistent among three methods	new sequenced sample	PRJNA833305	This study
FL6117	2004	Citrus sp.	Orange	A	Cluster2	Cluster2	Cluster2	Consistent among three methods	new sequenced sample	PRJNA833305	This study
FL4948	2004	Citrus paradisi	Nassau	A	Cluster2	Cluster2	Cluster2	Consistent among three methods	new sequenced sample	PRJNA833305	This study
FL4949	2004	Citrus paradisi	Nassau	A	Cluster2	Cluster2	Cluster2	Consistent among three methods	new sequenced sample	PRJNA833305	This study
FL4950	2004	Citrus paradisi	Nassau	A	Cluster2	Cluster2	Cluster2	Consistent among three methods	new sequenced sample	PRJNA833305	This study
FL4951	2004	Citrus paradisi	Nassau	A	Cluster2	Cluster2	Cluster2	Consistent among three methods	new sequenced sample	PRJNA833305	This study
FL6285	2004	Citrus sp.	Charlotte	A	Cluster2	Cluster2	Cluster2	Consistent among three methods	new sequenced sample	PRJNA833305	This study
FL6324	2004	Citrus sp.	DeSoto	A	Cluster2	Cluster2	Cluster2	Consistent among three methods	new sequenced sample	PRJNA833305	This study
FL6475	2004	Citrus sp.	DeSoto	A	Cluster2	Cluster2	Cluster2	Consistent among three methods	new sequenced sample	PRJNA833305	This study
FL6014	2004	Citrus paradisi	Lee	A	Cluster2	Cluster2	Cluster2	Consistent among three methods	new sequenced sample	PRJNA833305	This study
FL6264	2004	Citrus sp.	Charlotte	A	Cluster2	Cluster2	Cluster2	Consistent among three methods	new sequenced sample	PRJNA833305	This study
FL6282	2004	Citrus sp.	Charlotte	A	Cluster2	Cluster2	Cluster2	Consistent among three methods	new sequenced sample	PRJNA833305	This study
FL6287	2004	Citrus sp.	Charlotte	A	Cluster2	Cluster2	Cluster2	Consistent among three methods	new sequenced sample	PRJNA833305	This study
FL6298	2004	Citrus tangelo	Hillsborough	A	Cluster2	Cluster2	Cluster2	Consistent among three methods	new sequenced sample	PRJNA833305	This study
FL5985	2004	Citrus aurantiifolia	Lee	A	Cluster2	Cluster2	Cluster2	Consistent among three methods	new sequenced sample	PRJNA833305	This study
FL6041	2004	Citrus sp.	Lee	A	Cluster2	Cluster2	Cluster2	Consistent among three methods	new sequenced sample	PRJNA833305	This study
FL6090	2004	Citrus aurantiifolia	Hillsborough	A	Cluster2	Cluster2	Cluster2	Consistent among three methods	new sequenced sample	PRJNA833305	This study
FL6115	2004	Citrus sp.	Orange	A	Cluster2	Cluster2	Cluster2	Consistent among three methods	new sequenced sample	PRJNA833305	This study
FL6116	2004	Citrus sp.	Orange	A	Cluster2	Cluster2	Cluster2	Consistent among three methods	new sequenced sample	PRJNA833305	This study
FL6241	2004	Citrus sp.	Hillsborough	A	Cluster2	Cluster2	Cluster2	Consistent among three methods	new sequenced sample	PRJNA833305	This study
FL6294	2004	Citrus paradisi	St.Lucie	A	Cluster2	Cluster2	Cluster2	Consistent among three methods	new sequenced sample	PRJNA833305	This study
FL6326	2004	Citrus sp.	DeSoto	A	Cluster2	Cluster2	Cluster2	Consistent among three methods	new sequenced sample	PRJNA833305	This study
FL6364	2005	Citrus sp.	Hillsborough	A	Cluster2	Cluster2	Cluster2	Consistent among three methods	new sequenced sample	PRJNA833305	This study
FL6541	2005	Citrus sp.	DeSoto	A	Cluster2	Cluster2	Cluster2	Consistent among three methods	new sequenced sample	PRJNA833305	This study
FL7110	2005	Citrus sp.	Nassau	A	Cluster2	Cluster2	Cluster2	Consistent among three methods	new sequenced sample	PRJNA833305	This study
FL7132	2005	Citrus sinensis	Indian.River	A	Cluster2	Cluster2	Cluster2	Consistent among three methods	new sequenced sample	PRJNA833305	This study
FL7299	2005	Citrus sp.	Nassau	A	Cluster2	Cluster2	Cluster2	Consistent among three methods	new sequenced sample	PRJNA833305	This study
FL7679	2005	Citrus sinensis	Hendry	A	Cluster2	Cluster2	Cluster2	Consistent among three methods	new sequenced sample	PRJNA833305	This study
FL6352	2005	Citrus sp.	Sarasota	A	Cluster2	Cluster2	Cluster2	Consistent among three methods	new sequenced sample	PRJNA833305	This study
FL6595	2005	Citrus sp.	Charlotte	A	Cluster2	Cluster2	Cluster2	Consistent among three methods	new sequenced sample	PRJNA833305	This study
FL6596	2005	Citrus sp.	Charlotte	A	Cluster2	Cluster2	Cluster2	Consistent among three methods	new sequenced sample	PRJNA833305	This study
FL7314	2005	Citrus sp.	Sarasota	A	Cluster2	Cluster2	Cluster2	Consistent among three methods	new sequenced sample	PRJNA833305	This study
FL7494	2005	Citrus sinensis	Martin	A	Cluster2	Cluster2	Cluster2	Consistent among three methods	new sequenced sample	PRJNA833305	This study
FL6403	2005	Citrus paradisi	Lee	A	Cluster2	Cluster2	Cluster2	Consistent among three methods	new sequenced sample	PRJNA833305	This study
FL6404	2005	Citrus paradisi	Lee	A	Cluster2	Cluster2	Cluster2	Consistent among three methods	new sequenced sample	PRJNA833305	This study
FL6405	2005	Citrus paradisi	Lee	A	Cluster2	Cluster2	Cluster2	Consistent among three methods	new sequenced sample	PRJNA833305	This study
FL6609	2005	Citrus sp.	Hardee	A	Cluster2	Cluster2	Cluster2	Consistent among three methods	new sequenced sample	PRJNA833305	This study
FL6610	2005	Citrus sp.	Hardee	A	Cluster2	Cluster2	Cluster2	Consistent among three methods	new sequenced sample	PRJNA833305	This study
FL6611	2005	Citrus sp.	Hardee	A	Cluster2	Cluster2	Cluster2	Consistent among three methods	new sequenced sample	PRJNA833305	This study
FL6740	2005	Citrus sp.	Collier	A	Cluster2	Cluster2	Cluster2	Consistent among three methods	new sequenced sample	PRJNA833305	This study
FL7112	2005	Citrus paradisi	St.Lucie	A	Cluster2	Cluster2	Cluster2	Consistent among three methods	new sequenced sample	PRJNA833305	This study
FL7114	2005	Citrus paradisi	Indian.River	A	Cluster2	Cluster2	Cluster2	Consistent among three methods	new sequenced sample	PRJNA833305	This study
FL7156	2005	Citrus sp.	Osceola	A	Cluster2	Cluster2	Cluster2	Consistent among three methods	new sequenced sample	PRJNA833305	This study
FL7217	2005	Citrus paradisi	Indian.River	A	Cluster2	Cluster2	Cluster2	Consistent among three methods	new sequenced sample	PRJNA833305	This study
FL7302	2005	Citrus sp.	Nassau	A	Cluster2	Cluster2	Cluster2	Consistent among three methods	new sequenced sample	PRJNA833305	This study
FL7589	2005	Citrus sinensis	Glades	A	Cluster2	Cluster2	Cluster2	Consistent among three methods	new sequenced sample	PRJNA833305	This study
FL7592	2005	Citrus sinensis	Charlotte	A	Cluster2	Cluster2	Cluster2	Consistent among three methods	new sequenced sample	PRJNA833305	This study
FL7680	2005	Citrus sp.	St.Lucie	A	Cluster2	Cluster2	Cluster2	Consistent among three methods	new sequenced sample	PRJNA833305	This study
FL6332	2005	Citrus sp.	Collier	A	Cluster2	Cluster2	Cluster2	Consistent among three methods	new sequenced sample	PRJNA833305	This study
FL6340	2005	Citrus sp.	Nassau	A	Cluster2	Cluster2	Cluster2	Consistent among three methods	new sequenced sample	PRJNA833305	This study
FL6344	2005	Citrus sp.	St.Lucie	A	Cluster2	Cluster2	Cluster2	Consistent among three methods	new sequenced sample	PRJNA833305	This study
FL6351	2005	Citrus sp.	Sarasota	A	Cluster2	Cluster2	Cluster2	Consistent among three methods	new sequenced sample	PRJNA833305	This study
FL6540	2005	Citrus sp.	DeSoto	A	Cluster2	Cluster2	Cluster2	Consistent among three methods	new sequenced sample	PRJNA833305	This study
FL6583	2005	Citrus sinensis	Hillsborough	A	Cluster2	Cluster2	Cluster2	Consistent among three methods	new sequenced sample	PRJNA833305	This study
FL6608	2005	Citrus sp.	Hardee	A	Cluster2	Cluster2	Cluster2	Consistent among three methods	new sequenced sample	PRJNA833305	This study
FL6640	2005	Citrus sp.	DeSoto	A	Cluster2	Cluster2	Cluster2	Consistent among three methods	new sequenced sample	PRJNA833305	This study
FL7033	2005	Citrus sinensis	Osceola	A	Cluster2	Cluster2	Cluster2	Consistent among three methods	new sequenced sample	PRJNA833305	This study
FL7074	2005	Citrus sp.	Manatee	A	Cluster2	Cluster2	Cluster2	Consistent among three methods	new sequenced sample	PRJNA833305	This study
FL7077	2005	Citrus sp.	Osceola	A	Cluster2	Cluster2	Cluster2	Consistent among three methods	new sequenced sample	PRJNA833305	This study
FL7100	2005	Citrus paradisi	Orange	A	Cluster2	Cluster2	Cluster2	Consistent among three methods	new sequenced sample	PRJNA833305	This study
FL7158	2005	Citrus sp.	Nassau	A	Cluster2	Cluster2	Cluster2	Consistent among three methods	new sequenced sample	PRJNA833305	This study
FL7253	2005	Citrus paradisi	Orange	A	Cluster2	Cluster2	Cluster2	Consistent among three methods	new sequenced sample	PRJNA833305	This study
FL7492	2005	Citrus sp.	Sarasota	A	Cluster2	Cluster2	Cluster2	Consistent among three methods	new sequenced sample	PRJNA833305	This study
FL7532	2005	Citrus sp.	St.Lucie	A	Cluster2	Cluster2	Cluster2	Consistent among three methods	new sequenced sample	PRJNA833305	This study
FL7580	2005	Citrus sinensis	Glades	A	Cluster2	Cluster2	Cluster2	Consistent among three methods	new sequenced sample	PRJNA833305	This study
FL7601	2005	Citrus sp.	Charlotte	A	Cluster2	Cluster2	Cluster2	Consistent among three methods	new sequenced sample	PRJNA833305	This study
FL7605	2005	Citrus sinensis	Hendry	A	Cluster2	Cluster2	Cluster2	Consistent among three methods	new sequenced sample	PRJNA833305	This study
FL7674	2005	Citrus sinensis	Hendry	A	Cluster2	Cluster2	Cluster2	Consistent among three methods	new sequenced sample	PRJNA833305	This study
FL7677	2005	Citrus paradisi	Hendry	A	Cluster2	Cluster2	Cluster2	Consistent among three methods	new sequenced sample	PRJNA833305	This study
FL7685	2005	Citrus paradisi	Martin	A	Cluster2	Cluster2	Cluster2	Consistent among three methods	new sequenced sample	PRJNA833305	This study
FL7692	2005	Citrus sp.	Orange	A	Cluster2	Cluster2	Cluster2	Consistent among three methods	new sequenced sample	PRJNA833305	This study
FL7820	2006	Citrus reticulata	Charlotte	A	Cluster2	Cluster2	Cluster2	Consistent among three methods	new sequenced sample	PRJNA833305	This study
FL7866	2006	Citrus sp.	DeSoto	A	Cluster2	Cluster2	Cluster2	Consistent among three methods	new sequenced sample	PRJNA833305	This study
FL7870	2006	Citrus sinensis	Collier	A	Cluster2	Cluster2	Cluster2	Consistent among three methods	new sequenced sample	PRJNA833305	This study
FL8010	2006	Citrus reticulata	Brevard	A	Cluster2	Cluster2	Cluster2	Consistent among three methods	new sequenced sample	PRJNA833305	This study
FL8024	2006	Citrus sinensis	Glades	A	Cluster2	Cluster2	Cluster2	Consistent among three methods	new sequenced sample	PRJNA833305	This study
FL8062	2006	Citrus sp.	Manatee	A	Cluster2	Cluster2	Cluster2	Consistent among three methods	new sequenced sample	PRJNA833305	This study
FL9146	2006	Citrus reticulata	Indian.River	A	Cluster2	Cluster2	Cluster2	Consistent among three methods	new sequenced sample	PRJNA833305	This study
FL7784	2006	Citrus sinensis	St.Lucie	A	Cluster2	Cluster2	Cluster2	Consistent among three methods	new sequenced sample	PRJNA833305	This study
FL7810	2006	Citrus sinensis	Hardee	A	Cluster2	Cluster2	Cluster2	Consistent among three methods	new sequenced sample	PRJNA833305	This study
FL7811	2006	Citrus sp.	Hardee	A	Cluster2	Cluster2	Cluster2	Consistent among three methods	new sequenced sample	PRJNA833305	This study
FL7867	2006	Citrus sp.	DeSoto	A	Cluster2	Cluster2	Cluster2	Consistent among three methods	new sequenced sample	PRJNA833305	This study
FL7926	2006	Citrus sp.	Manatee	A	Cluster2	Cluster2	Cluster2	Consistent among three methods	new sequenced sample	PRJNA833305	This study
FL8009	2006	Citrus sp.	Hillsborough	A	Cluster2	Cluster2	Cluster2	Consistent among three methods	new sequenced sample	PRJNA833305	This study
FL8790	2006	Citrus sp.	Hillsborough	A	Cluster2	Cluster2	Cluster2	Consistent among three methods	new sequenced sample	PRJNA833305	This study
FL7804	2006	Citrus sinensis	St.Lucie	A	Cluster2	Cluster2	Cluster2	Consistent among three methods	new sequenced sample	PRJNA833305	This study
FL7817	2006	Citrus paradisi	St.Lucie	A	Cluster2	Cluster2	Cluster2	Consistent among three methods	new sequenced sample	PRJNA833305	This study
FL7819	2006	Citrus paradisi	Martin	A	Cluster2	Cluster2	Cluster2	Consistent among three methods	new sequenced sample	PRJNA833305	This study
FL7846	2006	Citrus paradisi	Lee	A	Cluster2	Cluster2	Cluster2	Consistent among three methods	new sequenced sample	PRJNA833305	This study
FL7847	2006	Citrus paradisi	Osceola	A	Cluster2	Cluster2	Cluster2	Consistent among three methods	new sequenced sample	PRJNA833305	This study
FL7855	2006	Citrus sinensis	Brevard	A	Cluster2	Cluster2	Cluster2	Consistent among three methods	new sequenced sample	PRJNA833305	This study
FL7873	2006	Citrus sp.	Collier	A	Cluster2	Cluster2	Cluster2	Consistent among three methods	new sequenced sample	PRJNA833305	This study
FL7922	2006	Citrus sinensis	Collier	A	Cluster2	Cluster2	Cluster2	Consistent among three methods	new sequenced sample	PRJNA833305	This study
FL7974	2006	Citrus paradisi	Glades	A	Cluster2	Cluster2	Cluster2	Consistent among three methods	new sequenced sample	PRJNA833305	This study
FL7983	2006	Citrus sp.	Manatee	A	Cluster2	Cluster2	Cluster2	Consistent among three methods	new sequenced sample	PRJNA833305	This study
FL8486	2006	Citrus paradisi	Polk	A	Cluster2	Cluster2	Cluster2	Consistent among three methods	new sequenced sample	PRJNA833305	This study
FL8634	2006	Citrus paradisi	Polk	A	Cluster2	Cluster2	Cluster2	Consistent among three methods	new sequenced sample	PRJNA833305	This study
FL8923	2006	Citrus sp.	Hillsborough	A	Cluster2	Cluster2	Cluster2	Consistent among three methods	new sequenced sample	PRJNA833305	This study
FL8925	2006	Citrus sinensis	Glades	A	Cluster2	Cluster2	Cluster2	Consistent among three methods	new sequenced sample	PRJNA833305	This study
FL9245	2006	Citrus paradisi	Indian.River	A	Cluster2	Cluster2	Cluster2	Consistent among three methods	new sequenced sample	PRJNA833305	This study
FL7781	2006	Citrus sp.	Nassau	A	Cluster2	Cluster2	Cluster2	Consistent among three methods	new sequenced sample	PRJNA833305	This study
FL7806	2006	Citrus paradisi	Martin	A	Cluster2	Cluster2	Cluster2	Consistent among three methods	new sequenced sample	PRJNA833305	This study
FL7807	2006	Citrus sinensis	Martin	A	Cluster2	Cluster2	Cluster2	Consistent among three methods	new sequenced sample	PRJNA833305	This study
FL7813	2006	Citrus sinensis	Orange	A	Cluster2	Cluster2	Cluster2	Consistent among three methods	new sequenced sample	PRJNA833305	This study
FL7818	2006	Citrus paradisi	St.Lucie	A	Cluster2	Cluster2	Cluster2	Consistent among three methods	new sequenced sample	PRJNA833305	This study
FL7869	2006	Citrus sp.	Hardee	A	Cluster2	Cluster2	Cluster2	Consistent among three methods	new sequenced sample	PRJNA833305	This study
FL7879	2006	Citrus sinensis	Collier	A	Cluster2	Cluster2	Cluster2	Consistent among three methods	new sequenced sample	PRJNA833305	This study
FL7924	2006	Citrus sp.	DeSoto	A	Cluster2	Cluster2	Cluster2	Consistent among three methods	new sequenced sample	PRJNA833305	This study
FL7927	2006	Citrus paradisi	Osceola	A	Cluster2	Cluster2	Cluster2	Consistent among three methods	new sequenced sample	PRJNA833305	This study
FL7988	2006	Citrus sinensis	Osceola	A	Cluster2	Cluster2	Cluster2	Consistent among three methods	new sequenced sample	PRJNA833305	This study
FL8001	2006	Citrus sinensis	Collier	A	Cluster2	Cluster2	Cluster2	Consistent among three methods	new sequenced sample	PRJNA833305	This study
FL8039	2006	Citrus sinensis	Hendry	A	Cluster2	Cluster2	Cluster2	Consistent among three methods	new sequenced sample	PRJNA833305	This study
FL8060	2006	Citrus sinensis	Hendry	A	Cluster2	Cluster2	Cluster2	Consistent among three methods	new sequenced sample	PRJNA833305	This study
FL8061	2006	Citrus paradisi	Hendry	A	Cluster2	Cluster2	Cluster2	Consistent among three methods	new sequenced sample	PRJNA833305	This study
FL8391	2006	Citrus sp.	Brevard	A	Cluster2	Cluster2	Cluster2	Consistent among three methods	new sequenced sample	PRJNA833305	This study
FL8431	2006	Citrus paradisi	Nassau	A	Cluster2	Cluster2	Cluster2	Consistent among three methods	new sequenced sample	PRJNA833305	This study
FL8644	2006	Citrus paradisi	Orange	A	Cluster2	Cluster2	Cluster2	Consistent among three methods	new sequenced sample	PRJNA833305	This study
FL8776	2006	Citrus sp.	Nassau	A	Cluster2	Cluster2	Cluster2	Consistent among three methods	new sequenced sample	PRJNA833305	This study
FL8911	2006	Citrus sp.	Hillsborough	A	Cluster2	Cluster2	Cluster2	Consistent among three methods	new sequenced sample	PRJNA833305	This study
FL9014	2006	Citrus sinensis	Lee	A	Cluster2	Cluster2	Cluster2	Consistent among three methods	new sequenced sample	PRJNA833305	This study
FL9024	2006	Citrus paradisi	Polk	A	Cluster2	Cluster2	Cluster2	Consistent among three methods	new sequenced sample	PRJNA833305	This study
FL9059	2006	Citrus sp.	Lee	A	Cluster2	Cluster2	Cluster2	Consistent among three methods	new sequenced sample	PRJNA833305	This study
FL9122	2006	Citrus sp.	Charlotte	A	Cluster2	Cluster2	Cluster2	Consistent among three methods	new sequenced sample	PRJNA833305	This study
FL9133	2006	Citrus reticulata	Indian.River	A	Cluster2	Cluster2	Cluster2	Consistent among three methods	new sequenced sample	PRJNA833305	This study
FL9145	2006	Citrus reticulata	Indian.River	A	Cluster2	Cluster2	Cluster2	Consistent among three methods	new sequenced sample	PRJNA833305	This study
FL9170	2006	Citrus sinensis	Collier	A	Cluster2	Cluster2	Cluster2	Consistent among three methods	new sequenced sample	PRJNA833305	This study
FL9243	2006	Citrus sinensis	Lee	A	Cluster2	Cluster2	Cluster2	Consistent among three methods	new sequenced sample	PRJNA833305	This study
FL9181	2007	Citrus sinensis	Collier	A	Cluster2	Cluster2	Cluster2	Consistent among three methods	new sequenced sample	PRJNA833305	This study
FL9258	2007	Citrus paradisi	Indian.River	A	Cluster2	Cluster2	Cluster2	Consistent among three methods	new sequenced sample	PRJNA833305	This study
FL9272	2007	Citrus sinensis	Osceola	A	Cluster2	Cluster2	Cluster2	Consistent among three methods	new sequenced sample	PRJNA833305	This study
FL9290	2007	Citrus sp.	Hardee	A	Cluster2	Cluster2	Cluster2	Consistent among three methods	new sequenced sample	PRJNA833305	This study
FL9293	2007	Citrus sp.	DeSoto	A	Cluster2	Cluster2	Cluster2	Consistent among three methods	new sequenced sample	PRJNA833305	This study
FL9294	2007	Citrus sp.	Hardee	A	Cluster2	Cluster2	Cluster2	Consistent among three methods	new sequenced sample	PRJNA833305	This study
FL9331	2007	Citrus paradisi	Martin	A	Cluster2	Cluster2	Cluster2	Consistent among three methods	new sequenced sample	PRJNA833305	This study
FL9367	2007	Citrus sinensis	Nassau	A	Cluster2	Cluster2	Cluster2	Consistent among three methods	new sequenced sample	PRJNA833305	This study
FL9380	2007	Citrus paradisi	Lee	A	Cluster2	Cluster2	Cluster2	Consistent among three methods	new sequenced sample	PRJNA833305	This study
FL9409	2007	Citrus sp.	Manatee	A	Cluster2	Cluster2	Cluster2	Consistent among three methods	new sequenced sample	PRJNA833305	This study
FL9570	2007	Citrus sp.	Orange	A	Cluster2	Cluster2	Cluster2	Consistent among three methods	new sequenced sample	PRJNA833305	This study
FL9571	2007	Citrus sp.	Charlotte	A	Cluster2	Cluster2	Cluster2	Consistent among three methods	new sequenced sample	PRJNA833305	This study
FL9620	2007	Citrus sp.	Hendry	A	Cluster2	Cluster2	Cluster2	Consistent among three methods	new sequenced sample	PRJNA833305	This study
FL9622	2007	Citrus sp.	Orange	A	Cluster2	Cluster2	Cluster2	Consistent among three methods	new sequenced sample	PRJNA833305	This study
FL9651	2007	Citrus sp.	Lee	A	Cluster2	Cluster2	Cluster2	Consistent among three methods	new sequenced sample	PRJNA833305	This study
FL9292	2007	Citrus sp.	DeSoto	A	Cluster2	Cluster2	Cluster2	Consistent among three methods	new sequenced sample	PRJNA833305	This study
FL9205	2007	Citrus paradisi	St.Lucie	A	Cluster2	Cluster2	Cluster2	Consistent among three methods	new sequenced sample	PRJNA833305	This study
FL9302	2007	Citrus sinensis	Glades	A	Cluster2	Cluster2	Cluster2	Consistent among three methods	new sequenced sample	PRJNA833305	This study
FL9312	2007	Citrus sinensis	Glades	A	Cluster2	Cluster2	Cluster2	Consistent among three methods	new sequenced sample	PRJNA833305	This study
FL9526	2007	Citrus sp.	Orange	A	Cluster2	Cluster2	Cluster2	Consistent among three methods	new sequenced sample	PRJNA833305	This study
FL9653	2007	Citrus sp.	Charlotte	A	Cluster2	Cluster2	Cluster2	Consistent among three methods	new sequenced sample	PRJNA833305	This study
FL9182	2007	Citrus sinensis	Hendry	A	Cluster2	Cluster2	Cluster2	Consistent among three methods	new sequenced sample	PRJNA833305	This study
FL9187	2007	Citrus sinensis	Hendry	A	Cluster2	Cluster2	Cluster2	Consistent among three methods	new sequenced sample	PRJNA833305	This study
FL9191	2007	Citrus sinensis	Collier	A	Cluster2	Cluster2	Cluster2	Consistent among three methods	new sequenced sample	PRJNA833305	This study
FL9192	2007	Citrus sp.	Indian.River	A	Cluster2	Cluster2	Cluster2	Consistent among three methods	new sequenced sample	PRJNA833305	This study
FL9207	2007	Citrus paradisi	St.Lucie	A	Cluster2	Cluster2	Cluster2	Consistent among three methods	new sequenced sample	PRJNA833305	This study
FL9208	2007	Citrus sp.	Nassau	A	Cluster2	Cluster2	Cluster2	Consistent among three methods	new sequenced sample	PRJNA833305	This study
FL9209	2007	Citrus paradisi	St.Lucie	A	Cluster2	Cluster2	Cluster2	Consistent among three methods	new sequenced sample	PRJNA833305	This study
FL9210	2007	Citrus paradisi	Indian.River	A	Cluster2	Cluster2	Cluster2	Consistent among three methods	new sequenced sample	PRJNA833305	This study
FL9214	2007	Citrus sp.	Nassau	A	Cluster2	Cluster2	Cluster2	Consistent among three methods	new sequenced sample	PRJNA833305	This study
FL9215	2007	Citrus sinensis	Hendry	A	Cluster2	Cluster2	Cluster2	Consistent among three methods	new sequenced sample	PRJNA833305	This study
FL9222	2007	Citrus paradisi	Collier	A	Cluster2	Cluster2	Cluster2	Consistent among three methods	new sequenced sample	PRJNA833305	This study
FL9223	2007	Citrus sp.	Charlotte	A	Cluster2	Cluster2	Cluster2	Consistent among three methods	new sequenced sample	PRJNA833305	This study
FL9275	2007	Citrus sp.	DeSoto	A	Cluster2	Cluster2	Cluster2	Consistent among three methods	new sequenced sample	PRJNA833305	This study
FL9291	2007	Citrus sp.	Hardee	A	Cluster2	Cluster2	Cluster2	Consistent among three methods	new sequenced sample	PRJNA833305	This study
FL9311	2007	Citrus sinensis	Glades	A	Cluster2	Cluster2	Cluster2	Consistent among three methods	new sequenced sample	PRJNA833305	This study
FL9313	2007	Citrus sinensis	Glades	A	Cluster2	Cluster2	Cluster2	Consistent among three methods	new sequenced sample	PRJNA833305	This study
FL9317	2007	Citrus sinensis	Hardee	A	Cluster2	Cluster2	Cluster2	Consistent among three methods	new sequenced sample	PRJNA833305	This study
FL9374	2007	Citrus sp.	Nassau	A	Cluster2	Cluster2	Cluster2	Consistent among three methods	new sequenced sample	PRJNA833305	This study
FL9417	2007	Citrus sp.	Lee	A	Cluster2	Cluster2	Cluster2	Consistent among three methods	new sequenced sample	PRJNA833305	This study
FL9424	2007	Citrus sinensis	Martin	A	Cluster2	Cluster2	Cluster2	Consistent among three methods	new sequenced sample	PRJNA833305	This study
FL9448	2007	Citrus sp.	Orange	A	Cluster2	Cluster2	Cluster2	Consistent among three methods	new sequenced sample	PRJNA833305	This study
FL9517	2007	Citrus sp.	Polk	A	Cluster2	Cluster2	Cluster2	Consistent among three methods	new sequenced sample	PRJNA833305	This study
FL9525	2007	Citrus sp.	Polk	A	Cluster2	Cluster2	Cluster2	Consistent among three methods	new sequenced sample	PRJNA833305	This study
FL9532	2007	Citrus sp.	Lee	A	Cluster2	Cluster2	Cluster2	Consistent among three methods	new sequenced sample	PRJNA833305	This study
FL9540	2007	Citrus sp.	Polk	A	Cluster2	Cluster2	Cluster2	Consistent among three methods	new sequenced sample	PRJNA833305	This study
FL9552	2007	Citrus sp.	Polk	A	Cluster2	Cluster2	Cluster2	Consistent among three methods	new sequenced sample	PRJNA833305	This study
FL9619	2007	Citrus sp.	Hendry	A	Cluster2	Cluster2	Cluster2	Consistent among three methods	new sequenced sample	PRJNA833305	This study
FL9621	2007	Citrus sp.	Manatee	A	Cluster2	Cluster2	Cluster2	Consistent among three methods	new sequenced sample	PRJNA833305	This study
FL9625	2007	Citrus sp.	Manatee	A	Cluster2	Cluster2	Cluster2	Consistent among three methods	new sequenced sample	PRJNA833305	This study
FL9643	2007	Citrus sp.	Manatee	A	Cluster2	Cluster2	Cluster2	Consistent among three methods	new sequenced sample	PRJNA833305	This study
FL9705	2007	Citrus sp.	Charlotte	A	Cluster2	Cluster2	Cluster2	Consistent among three methods	new sequenced sample	PRJNA833305	This study
FL9709	2007	Citrus sp.	Lee	A	Cluster2	Cluster2	Cluster2	Consistent among three methods	new sequenced sample	PRJNA833305	This study
FL9723	2008	Citrus sp.	Lee	A	Cluster2	Cluster2	Cluster2	Consistent among three methods	new sequenced sample	PRJNA833305	This study
FL9784	2008	Citrus sp.	Polk	A	Cluster2	Cluster2	Cluster2	Consistent among three methods	new sequenced sample	PRJNA833305	This study
FL9791	2008	Citrus sp.	Hardee	A	Cluster2	Cluster2	Cluster2	Consistent among three methods	new sequenced sample	PRJNA833305	This study
FL9794	2008	Citrus sp.	Osceola	A	Cluster2	Cluster2	Cluster2	Consistent among three methods	new sequenced sample	PRJNA833305	This study
FL9797	2008	Citrus sp.	Osceola	A	Cluster2	Cluster2	Cluster2	Consistent among three methods	new sequenced sample	PRJNA833305	This study
FL9798	2008	Citrus sp.	Orange	A	Cluster2	Cluster2	Cluster2	Consistent among three methods	new sequenced sample	PRJNA833305	This study
FL9814	2008	Citrus sp.	DeSoto	A	Cluster2	Cluster2	Cluster2	Consistent among three methods	new sequenced sample	PRJNA833305	This study
FL9824	2008	Citrus sp.	Osceola	A	Cluster2	Cluster2	Cluster2	Consistent among three methods	new sequenced sample	PRJNA833305	This study
FL9857	2008	Citrus sp.	Collier	A	Cluster2	Cluster2	Cluster2	Consistent among three methods	new sequenced sample	PRJNA833305	This study
FL9895	2008	Citrus sp.	Manatee	A	Cluster2	Cluster2	Cluster2	Consistent among three methods	new sequenced sample	PRJNA833305	This study
FL9896	2008	Citrus sp.	Indian.River	A	Cluster2	Cluster2	Cluster2	Consistent among three methods	new sequenced sample	PRJNA833305	This study
FL9913	2008	Citrus sp.	Indian.River	A	Cluster2	Cluster2	Cluster2	Consistent among three methods	new sequenced sample	PRJNA833305	This study
FL9856	2008	Citrus sp.	Hardee	A	Cluster2	Cluster2	Cluster2	Consistent among three methods	new sequenced sample	PRJNA833305	This study
FL9864	2008	Citrus sp.	Polk	A	Cluster2	Cluster2	Cluster2	Consistent among three methods	new sequenced sample	PRJNA833305	This study
FL9769	2008	Citrus sp.	Lee	A	Cluster2	Cluster2	Cluster2	Consistent among three methods	new sequenced sample	PRJNA833305	This study
FL9788	2008	Citrus sp.	Hardee	A	Cluster2	Cluster2	Cluster2	Consistent among three methods	new sequenced sample	PRJNA833305	This study
FL9800	2008	Citrus sp.	Hendry	A	Cluster2	Cluster2	Cluster2	Consistent among three methods	new sequenced sample	PRJNA833305	This study
FL9811	2008	Citrus sp.	Lee	A	Cluster2	Cluster2	Cluster2	Consistent among three methods	new sequenced sample	PRJNA833305	This study
FL9869	2008	Citrus sp.	St.Lucie	A	Cluster2	Cluster2	Cluster2	Consistent among three methods	new sequenced sample	PRJNA833305	This study
FL9870	2008	Citrus sp.	Manatee	A	Cluster2	Cluster2	Cluster2	Consistent among three methods	new sequenced sample	PRJNA833305	This study
FL9910	2008	Citrus sp.	St.Lucie	A	Cluster2	Cluster2	Cluster2	Consistent among three methods	new sequenced sample	PRJNA833305	This study
FL9760	2008	Citrus sp.	Collier	A	Cluster2	Cluster2	Cluster2	Consistent among three methods	new sequenced sample	PRJNA833305	This study
FL9773	2008	Citrus sp.	Collier	A	Cluster2	Cluster2	Cluster2	Consistent among three methods	new sequenced sample	PRJNA833305	This study
FL9785	2008	Citrus sp.	Polk	A	Cluster2	Cluster2	Cluster2	Consistent among three methods	new sequenced sample	PRJNA833305	This study
FL9789	2008	Citrus sp.	Martin	A	Cluster2	Cluster2	Cluster2	Consistent among three methods	new sequenced sample	PRJNA833305	This study
FL9792	2008	Citrus sp.	Osceola	A	Cluster2	Cluster2	Cluster2	Consistent among three methods	new sequenced sample	PRJNA833305	This study
FL9793	2008	Citrus sp.	Martin	A	Cluster2	Cluster2	Cluster2	Consistent among three methods	new sequenced sample	PRJNA833305	This study
FL9795	2008	Citrus sp.	Martin	A	Cluster2	Cluster2	Cluster2	Consistent among three methods	new sequenced sample	PRJNA833305	This study
FL9799	2008	Citrus sp.	Highlands	A	Cluster2	Cluster2	Cluster2	Consistent among three methods	new sequenced sample	PRJNA833305	This study
FL9801	2008	Citrus sp.	Hendry	A	Cluster2	Cluster2	Cluster2	Consistent among three methods	new sequenced sample	PRJNA833305	This study
FL9803	2008	Citrus sp.	Hendry	A	Cluster2	Cluster2	Cluster2	Consistent among three methods	new sequenced sample	PRJNA833305	This study
FL9804	2008	Citrus sp.	Martin	A	Cluster2	Cluster2	Cluster2	Consistent among three methods	new sequenced sample	PRJNA833305	This study
FL9805	2008	Citrus sp.	Hendry	A	Cluster2	Cluster2	Cluster2	Consistent among three methods	new sequenced sample	PRJNA833305	This study
FL9818	2008	Citrus sp.	DeSoto	A	Cluster2	Cluster2	Cluster2	Consistent among three methods	new sequenced sample	PRJNA833305	This study
FL9841	2008	Citrus sp.	Lee	A	Cluster2	Cluster2	Cluster2	Consistent among three methods	new sequenced sample	PRJNA833305	This study
FL9852	2008	Citrus sp.	DeSoto	A	Cluster2	Cluster2	Cluster2	Consistent among three methods	new sequenced sample	PRJNA833305	This study
FL9900	2008	Citrus sp.	Highlands	A	Cluster2	Cluster2	Cluster2	Consistent among three methods	new sequenced sample	PRJNA833305	This study
FL9908	2008	Citrus sp.	Highlands	A	Cluster2	Cluster2	Cluster2	Consistent among three methods	new sequenced sample	PRJNA833305	This study
FL9912	2008	Citrus sp.	Manatee	A	Cluster2	Cluster2	Cluster2	Consistent among three methods	new sequenced sample	PRJNA833305	This study
FL9920	2008	Citrus sp.	Charlotte	A	Cluster2	Cluster2	Cluster2	Consistent among three methods	new sequenced sample	PRJNA833305	This study
FL10012	2009	Citrus sp.	Highlands	A	Cluster2	Cluster2	Cluster2	Consistent among three methods	new sequenced sample	PRJNA833305	This study
FL10027	2009	Citrus paradisi	Highlands	A	Cluster2	Cluster2	Cluster2	Consistent among three methods	new sequenced sample	PRJNA833305	This study
FL10039	2009	Citrus tangelo	Glades	A	Cluster2	Cluster2	Cluster2	Consistent among three methods	new sequenced sample	PRJNA833305	This study
FL10046	2009	Citrus sinensis	Orange	A	Cluster2	Cluster2	Cluster2	Consistent among three methods	new sequenced sample	PRJNA833305	This study
FL10112	2009	Citrus sp.	Orange	A	Cluster2	Cluster2	Cluster2	Consistent among three methods	new sequenced sample	PRJNA833305	This study
FL9931	2009	Citrus sp.	Hendry	A	Cluster2	Cluster2	Cluster2	Consistent among three methods	new sequenced sample	PRJNA833305	This study
FL9956	2009	Citrus sp.	Polk	A	Cluster2	Cluster2	Cluster2	Consistent among three methods	new sequenced sample	PRJNA833305	This study
FL9964	2009	Citrus sp.	St.Lucie	A	Cluster2	Cluster2	Cluster2	Consistent among three methods	new sequenced sample	PRJNA833305	This study
FL9966	2009	Citrus sp.	Charlotte	A	Cluster2	Cluster2	Cluster2	Consistent among three methods	new sequenced sample	PRJNA833305	This study
FL9967	2009	Citrus sp.	Lee	A	Cluster2	Cluster2	Cluster2	Consistent among three methods	new sequenced sample	PRJNA833305	This study
FL9979	2009	Citrus sp.	Lee	A	Cluster2	Cluster2	Cluster2	Consistent among three methods	new sequenced sample	PRJNA833305	This study
FL9983	2009	Citrus sp.	Indian.River	A	Cluster2	Cluster2	Cluster2	Consistent among three methods	new sequenced sample	PRJNA833305	This study
FL9961	2009	Citrus sp.	Collier	A	Cluster2	Cluster2	Cluster2	Consistent among three methods	new sequenced sample	PRJNA833305	This study
FL9977	2009	Citrus sp.	Glades	A	Cluster2	Cluster2	Cluster2	Consistent among three methods	new sequenced sample	PRJNA833305	This study
FL10000	2009	Citrus sp.	Collier	A	Cluster2	Cluster2	Cluster2	Consistent among three methods	new sequenced sample	PRJNA833305	This study
FL10002	2009	Citrus sp.	Hendry	A	Cluster2	Cluster2	Cluster2	Consistent among three methods	new sequenced sample	PRJNA833305	This study
FL10026	2009	Citrus sp.	Hardee	A	Cluster2	Cluster2	Cluster2	Consistent among three methods	new sequenced sample	PRJNA833305	This study
FL10034	2009	Citrus sinensis	Indian.River	A	Cluster2	Cluster2	Cluster2	Consistent among three methods	new sequenced sample	PRJNA833305	This study
FL10036	2009	Citrus sinensis	Highlands	A	Cluster2	Cluster2	Cluster2	Consistent among three methods	new sequenced sample	PRJNA833305	This study
FL10045	2009	Citrus paradisi	Orange	A	Cluster2	Cluster2	Cluster2	Consistent among three methods	new sequenced sample	PRJNA833305	This study
FL10079	2009	Citrus sp.	Collier	A	Cluster2	Cluster2	Cluster2	Consistent among three methods	new sequenced sample	PRJNA833305	This study
FL9921	2009	Citrus sp.	Charlotte	A	Cluster2	Cluster2	Cluster2	Consistent among three methods	new sequenced sample	PRJNA833305	This study
FL9928	2009	Citrus sp.	Charlotte	A	Cluster2	Cluster2	Cluster2	Consistent among three methods	new sequenced sample	PRJNA833305	This study
FL9929	2009	Citrus sp.	Glades	A	Cluster2	Cluster2	Cluster2	Consistent among three methods	new sequenced sample	PRJNA833305	This study
FL9932	2009	Citrus sp.	Hardee	A	Cluster2	Cluster2	Cluster2	Consistent among three methods	new sequenced sample	PRJNA833305	This study
FL9959	2009	Citrus sp.	Polk	A	Cluster2	Cluster2	Cluster2	Consistent among three methods	new sequenced sample	PRJNA833305	This study
FL9960	2009	Citrus sp.	Polk	A	Cluster2	Cluster2	Cluster2	Consistent among three methods	new sequenced sample	PRJNA833305	This study
FL9963	2009	Citrus sp.	St.Lucie	A	Cluster2	Cluster2	Cluster2	Consistent among three methods	new sequenced sample	PRJNA833305	This study
FL9965	2009	Citrus sp.	Collier	A	Cluster2	Cluster2	Cluster2	Consistent among three methods	new sequenced sample	PRJNA833305	This study
FL9968	2009	Citrus sp.	Hardee	A	Cluster2	Cluster2	Cluster2	Consistent among three methods	new sequenced sample	PRJNA833305	This study
FL9970	2009	Citrus sp.	Hendry	A	Cluster2	Cluster2	Cluster2	Consistent among three methods	new sequenced sample	PRJNA833305	This study
FL9971	2009	Citrus sp.	Hardee	A	Cluster2	Cluster2	Cluster2	Consistent among three methods	new sequenced sample	PRJNA833305	This study
FL9973	2009	Citrus sp.	Lee	A	Cluster2	Cluster2	Cluster2	Consistent among three methods	new sequenced sample	PRJNA833305	This study
FL9974	2009	Citrus sp.	Charlotte	A	Cluster2	Cluster2	Cluster2	Consistent among three methods	new sequenced sample	PRJNA833305	This study
FL9975	2009	Citrus sp.	Hendry	A	Cluster2	Cluster2	Cluster2	Consistent among three methods	new sequenced sample	PRJNA833305	This study
FL9980	2009	Citrus sp.	Charlotte	A	Cluster2	Cluster2	Cluster2	Consistent among three methods	new sequenced sample	PRJNA833305	This study
FL9981	2009	Citrus sp.	Highlands	A	Cluster2	Cluster2	Cluster2	Consistent among three methods	new sequenced sample	PRJNA833305	This study
FL10188	2010	Poncirus.trifoliata	Orange	A	Cluster2	Cluster2	Cluster2	Consistent among three methods	new sequenced sample	PRJNA833305	This study
FL10113	2010	Citrus sp.	Polk	A	Cluster2	Cluster2	Cluster2	Consistent among three methods	new sequenced sample	PRJNA833305	This study
FL10133	2010	Citrus sinensis	Polk	A	Cluster2	Cluster2	Cluster2	Consistent among three methods	new sequenced sample	PRJNA833305	This study
FL10208	2010	Citrus sp.	Polk	A	Cluster2	Cluster2	Cluster2	Consistent among three methods	new sequenced sample	PRJNA833305	This study
FL10222	2011	Citrus sp.	Orange	A	Cluster2	Cluster2	Cluster2	Consistent among three methods	new sequenced sample	PRJNA833305	This study
FL10217	2011	Citrus sinensis	Hillsborough	A	Cluster2	Cluster2	Cluster2	Consistent among three methods	new sequenced sample	PRJNA833305	This study
FL10297	2011	Citrus sp.	Polk	A	Cluster2	Cluster2	Cluster2	Consistent among three methods	new sequenced sample	PRJNA833305	This study
FL10299	2011	Citrus sp.	Polk	A	Cluster2	Cluster2	Cluster2	Consistent among three methods	new sequenced sample	PRJNA833305	This study
FL10305	2011	Citrus sp.	Polk	A	Cluster2	Cluster2	Cluster2	Consistent among three methods	new sequenced sample	PRJNA833305	This study
BL18	2011	Citrus sp.	Polk	A	Cluster2	Cluster2	Cluster2	Consistent among three methods	public	PRJNA255042	3. Zhang Y, Jalan N, Zhou X, Goss E, Jones JB, Setubal JC, et al. Positive selection is the main driving force for evolution of citrus canker-causing Xanthomonas. ISME J. 2015;9: 2128–2138. doi:10.1038/ISMEJ.2015.15
FB19	2011	Citrus sp.	Polk	A	Cluster2	Cluster2	Cluster2	Consistent among three methods	public	PRJNA255042	3. Zhang Y, Jalan N, Zhou X, Goss E, Jones JB, Setubal JC, et al. Positive selection is the main driving force for evolution of citrus canker-causing Xanthomonas. ISME J. 2015;9: 2128–2138. doi:10.1038/ISMEJ.2015.15
MF20	2011	Citrus sp.	Orange	A	Cluster2	Cluster2	Cluster2	Consistent among three methods	public	PRJNA255042	3. Zhang Y, Jalan N, Zhou X, Goss E, Jones JB, Setubal JC, et al. Positive selection is the main driving force for evolution of citrus canker-causing Xanthomonas. ISME J. 2015;9: 2128–2138. doi:10.1038/ISMEJ.2015.15
NT17	2011	Citrus sp.	Polk	A	Cluster2	Cluster2	Cluster2	Consistent among three methods	public	PRJNA255042	3. Zhang Y, Jalan N, Zhou X, Goss E, Jones JB, Setubal JC, et al. Positive selection is the main driving force for evolution of citrus canker-causing Xanthomonas. ISME J. 2015;9: 2128–2138. doi:10.1038/ISMEJ.2015.15
FLBSE1	2016	Citrus sp.	Polk	A	Cluster2	Cluster2	Cluster2	Consistent among three methods	new sequenced sample	PRJNA833305	This study

## Sheet: B
Dataset S2. The summary of genome sequencing, assembly, gene prediction, and NCBI accession information of 343 XccA strains
Sample ID	Seqenced data size using BGISEQ (Mb)	Seqenced depth using BGISEQ	#scaffold	Total length (Mb)	Length of largest contig (Mb)	N50 (Mb)	Genome fraction of reference genome (%)	Completeness by using marker genes	#predicted genes	Seqencing method	Biosample accession	SRA accession	Genome accession
FL10000	912.949	173.098	3	5.20508	5.13938	5.13938	98.271	100	4437	BGISEQ	SAMN27967756	SRR18970512	JAWXDQ000000000
FL10002	1851.88	351.123	3	5.2062	5.13985	5.13985	98.352	100	4442	BGISEQ	SAMN27967757	SRR18970511	JAWXDR000000000
FL10012	1309.96	248.372	3	5.20513	5.13901	5.13901	98.3	100	4438	BGISEQ	SAMN27967758	SRR18970307	JAWXDS000000000
FL10026	543.512	103.052	3	5.20524	5.13866	5.13866	98.347	100	4439	BGISEQ	SAMN27967759	SRR18970260	JAWXDT000000000
FL10027	1405.74	266.534	3	5.20811	5.14153	5.14153	98.354	100	4446	BGISEQ	SAMN27967760	SRR18970228	JAWXDU000000000
FL10034	809.348	153.455	3	5.20943	5.14553	5.14553	98.403	100	4445	BGISEQ	SAMN27967761	SRR18970473	JAWXDV000000000
FL10036	1238.32	234.789	3	5.21014	5.14604	5.14604	98.436	100	4437	BGISEQ	SAMN27967762	SRR18970462	JAWXDW000000000
FL10039	1229.3	233.079	3	5.20628	5.1399	5.1399	98.313	100	4446	BGISEQ	SAMN27967763	SRR18970451	JAWXDX000000000
FL10045	1022.12	193.797	3	5.20622	5.14004	5.14004	98.311	100	4440	BGISEQ	SAMN27967764	SRR18970501	JAWXDY000000000
FL10046	1563.04	296.357	3	5.20457	5.14515	5.14515	98.343	100	4441	BGISEQ	SAMN27967765	SRR18970490	JAWXDZ000000000
FL10079	1240.39	235.182	3	5.20593	5.13972	5.13972	98.328	100	4436	BGISEQ	SAMN27967766	SRR18970510	JAWXEA000000000
FL10112	1047.6	198.627	4	5.20718	5.13966	5.13966	98.328	100	4445	BGISEQ	SAMN27967767	SRR18970438	JAWXEB000000000
FL10113	1386.07	262.802	4	5.20047	5.13323	5.13323	98.213	100	4444	BGISEQ	SAMN27967768	SRR18970427	JAWXEC000000000
FL10133	1192.15	226.036	3	5.20979	5.14362	5.14362	98.393	100	4444	BGISEQ	SAMN27967769	SRR18970416	JAWXED000000000
FL10188	1661.15	314.959	3	5.20467	5.1471	5.1471	98.265	100	4458	BGISEQ	SAMN27967770	SRR18970566	JAWXEE000000000
FL10208	1005.11	190.571	3	5.21126	5.1473	5.1473	98.395	100	4436	BGISEQ	SAMN27967771	SRR18970555	JAWXEF000000000
FL10217	1930.99	366.121	3	5.20541	5.13927	5.13927	98.287	100	4438	BGISEQ	SAMN27967772	SRR18970383	JAWXEG000000000
FL10222	1310.01	248.382	3	5.20483	5.14675	5.14675	98.286	100	4448	BGISEQ	SAMN27967773	SRR18970372	JAWXEH000000000
FL10297	1349.82	255.93	3	5.21029	5.14607	5.14607	98.412	100	4433	BGISEQ	SAMN27967774	SRR18970361	JAWXEI000000000
FL10299	2825.08	535.643	3	5.21149	5.1471	5.1471	98.428	100	4448	BGISEQ	SAMN27967775	SRR18970318	JAWXEJ000000000
FL10305	1178.92	223.528	3	5.20575	5.13926	5.13926	98.31	100	4436	BGISEQ	SAMN27967776	SRR18970306	JAWXEK000000000
FL10484	1926.64	365.298	4	5.19195	5.11262	5.11262	97.45	100	4463	BGISEQ	SAMN27967777	SRR18970295	JAWXEL000000000
FL1059	2922.53	554.121	4	5.20454	5.1456	5.1456	98.284	100	4455	BGISEQ	SAMN27967778	SRR18970412	JAWXEM000000000
FL1060	2572.84	487.819	3	5.20488	5.14683	5.14683	98.278	100	4449	BGISEQ	SAMN27967779	SRR18970401	JAWXEN000000000
FL1071	3077.14	583.435	4	5.20545	5.14676	5.14676	98.265	100	4454	BGISEQ	SAMN27967780	SRR18970390	JAWXEO000000000
FL1356	683.672	129.626	3	5.20972	5.14557	5.14557	98.353	100	4445	BGISEQ	SAMN27967781	SRR18970540	JAWXEP000000000
FL1400	1063.93	201.725	3	5.20562	5.13933	5.13933	98.314	100	4441	BGISEQ	SAMN27967782	SRR18970529	JAWXEQ000000000
FL1493	1781.68	337.813	3	5.20458	5.14678	5.14678	98.303	100	4452	BGISEQ	SAMN27967783	SRR18970518	JAWXER000000000
FL1560	1796.22	340.569	3	5.20426	5.14651	5.14651	98.311	100	4447	BGISEQ	SAMN27967784	SRR18970282	JAWXES000000000
FL1561	1655.55	313.898	3	5.20429	5.14652	5.14652	98.28	100	4457	BGISEQ	SAMN27967785	SRR18970271	JAWXET000000000
FL1565	2990.82	567.068	4	5.20555	5.1464	5.1464	98.267	100	4451	BGISEQ	SAMN27967786	SRR18970259	JAWXEU000000000
FL1568	1499.09	284.232	4	5.20765	5.14007	5.14007	98.336	100	4441	BGISEQ	SAMN27967787	SRR18970344	JAWXEV000000000
FL1569	2059.8	390.545	4	5.2056	5.14629	5.14629	98.274	100	4446	BGISEQ	SAMN27967788	SRR18970333	JAWXEW000000000
FL1570	1492.27	282.939	3	5.20486	5.14696	5.14696	98.306	100	4451	BGISEQ	SAMN27967789	SRR18970322	JAWXEX000000000
FL1614	1980.14	375.441	3	5.20953	5.14583	5.14583	98.396	100	4442	BGISEQ	SAMN27967790	SRR18970247	JAWXEY000000000
FL1615	1504.45	285.249	3	5.20483	5.14674	5.14674	98.295	100	4447	BGISEQ	SAMN27967791	SRR18970236	JAWXEZ000000000
FL1654	2642.43	501.014	4	5.2051	5.14618	5.14618	98.301	100	4449	BGISEQ	SAMN27967792	SRR18970232	JAWXFA000000000
FL1655	2842.36	538.921	4	5.20572	5.14666	5.14666	98.299	100	4460	BGISEQ	SAMN27967793	SRR18970231	JAWXFB000000000
FL1656	2795.31	530	4	5.20524	5.14675	5.14675	98.268	100	4458	BGISEQ	SAMN27967794	SRR18970230	JAWXFC000000000
FL1657	851.994	161.541	3	5.20975	5.14609	5.14609	98.438	100	4450	BGISEQ	SAMN27967795	SRR18970229	JAWXFD000000000
FL1658	1133.77	214.965	3	5.20962	5.14581	5.14581	98.417	100	4440	BGISEQ	SAMN27967796	SRR18970227	JAWXFE000000000
FL1822	3505.49	664.652	3	5.20551	5.14755	5.14755	98.294	100	4455	BGISEQ	SAMN27967797	SRR18970226	JAWXFF000000000
FL1857	1716.6	325.473	3	5.20498	5.14711	5.14711	98.313	100	4454	BGISEQ	SAMN27967798	SRR18970225	JAWXFG000000000
FL1860	1100.95	208.744	3	5.20971	5.14633	5.14633	98.422	100	4440	BGISEQ	SAMN27967799	SRR18970224	JAWXFH000000000
FL1861	3236	613.557	4	5.20571	5.14655	5.14655	98.281	100	4451	BGISEQ	SAMN27967800	SRR18970479	JAWXFI000000000
FL1875	1361.93	258.226	3	5.2111	5.14726	5.14726	98.41	100	4449	BGISEQ	SAMN27967801	SRR18970478	JAWXFJ000000000
FL1882	2082.61	394.869	3	5.20483	5.14697	5.14697	98.292	100	4443	BGISEQ	SAMN27967802	SRR18970477	JAWXFK000000000
FL1883	1976.61	374.772	3	5.20356	5.14584	5.14584	98.293	100	4459	BGISEQ	SAMN27967803	SRR18970476	JAWXFL000000000
FL1884	1009.01	191.312	4	5.19935	5.1047	5.1047	97.666	100	4457	BGISEQ	SAMN27967804	SRR18970475	JAWXFM000000000
FL1885	2008.5	380.818	4	5.20486	5.14606	5.14606	98.301	100	4454	BGISEQ	SAMN27967805	SRR18970474	JAWXFN000000000
FL1890	1610.41	305.338	3	5.20421	5.14654	5.14654	98.275	100	4456	BGISEQ	SAMN27967806	SRR18970472	JAWXFO000000000
FL1891	2012.3	381.538	4	5.20603	5.14738	5.14738	98.296	100	4450	BGISEQ	SAMN27967807	SRR18970471	JAWXFP000000000
FL1911	1580.66	299.699	3	5.20407	5.1463	5.1463	98.29	100	4450	BGISEQ	SAMN27967808	SRR18970470	JAWXFQ000000000
FL1913	842.766	159.791	3	5.21043	5.14624	5.14624	98.416	100	4445	BGISEQ	SAMN27967809	SRR18970469	JAWXFR000000000
FL1924	2967.44	562.636	4	5.20485	5.14606	5.14606	98.292	100	4440	BGISEQ	SAMN27967810	SRR18970468	JAWXFS000000000
FL1925	1172.65	222.339	3	5.2046	5.1467	5.1467	98.303	100	4451	BGISEQ	SAMN27967811	SRR18970467	JAWXFT000000000
FL1926	883.918	167.594	3	5.20586	5.13942	5.13942	98.292	100	4439	BGISEQ	SAMN27967812	SRR18970466	JAWXFU000000000
FL1927	1867.52	354.088	3	5.20444	5.14671	5.14671	98.279	100	4442	BGISEQ	SAMN27967813	SRR18970465	JAWXFV000000000
FL1928	3112.58	590.154	4	5.20433	5.14574	5.14574	98.298	100	4461	BGISEQ	SAMN27967814	SRR18970464	JAWXFW000000000
FL1946	2474.78	469.227	4	5.20511	5.14607	5.14607	98.296	100	4457	BGISEQ	SAMN27967815	SRR18970463	JAWXFX000000000
FL1947	1148.82	217.821	3	5.20469	5.1467	5.1467	98.282	100	4439	BGISEQ	SAMN27967816	SRR18970461	JAWXFY000000000
FL1948	1683.01	319.104	3	5.20397	5.14607	5.14607	98.299	100	4445	BGISEQ	SAMN27967817	SRR18970460	JAWXFZ000000000
FL1966	914.597	173.411	3	5.20479	5.13862	5.13862	98.329	100	4440	BGISEQ	SAMN27967818	SRR18970459	JAWXGA000000000
FL1967	855.391	162.185	5	5.20033	5.1316	5.1316	98.314	100	4446	BGISEQ	SAMN27967819	SRR18970458	JAWXGB000000000
FL1968	1487.66	282.066	3	5.20151	5.13798	5.13798	98.371	100	4441	BGISEQ	SAMN27967820	SRR18970457	JAWXGC000000000
FL1969	1047.18	198.548	4	5.20624	5.1413	5.1413	98.406	100	4443	BGISEQ	SAMN27967821	SRR18970456	JAWXGD000000000
FL1987	892.9	169.297	3	5.20876	5.14555	5.14555	98.416	100	4442	BGISEQ	SAMN27967822	SRR18970455	JAWXGE000000000
FL1988	1249.06	236.826	3	5.20535	5.13911	5.13911	98.357	100	4443	BGISEQ	SAMN27967823	SRR18970454	JAWXGF000000000
FL1992	1795.86	340.502	3	5.20334	5.13734	5.13734	98.255	100	4433	BGISEQ	SAMN27967824	SRR18970453	JAWXGG000000000
FL2087	1043.41	197.833	3	5.20998	5.14624	5.14624	98.398	100	4445	BGISEQ	SAMN27967825	SRR18970452	JAWXGH000000000
FL2088	2832.08	536.97	4	5.20574	5.14673	5.14673	98.255	100	4450	BGISEQ	SAMN27967826	SRR18970450	JAWXGI000000000
FL2089	1268.05	240.427	17	5.19057	3.00854	3.00854	97.559	100	4453	BGISEQ	SAMN27967827	SRR18970449	JAWXGJ000000000
FL2090	3881.01	735.851	3	5.20462	5.1463	5.1463	98.298	100	4456	BGISEQ	SAMN27967828	SRR18970448	JAWXGK000000000
FL2918	1898.86	360.03	3	5.20428	5.14661	5.14661	98.261	100	4452	BGISEQ	SAMN27967829	SRR18970508	JAWXGL000000000
FL2919	1248.09	236.642	3	5.20461	5.13858	5.13858	98.326	100	4434	BGISEQ	SAMN27967830	SRR18970507	JAWXGM000000000
FL2920	2382.95	451.815	4	5.20577	5.14674	5.14674	98.304	100	4456	BGISEQ	SAMN27967831	SRR18970506	JAWXGN000000000
FL2968	2171.15	411.657	4	5.20494	5.14612	5.14612	98.305	100	4452	BGISEQ	SAMN27967832	SRR18970505	JAWXGO000000000
FL2969	928.363	176.021	5	5.20176	5.13564	5.13564	98.409	100	4448	BGISEQ	SAMN27967833	SRR18970504	JAWXGP000000000
FL2970	2524.65	478.681	3	5.20505	5.14733	5.14733	98.295	100	4452	BGISEQ	SAMN27967834	SRR18970503	JAWXGQ000000000
FL2971	2268.07	430.033	4	5.20492	5.14621	5.14621	98.296	100	4441	BGISEQ	SAMN27967835	SRR18970502	JAWXGR000000000
FL2976	1202.19	227.939	3	5.20929	5.14585	5.14585	98.373	100	4446	BGISEQ	SAMN27967836	SRR18970500	JAWXGS000000000
FL3152	1874.12	355.339	3	5.20493	5.14708	5.14708	98.287	100	4455	BGISEQ	SAMN27967837	SRR18970499	JAWXGT000000000
FL3182	2509.57	475.821	5	5.20648	5.14665	5.14665	98.309	100	4448	BGISEQ	SAMN27967838	SRR18970498	JAWXGU000000000
FL3183	1036.41	196.507	3	5.20483	5.13885	5.13885	98.284	100	4442	BGISEQ	SAMN27967839	SRR18970497	JAWXGV000000000
FL4948	1445.28	274.03	3	5.20409	5.14631	5.14631	98.305	100	4456	BGISEQ	SAMN27967840	SRR18970496	JAWXGW000000000
FL4949	1335.04	253.127	3	5.2037	5.14599	5.14599	98.287	100	4450	BGISEQ	SAMN27967841	SRR18970495	JAWXGX000000000
FL4950	1478.39	280.307	3	5.20433	5.14659	5.14659	98.3	100	4452	BGISEQ	SAMN27967842	SRR18970494	JAWXGY000000000
FL4951	1253.23	237.617	3	5.20415	5.14621	5.14621	98.301	100	4454	BGISEQ	SAMN27967843	SRR18970493	JAWXGZ000000000
FL5985	1688.89	320.22	3	5.2052	5.13931	5.13931	98.291	100	4442	BGISEQ	SAMN27967844	SRR18970492	JAWXHA000000000
FL6014	3591.43	680.947	4	5.20535	5.1464	5.1464	98.303	100	4451	BGISEQ	SAMN27967845	SRR18970491	JAWXHB000000000
FL6041	1004.67	190.489	3	5.21022	5.14639	5.14639	98.438	100	4444	BGISEQ	SAMN27967846	SRR18970489	JAWXHC000000000
FL6090	1154.71	218.936	3	5.20509	5.13885	5.13885	98.334	100	4435	BGISEQ	SAMN27967847	SRR18970488	JAWXHD000000000
FL6115	722.221	136.935	4	5.20367	5.13845	5.13845	98.443	100	4444	BGISEQ	SAMN27967848	SRR18970487	JAWXHE000000000
FL6116	377.557	71.5859	4	5.20377	5.13917	5.13917	98.42	100	4455	BGISEQ	SAMN27967849	SRR18970486	JAWXHF000000000
FL6117	1203.74	228.233	3	5.20675	5.14024	5.14024	98.357	100	4447	BGISEQ	SAMN27967850	SRR18970485	JAWXHG000000000
FL6241	1568.93	297.473	4	5.2066	5.13935	5.13935	98.356	100	4438	BGISEQ	SAMN27967851	SRR18970484	JAWXHH000000000
FL6264	1724.88	327.043	4	5.2062	5.14743	5.14743	98.295	100	4456	BGISEQ	SAMN27967852	SRR18970483	JAWXHI000000000
FL6282	1455.71	276.008	4	5.20674	5.14758	5.14758	98.285	100	4446	BGISEQ	SAMN27967853	SRR18970482	JAWXHJ000000000
FL6285	1582.98	300.139	3	5.20426	5.14674	5.14674	98.285	100	4448	BGISEQ	SAMN27967854	SRR18970481	JAWXHK000000000
FL6287	1136.25	215.437	3	5.2048	5.14702	5.14702	98.271	100	4450	BGISEQ	SAMN27967855	SRR18970480	JAWXHL000000000
FL6294	791.3	150.033	3	5.20411	5.1406	5.1406	98.405	100	4447	BGISEQ	SAMN27967856	SRR18970509	JAWXHM000000000
FL6298	1350.27	256.016	4	5.20509	5.14637	5.14637	98.31	100	4442	BGISEQ	SAMN27967857	SRR18970447	JAWXHN000000000
FL6324	1555.08	294.847	4	5.20557	5.14685	5.14685	98.302	100	4452	BGISEQ	SAMN27967858	SRR18970446	JAWXHO000000000
FL6325	1591.68	301.788	17	5.18473	2.66282	2.66282	97.466	100	4452	BGISEQ	SAMN27967859	SRR18970445	JAWXHP000000000
FL6326	1886.59	357.703	3	5.20504	5.13873	5.13873	98.31	100	4438	BGISEQ	SAMN27967860	SRR18970444	JAWXHQ000000000
FL6332	833.323	158.001	5	5.20624	5.14019	5.14019	98.431	100	4443	BGISEQ	SAMN27967861	SRR18970443	JAWXHR000000000
FL6340	1137.71	215.713	3	5.2056	5.13912	5.13912	98.301	100	4439	BGISEQ	SAMN27967862	SRR18970442	JAWXHS000000000
FL6344	549.218	104.133	4	5.20428	5.139	5.139	98.38	100	4449	BGISEQ	SAMN27967863	SRR18970441	JAWXHT000000000
FL6351	1459.36	276.699	3	5.21002	5.1441	5.1441	98.42	100	4442	BGISEQ	SAMN27967864	SRR18970440	JAWXHU000000000
FL6352	1932.19	366.349	3	5.20453	5.1467	5.1467	98.293	100	4453	BGISEQ	SAMN27967865	SRR18970439	JAWXHV000000000
FL6364	1719.91	326.101	3	5.20997	5.14616	5.14616	98.407	100	4445	BGISEQ	SAMN27967866	SRR18970437	JAWXHW000000000
FL6403	2422.26	459.269	3	5.20587	5.14783	5.14783	98.299	100	4450	BGISEQ	SAMN27967867	SRR18970436	JAWXHX000000000
FL6404	1079.97	204.766	4	5.20556	5.14623	5.14623	98.289	100	4460	BGISEQ	SAMN27967868	SRR18970435	JAWXHY000000000
FL6405	3750.99	711.199	4	5.20583	5.147	5.147	98.29	100	4455	BGISEQ	SAMN27967869	SRR18970434	JAWXHZ000000000
FL6475	3313.59	628.266	3	5.20504	5.14715	5.14715	98.304	100	4456	BGISEQ	SAMN27967870	SRR18970433	JAWXIA000000000
FL6540	1269.61	240.722	3	5.2096	5.14395	5.14395	98.412	100	4441	BGISEQ	SAMN27967871	SRR18970432	JAWXIB000000000
FL6541	6330	1200.19	3	5.20925	5.14558	5.14558	98.401	100	4442	BGISEQ	SAMN27967872	SRR18970431	JAWXIC000000000
FL6583	1032.65	195.794	3	5.20909	5.14564	5.14564	98.405	100	4444	BGISEQ	SAMN27967873	SRR18970430	JAWXID000000000
FL6595	1799.39	341.169	3	5.20466	5.14684	5.14684	98.297	100	4449	BGISEQ	SAMN27967874	SRR18970429	JAWXIE000000000
FL6596	1827.55	346.509	3	5.20461	5.14676	5.14676	98.305	100	4447	BGISEQ	SAMN27967875	SRR18970428	JAWXIF000000000
FL6608	1416.29	268.534	3	5.20599	5.13936	5.13936	98.327	100	4441	BGISEQ	SAMN27967876	SRR18970426	JAWXIG000000000
FL6609	1213.72	230.125	4	5.20565	5.14621	5.14621	98.276	100	4456	BGISEQ	SAMN27967877	SRR18970425	JAWXIH000000000
FL6610	1275.75	241.886	4	5.20527	5.14648	5.14648	98.295	100	4447	BGISEQ	SAMN27967878	SRR18970424	JAWXII000000000
FL6611	2866.35	543.468	4	5.20614	5.14718	5.14718	98.306	100	4453	BGISEQ	SAMN27967879	SRR18970423	JAWXIJ000000000
FL6640	1223.1	231.905	3	5.21016	5.14637	5.14637	98.399	100	4444	BGISEQ	SAMN27967880	SRR18970422	JAWXIK000000000
FL6641	1326.12	251.436	18	5.18674	2.6629	2.6629	97.469	100	4454	BGISEQ	SAMN27967881	SRR18970421	JAWXIL000000000
FL6737	795.696	150.867	4	5.18471	5.09862	5.09862	97.425	100	4438	BGISEQ	SAMN27967882	SRR18970420	JAWXIM000000000
FL6740	1433.09	271.719	3	5.20491	5.14704	5.14704	98.29	100	4455	BGISEQ	SAMN27967883	SRR18970419	JAWXIN000000000
FL7013	2134.77	404.76	19	5.18416	2.66	2.66	97.452	100	4464	BGISEQ	SAMN27967884	SRR18970418	JAWXIO000000000
FL7033	1434.74	272.031	3	5.208	5.14674	5.14674	98.405	100	4447	BGISEQ	SAMN27967885	SRR18970417	JAWXIP000000000
FL7074	1096.01	207.807	3	5.21084	5.14666	5.14666	98.409	100	4433	BGISEQ	SAMN27967886	SRR18970576	JAWXIQ000000000
FL7077	1658.64	314.484	3	5.20419	5.14654	5.14654	98.296	100	4441	BGISEQ	SAMN27967887	SRR18970575	JAWXIR000000000
FL7100	1436.6	272.384	3	5.2073	5.14622	5.14622	98.424	100	4441	BGISEQ	SAMN27967888	SRR18970574	JAWXIS000000000
FL7103	2104.4	399.001	17	5.18965	3.00461	3.00461	97.486	100	4456	BGISEQ	SAMN27967889	SRR18970573	JAWXIT000000000
FL7110	1256.95	238.322	3	5.20762	5.141	5.141	98.368	100	4449	BGISEQ	SAMN27967890	SRR18970572	JAWXIU000000000
FL7112	1156.54	219.284	4	5.20525	5.14609	5.14609	98.291	100	4458	BGISEQ	SAMN27967891	SRR18970571	JAWXIV000000000
FL7114	1662.43	315.202	3	5.20421	5.1465	5.1465	98.309	100	4455	BGISEQ	SAMN27967892	SRR18970570	JAWXIW000000000
FL7121	2001.75	379.538	3	5.19329	5.11364	5.11364	97.478	100	4456	BGISEQ	SAMN27967893	SRR18970569	JAWXIX000000000
FL7132	709.387	134.502	4	5.20259	5.13766	5.13766	98.406	100	4446	BGISEQ	SAMN27967894	SRR18970568	JAWXIY000000000
FL7156	1212.57	229.908	3	5.20419	5.14652	5.14652	98.29	100	4455	BGISEQ	SAMN27967895	SRR18970567	JAWXIZ000000000
FL7158	826.732	156.751	3	5.2079	5.14262	5.14262	98.316	100	4433	BGISEQ	SAMN27967896	SRR18970565	JAWXJA000000000
FL7217	1383.09	262.239	3	5.20412	5.14622	5.14622	98.278	100	4447	BGISEQ	SAMN27967897	SRR18970564	JAWXJB000000000
FL7253	1094.37	207.497	4	5.20334	5.1376	5.1376	98.421	100	4446	BGISEQ	SAMN27967898	SRR18970563	JAWXJC000000000
FL7299	1002.44	190.065	4	5.20751	5.14022	5.14022	98.343	100	4440	BGISEQ	SAMN27967899	SRR18970562	JAWXJD000000000
FL7302	1163.31	220.567	4	5.20478	5.14589	5.14589	98.296	100	4447	BGISEQ	SAMN27967900	SRR18970561	JAWXJE000000000
FL7314	1611.33	305.513	3	5.20435	5.1467	5.1467	98.3	100	4446	BGISEQ	SAMN27967901	SRR18970560	JAWXJF000000000
FL7492	1536.52	291.33	3	5.2058	5.13947	5.13947	98.355	100	4438	BGISEQ	SAMN27967902	SRR18970559	JAWXJG000000000
FL7494	1509.02	286.116	3	5.20494	5.14714	5.14714	98.289	100	4451	BGISEQ	SAMN27967903	SRR18970558	JAWXJH000000000
FL7532	798.391	151.378	3	5.20068	5.1338	5.1338	98.407	100	4439	BGISEQ	SAMN27967904	SRR18970557	JAWXJI000000000
FL7580	1589.44	301.362	3	5.20585	5.13973	5.13973	98.31	100	4440	BGISEQ	SAMN27967905	SRR18970556	JAWXJJ000000000
FL7589	1417.56	268.773	4	5.20521	5.14635	5.14635	98.3	100	4439	BGISEQ	SAMN27967906	SRR18970554	JAWXJK000000000
FL7592	1205.2	228.51	4	5.20552	5.1463	5.1463	98.293	100	4451	BGISEQ	SAMN27967907	SRR18970553	JAWXJL000000000
FL7601	1397.23	264.919	5	5.20766	5.14566	5.14566	98.386	100	4442	BGISEQ	SAMN27967908	SRR18970552	JAWXJM000000000
FL7605	1425.79	270.334	3	5.20618	5.13956	5.13956	98.317	100	4438	BGISEQ	SAMN27967909	SRR18970551	JAWXJN000000000
FL7674	1366.83	259.155	3	5.20975	5.14617	5.14617	98.427	100	4437	BGISEQ	SAMN27967910	SRR18970550	JAWXJO000000000
FL7677	1535.3	291.097	3	5.2092	5.14311	5.14311	98.412	100	4433	BGISEQ	SAMN27967911	SRR18970549	JAWXJP000000000
FL7679	953.064	180.704	3	5.20959	5.14587	5.14587	98.357	100	4437	BGISEQ	SAMN27967912	SRR18970548	JAWXJQ000000000
FL7680	1547.37	293.387	3	5.20438	5.14677	5.14677	98.299	100	4452	BGISEQ	SAMN27967913	SRR18970547	JAWXJR000000000
FL7685	746.753	141.587	4	5.20422	5.13635	5.13635	98.388	100	4444	BGISEQ	SAMN27967914	SRR18970546	JAWXJS000000000
FL7692	1033.33	195.922	4	5.20361	5.13403	5.13403	98.369	100	4440	BGISEQ	SAMN27967915	SRR18970545	JAWXJT000000000
FL7781	1056.02	200.225	3	5.20943	5.14542	5.14542	98.409	100	4449	BGISEQ	SAMN27967916	SRR18970382	JAWXJU000000000
FL7784	1233.2	233.818	3	5.20294	5.14631	5.14631	98.287	100	4438	BGISEQ	SAMN27967917	SRR18970381	JAWXJV000000000
FL7804	1861.44	352.935	3	5.20424	5.14659	5.14659	98.298	100	4451	BGISEQ	SAMN27967918	SRR18970380	JAWXJW000000000
FL7806	1373.66	260.451	4	5.20718	5.13969	5.13969	98.336	100	4440	BGISEQ	SAMN27967919	SRR18970379	JAWXJX000000000
FL7807	853.94	161.91	4	5.20412	5.13933	5.13933	98.415	100	4443	BGISEQ	SAMN27967920	SRR18970378	JAWXJY000000000
FL7810	1356.41	257.18	3	5.20413	5.14636	5.14636	98.295	100	4454	BGISEQ	SAMN27967921	SRR18970377	JAWXJZ000000000
FL7811	1499.78	284.363	4	5.20538	5.14665	5.14665	98.299	100	4452	BGISEQ	SAMN27967922	SRR18970376	JAWXKA000000000
FL7813	1529.13	289.928	3	5.20668	5.13988	5.13988	98.334	100	4437	BGISEQ	SAMN27967923	SRR18970375	JAWXKB000000000
FL7817	1862.89	353.21	3	5.20497	5.14697	5.14697	98.286	100	4457	BGISEQ	SAMN27967924	SRR18970374	JAWXKC000000000
FL7818	1176	222.974	3	5.20724	5.14606	5.14606	98.326	100	4439	BGISEQ	SAMN27967925	SRR18970373	JAWXKD000000000
FL7819	1098.62	208.302	4	5.20535	5.14639	5.14639	98.3	100	4454	BGISEQ	SAMN27967926	SRR18970371	JAWXKE000000000
FL7820	610.955	115.839	3	5.2058	5.13939	5.13939	98.288	100	4442	BGISEQ	SAMN27967927	SRR18970370	JAWXKF000000000
FL7846	1110.96	210.642	3	5.20462	5.14687	5.14687	98.285	100	4452	BGISEQ	SAMN27967928	SRR18970369	JAWXKG000000000
FL7847	1723	326.687	3	5.20456	5.14679	5.14679	98.276	100	4460	BGISEQ	SAMN27967929	SRR18970368	JAWXKH000000000
FL7855	897.24	170.119	3	5.20405	5.14612	5.14612	98.298	100	4449	BGISEQ	SAMN27967930	SRR18970367	JAWXKI000000000
FL7866	923.522	175.103	3	5.21007	5.14587	5.14587	98.368	100	4443	BGISEQ	SAMN27967931	SRR18970366	JAWXKJ000000000
FL7867	1657.14	314.199	3	5.20484	5.14697	5.14697	98.302	100	4451	BGISEQ	SAMN27967932	SRR18970365	JAWXKK000000000
FL7869	1094.58	207.536	3	5.21037	5.14619	5.14619	98.394	100	4443	BGISEQ	SAMN27967933	SRR18970364	JAWXKL000000000
FL7870	1570	297.676	3	5.20563	5.13946	5.13946	98.333	100	4444	BGISEQ	SAMN27967934	SRR18970363	JAWXKM000000000
FL7873	1253.94	237.75	3	5.2051	5.14702	5.14702	98.277	100	4461	BGISEQ	SAMN27967935	SRR18970362	JAWXKN000000000
FL7879	1373.64	260.447	3	5.20657	5.14014	5.14014	98.29	100	4440	BGISEQ	SAMN27967936	SRR18970360	JAWXKO000000000
FL7922	1335.49	253.214	4	5.20496	5.14637	5.14637	98.303	100	4453	BGISEQ	SAMN27967937	SRR18970359	JAWXKP000000000
FL7924	829.442	157.265	3	5.20439	5.13976	5.13976	98.42	100	4446	BGISEQ	SAMN27967938	SRR18970358	JAWXKQ000000000
FL7926	1294.47	245.435	4	5.20472	5.1459	5.1459	98.301	100	4449	BGISEQ	SAMN27967939	SRR18970357	JAWXKR000000000
FL7927	1711.76	324.556	3	5.20509	5.13859	5.13859	98.32	100	4442	BGISEQ	SAMN27967940	SRR18970356	JAWXKS000000000
FL7974	1120.67	212.482	3	5.20468	5.14635	5.14635	98.283	100	4454	BGISEQ	SAMN27967941	SRR18970355	JAWXKT000000000
FL7983	2303.56	436.763	3	5.20432	5.14655	5.14655	98.303	100	4449	BGISEQ	SAMN27967942	SRR18970354	JAWXKU000000000
FL7988	1540.44	292.072	4	5.2032	5.13762	5.13762	98.416	100	4449	BGISEQ	SAMN27967943	SRR18970353	JAWXKV000000000
FL8001	1003.5	190.266	4	5.2064	5.13917	5.13917	98.337	100	4437	BGISEQ	SAMN27967944	SRR18970352	JAWXKW000000000
FL8009	1392.98	264.113	3	5.2048	5.14691	5.14691	98.291	100	4450	BGISEQ	SAMN27967945	SRR18970319	JAWXKX000000000
FL8010	1228.31	232.891	3	5.20466	5.13865	5.13865	98.337	100	4432	BGISEQ	SAMN27967946	SRR18970317	JAWXKY000000000
FL8024	611.72	115.984	3	5.20228	5.13827	5.13827	98.412	100	4435	BGISEQ	SAMN27967947	SRR18970316	JAWXKZ000000000
FL8039	631.057	119.65	3	5.20727	5.14211	5.14211	98.338	100	4444	BGISEQ	SAMN27967948	SRR18970315	JAWXLA000000000
FL8060	1359.69	257.801	3	5.20558	5.13928	5.13928	98.341	100	4437	BGISEQ	SAMN27967949	SRR18970314	JAWXLB000000000
FL8061	1705.77	323.42	3	5.20656	5.14009	5.14009	98.343	100	4444	BGISEQ	SAMN27967950	SRR18970313	JAWXLC000000000
FL8062	1500.1	284.424	3	5.21042	5.14615	5.14615	98.417	100	4434	BGISEQ	SAMN27967951	SRR18970312	JAWXLD000000000
FL8101	1856.63	352.023	20	5.18448	3.00552	3.00552	97.471	100	4472	BGISEQ	SAMN27967952	SRR18970311	JAWXLE000000000
FL8102	925.282	175.436	19	5.18403	3.00451	3.00451	97.45	100	4461	BGISEQ	SAMN27967953	SRR18970310	JAWXLF000000000
FL8391	1293.26	245.206	3	5.21082	5.14683	5.14683	98.41	100	4443	BGISEQ	SAMN27967954	SRR18970309	JAWXLG000000000
FL8431	1021.43	193.666	3	5.21091	5.1471	5.1471	98.423	100	4439	BGISEQ	SAMN27967955	SRR18970308	JAWXLH000000000
FL8486	1099.92	208.547	4	5.20465	5.14602	5.14602	98.303	100	4453	BGISEQ	SAMN27967956	SRR18970305	JAWXLI000000000
FL8634	1416.52	268.576	3	5.2047	5.14686	5.14686	98.295	100	4447	BGISEQ	SAMN27967957	SRR18970304	JAWXLJ000000000
FL8644	1361.19	258.085	3	5.21004	5.14377	5.14377	98.387	100	4448	BGISEQ	SAMN27967958	SRR18970303	JAWXLK000000000
FL8776	882.052	167.24	3	5.20683	5.1404	5.1404	98.36	100	4442	BGISEQ	SAMN27967959	SRR18970302	JAWXLL000000000
FL8790	1778.42	337.194	3	5.2045	5.14641	5.14641	98.291	100	4450	BGISEQ	SAMN27967960	SRR18970301	JAWXLM000000000
FL8911	1219.33	231.188	4	5.206	5.13875	5.13875	98.354	100	4444	BGISEQ	SAMN27967961	SRR18970300	JAWXLN000000000
FL8923	1352.18	256.377	4	5.20576	5.1466	5.1466	98.299	100	4451	BGISEQ	SAMN27967962	SRR18970299	JAWXLO000000000
FL8925	1206.65	228.786	4	5.20657	5.14708	5.14708	98.309	100	4456	BGISEQ	SAMN27967963	SRR18970298	JAWXLP000000000
FL9014	1585.01	300.523	4	5.20672	5.13917	5.13917	98.324	100	4445	BGISEQ	SAMN27967964	SRR18970297	JAWXLQ000000000
FL9024	1059.6	200.904	3	5.20584	5.1395	5.1395	98.331	100	4436	BGISEQ	SAMN27967965	SRR18970296	JAWXLR000000000
FL9058	2040.73	386.928	5	5.18893	5.09467	5.09467	97.48	100	4438	BGISEQ	SAMN27967966	SRR18970294	JAWXLS000000000
FL9059	778.432	147.593	3	5.20664	5.13989	5.13989	98.341	100	4434	BGISEQ	SAMN27967967	SRR18970293	JAWXLT000000000
FL9122	1484.16	281.402	3	5.20975	5.14356	5.14356	98.411	100	4442	BGISEQ	SAMN27967968	SRR18970292	JAWXLU000000000
FL9133	1728.08	327.65	3	5.2063	5.13935	5.13935	98.374	100	4437	BGISEQ	SAMN27967969	SRR18970291	JAWXLV000000000
FL9145	1402.43	265.906	3	5.20905	5.14309	5.14309	98.39	100	4439	BGISEQ	SAMN27967970	SRR18970290	JAWXLW000000000
FL9146	1552.87	294.429	4	5.20655	5.13877	5.13877	98.315	100	4443	BGISEQ	SAMN27967971	SRR18970289	JAWXLX000000000
FL9170	1081.51	205.058	3	5.21058	5.1463	5.1463	98.39	100	4445	BGISEQ	SAMN27967972	SRR18970288	JAWXLY000000000
FL9181	1256.42	238.221	3	5.20998	5.14344	5.14344	98.417	100	4434	BGISEQ	SAMN27967973	SRR18970415	JAWXLZ000000000
FL9182	1850.61	350.881	8	5.2123	5.14636	5.14636	98.417	100	4458	BGISEQ	SAMN27967974	SRR18970414	JAWXMA000000000
FL9187	1476.19	279.889	3	5.19367	5.12946	5.12946	98.083	100	4437	BGISEQ	SAMN27967975	SRR18970413	JAWXMB000000000
FL9191	1718.21	325.778	3	5.20759	5.14663	5.14663	98.375	100	4442	BGISEQ	SAMN27967976	SRR18970411	JAWXMC000000000
FL9192	818.302	155.153	3	5.21012	5.14638	5.14638	98.415	100	4441	BGISEQ	SAMN27967977	SRR18970410	JAWXMD000000000
FL9205	2124.36	402.785	3	5.20413	5.14626	5.14626	98.288	100	4453	BGISEQ	SAMN27967978	SRR18970409	JAWXME000000000
FL9207	663.284	125.761	3	5.20473	5.13964	5.13964	98.307	100	4441	BGISEQ	SAMN27967979	SRR18970408	JAWXMF000000000
FL9208	1410.94	267.519	3	5.20568	5.13902	5.13902	98.338	100	4440	BGISEQ	SAMN27967980	SRR18970407	JAWXMG000000000
FL9209	1586.36	300.78	3	5.20553	5.1389	5.1389	98.322	100	4436	BGISEQ	SAMN27967981	SRR18970406	JAWXMH000000000
FL9210	247.864	46.9958	3	5.20563	5.14585	5.14585	98.281	100	4452	BGISEQ	SAMN27967982	SRR18970405	JAWXMI000000000
FL9214	1410.62	267.458	3	5.20475	5.13837	5.13837	98.294	100	4438	BGISEQ	SAMN27967983	SRR18970404	JAWXMJ000000000
FL9215	1507.29	285.788	3	5.20934	5.14538	5.14538	98.432	100	4446	BGISEQ	SAMN27967984	SRR18970403	JAWXMK000000000
FL9222	1775.47	336.635	3	5.20625	5.13963	5.13963	98.344	100	4438	BGISEQ	SAMN27967985	SRR18970402	JAWXML000000000
FL9223	773.93	146.74	3	5.20979	5.14584	5.14584	98.429	99.64	4440	BGISEQ	SAMN27967986	SRR18970400	JAWXMM000000000
FL9243	689.349	130.703	4	5.20827	5.14093	5.14093	98.346	100	4446	BGISEQ	SAMN27967987	SRR18970399	JAWXMN000000000
FL9245	1682.04	318.92	3	5.20444	5.14667	5.14667	98.266	100	4451	BGISEQ	SAMN27967988	SRR18970398	JAWXMO000000000
FL9258	1020.46	193.483	3	5.20736	5.14098	5.14098	98.34	100	4440	BGISEQ	SAMN27967989	SRR18970397	JAWXMP000000000
FL9272	1116.44	211.68	3	5.20897	5.1428	5.1428	98.39	100	4443	BGISEQ	SAMN27967990	SRR18970396	JAWXMQ000000000
FL9275	623.515	118.22	5	5.2025	5.1338	5.1338	98.387	100	4443	BGISEQ	SAMN27967991	SRR18970395	JAWXMR000000000
FL9290	1064.32	201.799	3	5.20917	5.14523	5.14523	98.432	100	4442	BGISEQ	SAMN27967992	SRR18970394	JAWXMS000000000
FL9291	1318.84	250.056	3	5.20598	5.13991	5.13991	98.274	100	4438	BGISEQ	SAMN27967993	SRR18970393	JAWXMT000000000
FL9292	1871.42	354.827	3	5.20476	5.14648	5.14648	98.276	100	4448	BGISEQ	SAMN27967994	SRR18970392	JAWXMU000000000
FL9293	994.218	188.507	3	5.20591	5.13943	5.13943	98.343	100	4441	BGISEQ	SAMN27967995	SRR18970391	JAWXMV000000000
FL9294	645.528	122.394	4	5.20661	5.13902	5.13902	98.331	100	4441	BGISEQ	SAMN27967996	SRR18970389	JAWXMW000000000
FL9302	1620.24	307.203	3	5.20377	5.14557	5.14557	98.297	100	4457	BGISEQ	SAMN27967997	SRR18970388	JAWXMX000000000
FL9311	1123.69	213.056	3	5.20958	5.14604	5.14604	98.421	100	4442	BGISEQ	SAMN27967998	SRR18970387	JAWXMY000000000
FL9312	1699.75	322.279	3	5.20458	5.1468	5.1468	98.272	100	4454	BGISEQ	SAMN27967999	SRR18970386	JAWXMZ000000000
FL9313	550.441	104.365	4	5.20322	5.13834	5.13834	98.424	100	4437	BGISEQ	SAMN27968000	SRR18970385	JAWXNA000000000
FL9317	1324.92	251.209	3	5.21039	5.14453	5.14453	98.385	100	4444	BGISEQ	SAMN27968001	SRR18970384	JAWXNB000000000
FL9331	221.144	41.9296	3	5.201	5.138	5.138	98.375	100	4444	BGISEQ	SAMN27968002	SRR18970544	JAWXNC000000000
FL9367	1032.03	195.677	3	5.21007	5.14604	5.14604	98.405	100	4444	BGISEQ	SAMN27968003	SRR18970543	JAWXND000000000
FL9374	996.632	188.965	4	5.2079	5.14123	5.14123	98.338	100	4443	BGISEQ	SAMN27968004	SRR18970542	JAWXNE000000000
FL9380	1306.29	247.676	3	5.20532	5.13935	5.13935	98.302	100	4438	BGISEQ	SAMN27968005	SRR18970541	JAWXNF000000000
FL9409	940.053	178.237	4	5.2082	5.14121	5.14121	98.347	100	4441	BGISEQ	SAMN27968006	SRR18970539	JAWXNG000000000
FL9417	923.605	175.118	4	5.20668	5.13955	5.13955	98.287	100	4443	BGISEQ	SAMN27968007	SRR18970538	JAWXNH000000000
FL9424	483.711	91.7131	3	5.20564	5.1388	5.1388	98.35	100	4436	BGISEQ	SAMN27968008	SRR18970537	JAWXNI000000000
FL9448	1084.37	205.599	3	5.2062	5.13979	5.13979	98.345	100	4428	BGISEQ	SAMN27968009	SRR18970536	JAWXNJ000000000
FL9517	812.997	154.147	3	5.20567	5.13956	5.13956	98.318	100	4441	BGISEQ	SAMN27968010	SRR18970535	JAWXNK000000000
FL9525	947.187	179.59	3	5.20993	5.14605	5.14605	98.432	100	4442	BGISEQ	SAMN27968011	SRR18970534	JAWXNL000000000
FL9526	1751.56	332.102	3	5.20463	5.14635	5.14635	98.272	100	4459	BGISEQ	SAMN27968012	SRR18970533	JAWXNM000000000
FL9532	1030.46	195.378	3	5.207	5.14613	5.14613	98.329	100	4437	BGISEQ	SAMN27968013	SRR18970532	JAWXNN000000000
FL9540	992.671	188.214	3	5.20734	5.14062	5.14062	98.334	100	4439	BGISEQ	SAMN27968014	SRR18970531	JAWXNO000000000
FL9552	679.007	128.742	3	5.20592	5.13955	5.13955	98.352	100	4438	BGISEQ	SAMN27968015	SRR18970530	JAWXNP000000000
FL9570	1232.77	233.738	4	5.2068	5.14031	5.14031	98.357	100	4441	BGISEQ	SAMN27968016	SRR18970528	JAWXNQ000000000
FL9571	2047.75	388.261	3	5.20944	5.14621	5.14621	98.366	100	4441	BGISEQ	SAMN27968017	SRR18970527	JAWXNR000000000
FL9619	1022.55	193.878	3	5.20578	5.13962	5.13962	98.283	100	4438	BGISEQ	SAMN27968018	SRR18970526	JAWXNS000000000
FL9620	1142.4	216.602	3	5.20506	5.13908	5.13908	98.298	100	4439	BGISEQ	SAMN27968019	SRR18970525	JAWXNT000000000
FL9621	1444.31	273.845	3	5.20658	5.14581	5.14581	98.387	100	4439	BGISEQ	SAMN27968020	SRR18970524	JAWXNU000000000
FL9622	1149.96	218.037	3	5.2048	5.13905	5.13905	98.334	100	4442	BGISEQ	SAMN27968021	SRR18970523	JAWXNV000000000
FL9625	783.089	148.476	3	5.20275	5.13627	5.13627	98.425	100	4440	BGISEQ	SAMN27968022	SRR18970522	JAWXNW000000000
FL9643	496.807	94.1962	4	5.20132	5.13641	5.13641	98.398	100	4437	BGISEQ	SAMN27968023	SRR18970521	JAWXNX000000000
FL9651	1024.81	194.308	3	5.2101	5.14625	5.14625	98.388	100	4437	BGISEQ	SAMN27968024	SRR18970520	JAWXNY000000000
FL9653	2562.99	485.951	4	5.20513	5.14623	5.14623	98.293	100	4452	BGISEQ	SAMN27968025	SRR18970519	JAWXNZ000000000
FL9705	1132.32	214.692	3	5.21075	5.14643	5.14643	98.427	100	4442	BGISEQ	SAMN27968026	SRR18970517	JAWXOA000000000
FL9709	1514.57	287.168	3	5.2056	5.13978	5.13978	98.306	100	4430	BGISEQ	SAMN27968027	SRR18970516	JAWXOB000000000
FL9723	624.538	118.414	3	5.20329	5.13939	5.13939	98.423	100	4442	BGISEQ	SAMN27968028	SRR18970515	JAWXOC000000000
FL9760	1678.82	318.309	4	5.20866	5.14665	5.14665	98.382	100	4439	BGISEQ	SAMN27968029	SRR18970514	JAWXOD000000000
FL9769	1882.95	357.013	3	5.20469	5.14705	5.14705	98.299	100	4441	BGISEQ	SAMN27968030	SRR18970513	JAWXOE000000000
FL9773	2013.49	381.763	3	5.19323	5.12685	5.12685	98.075	100	4439	BGISEQ	SAMN27968031	SRR18970287	JAWXOF000000000
FL9784	1419.78	269.195	3	5.2067	5.14063	5.14063	98.363	100	4440	BGISEQ	SAMN27968032	SRR18970286	JAWXOG000000000
FL9785	1119.45	212.251	3	5.20123	5.13874	5.13874	98.291	100	4432	BGISEQ	SAMN27968033	SRR18970285	JAWXOH000000000
FL9788	1519.58	288.117	3	5.20368	5.14611	5.14611	98.296	100	4451	BGISEQ	SAMN27968034	SRR18970284	JAWXOI000000000
FL9789	817.284	154.96	3	5.20589	5.13943	5.13943	98.33	100	4443	BGISEQ	SAMN27968035	SRR18970283	JAWXOJ000000000
FL9791	1831.97	347.347	3	5.20411	5.14644	5.14644	98.261	100	4446	BGISEQ	SAMN27968036	SRR18970281	JAWXOK000000000
FL9792	1465.23	277.812	3	5.21034	5.14623	5.14623	98.386	100	4437	BGISEQ	SAMN27968037	SRR18970280	JAWXOL000000000
FL9793	1088.25	206.335	3	5.20461	5.13876	5.13876	98.343	100	4437	BGISEQ	SAMN27968038	SRR18970279	JAWXOM000000000
FL9794	1949.48	369.627	3	5.20993	5.14653	5.14653	98.409	100	4445	BGISEQ	SAMN27968039	SRR18970278	JAWXON000000000
FL9795	799.039	151.5	3	5.21082	5.14669	5.14669	98.418	100	4451	BGISEQ	SAMN27968040	SRR18970277	JAWXOO000000000
FL9797	1076.14	204.039	3	5.20989	5.14612	5.14612	98.399	100	4441	BGISEQ	SAMN27968041	SRR18970276	JAWXOP000000000
FL9798	1787.06	338.832	4	5.20294	5.13492	5.13492	98.406	100	4444	BGISEQ	SAMN27968042	SRR18970275	JAWXOQ000000000
FL9799	1371.72	260.082	3	5.20934	5.14529	5.14529	98.393	100	4446	BGISEQ	SAMN27968043	SRR18970274	JAWXOR000000000
FL9800	1591.76	301.802	3	5.20484	5.14687	5.14687	98.274	100	4451	BGISEQ	SAMN27968044	SRR18970273	JAWXOS000000000
FL9801	766.706	145.37	4	5.20774	5.1398	5.1398	98.358	100	4440	BGISEQ	SAMN27968045	SRR18970272	JAWXOT000000000
FL9803	1197.67	227.082	4	5.20715	5.13945	5.13945	98.335	100	4442	BGISEQ	SAMN27968046	SRR18970270	JAWXOU000000000
FL9804	652.328	123.683	5	5.21407	5.14014	5.14014	98.382	100	4449	BGISEQ	SAMN27968047	SRR18970269	JAWXOV000000000
FL9805	1099.13	208.398	3	5.20682	5.14029	5.14029	98.352	100	4439	BGISEQ	SAMN27968048	SRR18970268	JAWXOW000000000
FL9811	2449.07	464.352	4	5.20518	5.14636	5.14636	98.271	100	4452	BGISEQ	SAMN27968049	SRR18970267	JAWXOX000000000
FL9813	1310.88	248.546	4	5.1875	5.09888	5.09888	97.486	100	4437	BGISEQ	SAMN27968050	SRR18970266	JAWXOY000000000
FL9814	1274.33	241.617	3	5.20744	5.14145	5.14145	98.352	100	4449	BGISEQ	SAMN27968051	SRR18970265	JAWXOZ000000000
FL9818	1363.28	258.482	3	5.20651	5.14551	5.14551	98.352	100	4447	BGISEQ	SAMN27968052	SRR18970264	JAWXPA000000000
FL9824	1730.28	328.066	3	5.21018	5.14624	5.14624	98.416	100	4437	BGISEQ	SAMN27968053	SRR18970263	JAWXPB000000000
FL9841	1230.52	233.31	3	5.20572	5.14597	5.14597	98.32	100	4433	BGISEQ	SAMN27968054	SRR18970262	JAWXPC000000000
FL9852	1136.61	215.505	3	5.21049	5.14438	5.14438	98.396	100	4444	BGISEQ	SAMN27968055	SRR18970261	JAWXPD000000000
FL9856	2219.93	420.905	3	5.2045	5.14651	5.14651	98.289	100	4454	BGISEQ	SAMN27968056	SRR18970258	JAWXPE000000000
FL9857	936.509	177.565	3	5.20738	5.14023	5.14023	98.326	100	4443	BGISEQ	SAMN27968057	SRR18970257	JAWXPF000000000
FL9864	1151.46	218.321	3	5.20453	5.14677	5.14677	98.306	100	4445	BGISEQ	SAMN27968058	SRR18970256	JAWXPG000000000
FL9869	1718.15	325.766	3	5.20489	5.14696	5.14696	98.298	100	4446	BGISEQ	SAMN27968059	SRR18970351	JAWXPH000000000
FL9870	1464.61	277.694	3	5.20332	5.14558	5.14558	98.293	100	4446	BGISEQ	SAMN27968060	SRR18970350	JAWXPI000000000
FL9889	1931.05	366.132	5	5.37787	5.1506	5.1506	98.429	100	4589	BGISEQ	SAMN27968061	SRR18970349	JAWXPJ000000000
FL989	1516.05	287.448	3	5.20476	5.14696	5.14696	98.307	100	4447	BGISEQ	SAMN27968062	SRR18970348	JAWXPK000000000
FL9895	1120.8	212.508	3	5.2104	5.14653	5.14653	98.429	100	4443	BGISEQ	SAMN27968063	SRR18970347	JAWXPL000000000
FL9896	1101.88	208.921	3	5.2065	5.14126	5.14126	98.327	100	4442	BGISEQ	SAMN27968064	SRR18970346	JAWXPM000000000
FL9900	1629.28	308.917	4	5.2087	5.14629	5.14629	98.37	100	4444	BGISEQ	SAMN27968065	SRR18970345	JAWXPN000000000
FL9908	1197.42	227.034	3	5.18137	5.11496	5.11496	97.851	100	4426	BGISEQ	SAMN27968066	SRR18970343	JAWXPO000000000
FL9909	1733.71	328.717	5	5.1878	5.09244	5.09244	97.457	100	4440	BGISEQ	SAMN27968067	SRR18970342	JAWXPP000000000
FL9910	1872.09	354.955	3	5.20902	5.15096	5.15096	98.31	100	4487	BGISEQ	SAMN27968068	SRR18970341	JAWXPQ000000000
FL9912	1198.72	227.282	4	5.20856	5.14099	5.14099	98.362	100	4443	BGISEQ	SAMN27968069	SRR18970340	JAWXPR000000000
FL9913	558.831	105.956	3	5.20017	5.13414	5.13414	98.21	100	4446	BGISEQ	SAMN27968070	SRR18970339	JAWXPS000000000
FL9920	1289.98	244.584	3	5.21012	5.14603	5.14603	98.404	100	4445	BGISEQ	SAMN27968071	SRR18970338	JAWXPT000000000
FL9921	1040.79	197.338	5	5.21477	5.1418	5.1418	98.337	100	4457	BGISEQ	SAMN27968072	SRR18970337	JAWXPU000000000
FL9928	1280.78	242.84	3	5.21025	5.14649	5.14649	98.431	100	4449	BGISEQ	SAMN27968073	SRR18970336	JAWXPV000000000
FL9929	882.938	167.408	4	5.2031	5.13779	5.13779	98.41	100	4443	BGISEQ	SAMN27968074	SRR18970335	JAWXPW000000000
FL9931	1626.14	308.322	4	5.20765	5.14055	5.14055	98.384	100	4447	BGISEQ	SAMN27968075	SRR18970334	JAWXPX000000000
FL9932	1212.95	229.978	3	5.20513	5.14595	5.14595	98.299	100	4441	BGISEQ	SAMN27968076	SRR18970332	JAWXPY000000000
FL9956	1541.1	292.198	3	5.21035	5.14612	5.14612	98.414	100	4448	BGISEQ	SAMN27968077	SRR18970331	JAWXPZ000000000
FL9959	1300.02	246.488	3	5.20605	5.13994	5.13994	98.321	100	4435	BGISEQ	SAMN27968078	SRR18970330	JAWXQA000000000
FL9960	1322.18	250.689	3	5.20507	5.13924	5.13924	98.352	100	4439	BGISEQ	SAMN27968079	SRR18970329	JAWXQB000000000
FL9961	1646.73	312.226	3	5.20332	5.14565	5.14565	98.281	100	4440	BGISEQ	SAMN27968080	SRR18970328	JAWXQC000000000
FL9963	1110.02	210.464	3	5.2058	5.13947	5.13947	98.293	100	4437	BGISEQ	SAMN27968081	SRR18970327	JAWXQD000000000
FL9964	1109.69	210.401	4	5.212	5.14589	5.14589	98.423	100	4447	BGISEQ	SAMN27968082	SRR18970326	JAWXQE000000000
FL9965	1354.56	256.828	4	5.20638	5.13899	5.13899	98.352	100	4447	BGISEQ	SAMN27968083	SRR18970325	JAWXQF000000000
FL9966	1176.95	223.154	4	5.20573	5.14443	5.14443	98.32	100	4435	BGISEQ	SAMN27968084	SRR18970324	JAWXQG000000000
FL9967	1019.14	193.232	3	5.21046	5.1464	5.1464	98.42	100	4446	BGISEQ	SAMN27968085	SRR18970323	JAWXQH000000000
FL9968	1241.15	235.325	3	5.20726	5.14069	5.14069	98.333	100	4436	BGISEQ	SAMN27968086	SRR18970321	JAWXQI000000000
FL9969	1949.17	369.569	19	5.1932	3.00847	3.00847	97.571	100	4463	BGISEQ	SAMN27968087	SRR18970320	JAWXQJ000000000
FL9970	1545.4	293.012	3	5.20591	5.13833	5.13833	98.31	100	4442	BGISEQ	SAMN27968088	SRR18970255	JAWXQK000000000
FL9971	1177.98	223.349	3	5.20668	5.14585	5.14585	98.376	100	4439	BGISEQ	SAMN27968089	SRR18970254	JAWXQL000000000
FL9973	929.065	176.154	3	5.20536	5.13887	5.13887	98.32	100	4440	BGISEQ	SAMN27968090	SRR18970253	JAWXQM000000000
FL9974	1414.29	268.153	3	5.20939	5.14654	5.14654	98.375	100	4442	BGISEQ	SAMN27968091	SRR18970252	JAWXQN000000000
FL9975	1015.19	192.484	3	5.20969	5.14607	5.14607	98.387	100	4442	BGISEQ	SAMN27968092	SRR18970251	JAWXQO000000000
FL9977	1348.31	255.644	3	5.20516	5.14755	5.14755	98.306	100	4449	BGISEQ	SAMN27968093	SRR18970250	JAWXQP000000000
FL9979	781.528	148.18	3	5.20942	5.143	5.143	98.349	100	4446	BGISEQ	SAMN27968094	SRR18970249	JAWXQQ000000000
FL9980	1088.64	206.41	4	5.20724	5.14073	5.14073	98.339	100	4442	BGISEQ	SAMN27968095	SRR18970248	JAWXQR000000000
FL9981	910.165	172.57	3	5.20541	5.13912	5.13912	98.31	100	4444	BGISEQ	SAMN27968096	SRR18970246	JAWXQS000000000
FL9983	1027.18	194.757	3	5.21038	5.14595	5.14595	98.421	100	4441	BGISEQ	SAMN27968097	SRR18970245	JAWXQT000000000
FLBSE1	1052.27	199.515	3	5.20986	5.14587	5.14587	98.41	100	4445	BGISEQ	SAMN27968098	SRR18970244	JAWXQU000000000

## Sheet: C
Dataset S3. The average nucleotide identity of genomes among 343 Florida XccA and reference strains
	Xcc306	AW12879	AS270	FL10000	FL10002	FL10012	FL10026	FL10027	FL10034	FL10036	FL10039	FL10045	FL10046	FL10079	FL10112	FL10113	FL10133	FL10188	FL10208	FL10217	FL10222	FL10297	FL10299	FL10305	FL10484	FL1059	FL1060	FL1071	FL1356	FL1400	FL1493	FL1560	FL1561	FL1565	FL1568	FL1569	FL1570	FL1614	FL1615	FL1654	FL1655	FL1656	FL1657	FL1658	FL1822	FL1857	FL1860	FL1861	FL1875
Xcc306	100	99.5453	99.6133	99.9822	99.9809	99.9801	99.9747	99.9732	99.9753	99.9778	99.9751	99.9739	99.9796	99.9713	99.9762	99.9711	99.9666	99.9746	99.9807	99.9686	99.9722	99.9717	99.9714	99.9704	99.9683	99.978	99.9805	99.9841	99.9755	99.9808	99.9823	99.9754	99.9801	99.9739	99.9814	99.978	99.9795	99.9788	99.9741	99.9828	99.9816	99.9745	99.9723	99.9712	99.9842	99.9754	99.9763	99.9794	99.9813
AW12879	99.5453	100	99.794	99.5526	99.5561	99.5526	99.5498	99.5541	99.5562	99.5536	99.5534	99.5534	99.5579	99.5505	99.5525	99.5482	99.5495	99.5531	99.5515	99.55	99.5533	99.5515	99.5524	99.5528	99.5564	99.5561	99.5525	99.5576	99.5516	99.5511	99.5536	99.5513	99.5543	99.5529	99.5521	99.5581	99.555	99.5532	99.5527	99.5529	99.5553	99.5575	99.5537	99.5552	99.5555	99.553	99.5569	99.5524	99.5578
AS270	99.6133	99.794	100	99.6289	99.6293	99.6288	99.6269	99.6299	99.6289	99.6292	99.6282	99.6293	99.6269	99.6293	99.6294	99.6283	99.6233	99.6265	99.6294	99.6246	99.627	99.6285	99.6307	99.6267	99.6209	99.6372	99.6259	99.6384	99.6275	99.6307	99.6263	99.6256	99.6358	99.6251	99.6283	99.6382	99.6271	99.6251	99.6252	99.6252	99.6364	99.6376	99.6296	99.6286	99.6371	99.6257	99.6302	99.6264	99.63
FL10000	99.9822	99.5526	99.6289	100	99.9955	99.9957	99.995	99.9937	99.9963	99.9964	99.9958	99.9962	99.9922	99.9959	99.9959	99.997	99.9942	99.9921	99.9974	99.9947	99.993	99.9965	99.9953	99.9958	99.9792	99.9924	99.9921	99.994	99.9973	99.9953	99.9941	99.9935	99.9929	99.994	99.9969	99.9894	99.9929	99.9958	99.9903	99.9937	99.9941	99.993	99.9963	99.9954	99.9927	99.9935	99.9944	99.9933	99.9958
FL10002	99.9809	99.5561	99.6293	99.9955	100	99.9946	99.9957	99.9932	99.9968	99.9973	99.9968	99.9969	99.9924	99.9972	99.9963	99.9962	99.9972	99.9947	99.9971	99.9943	99.9939	99.997	99.9959	99.9964	99.9825	99.9955	99.9943	99.9953	99.997	99.9972	99.9956	99.9946	99.9935	99.9951	99.9972	99.9942	99.9939	99.9973	99.9929	99.9955	99.995	99.9936	99.9963	99.9966	99.9942	99.995	99.9969	99.995	99.9968
FL10012	99.9801	99.5526	99.6288	99.9957	99.9946	100	99.9954	99.995	99.9951	99.9944	99.9962	99.9956	99.9914	99.9943	99.996	99.9944	99.9899	99.9876	99.9949	99.9942	99.9884	99.9942	99.9938	99.9959	99.9736	99.989	99.988	99.9894	99.9946	99.9953	99.9895	99.9889	99.9887	99.989	99.9946	99.9894	99.9888	99.9917	99.9881	99.9906	99.9888	99.9882	99.9958	99.9939	99.9893	99.9892	99.9947	99.9899	99.9947
FL10026	99.9747	S	99.6269	99.995	99.9957	99.9954	100	99.995	99.9946	99.994	99.9954	99.9952	99.9913	99.9952	99.9939	99.9952	99.991	99.9867	99.9959	99.9941	99.9874	99.9955	99.9933	99.9936	99.9756	99.9904	99.9909	99.9907	99.9953	99.9939	99.9912	99.989	99.9902	99.9893	99.9954	99.9903	99.9894	99.9913	99.9886	99.991	99.9905	99.9889	99.9953	99.9948	99.9902	99.991	99.9942	99.9899	99.9949
FL10027	99.9732	99.5541	99.6299	99.9937	99.9932	99.995	99.995	100	99.9922	99.9931	99.9934	99.992	99.9941	99.9932	99.9924	99.9931	99.9895	99.9891	99.9934	99.9901	99.9899	99.9929	99.995	99.9921	99.9779	99.9931	99.99	99.9918	99.994	99.9924	99.9905	99.9888	99.9927	99.9884	99.9934	99.9906	99.9895	99.991	99.9875	99.9886	99.9932	99.992	99.9935	99.9927	99.9918	99.9896	99.9925	99.9895	99.9934
FL10034	99.9753	99.5562	99.6289	99.9963	99.9968	99.9951	99.9946	99.9922	100	99.9957	99.9956	99.9959	99.9907	99.995	99.9952	99.9952	99.9962	99.9885	99.997	99.9938	99.9888	99.9962	99.9935	99.9951	99.9771	99.9881	99.99	99.9891	99.9965	99.9954	99.9906	99.9892	99.9883	99.9893	99.9948	99.9879	99.9902	99.9967	99.989	99.9893	99.9881	99.9887	99.9949	99.9954	99.9898	99.9898	99.9957	99.9893	99.9964
FL10036	99.9778	99.5536	99.6292	99.9964	99.9973	99.9944	99.994	99.9931	99.9957	100	99.9939	99.9944	99.991	99.9954	99.9938	99.9954	99.9906	99.9887	99.9962	99.9941	99.9888	99.997	99.9928	99.9941	99.9749	99.9923	99.9898	99.9936	99.9974	99.9945	99.9903	99.9889	99.9926	99.9897	99.9962	99.9921	99.9904	99.9925	99.9882	99.9903	99.9936	99.9938	99.9955	99.9971	99.9938	99.9896	99.9948	99.9892	99.9959
FL10039	99.9751	99.5534	99.6282	99.9958	99.9968	99.9962	99.9954	99.9934	99.9956	99.9939	100	99.9956	99.9936	99.9956	99.9974	99.9955	99.9905	99.9926	99.9957	99.9946	99.9932	99.9965	99.9938	99.9965	99.9801	99.9934	99.9947	99.994	99.9965	99.9981	99.9949	99.9937	99.9942	99.9937	99.9951	99.9934	99.993	99.9927	99.9934	99.9947	99.9944	99.9928	99.9962	99.9958	99.9943	99.9943	99.9965	99.9948	99.9959
FL10045	99.9739	99.5534	99.6293	99.9962	99.9969	99.9956	99.9952	99.992	99.9959	99.9944	99.9956	100	99.991	99.9957	99.9959	99.9962	99.9971	99.9865	99.9968	99.9955	99.9883	99.9974	99.9952	99.9961	99.975	99.992	99.9874	99.9913	99.9958	99.9958	99.9895	99.988	99.9914	99.9872	99.9965	99.9895	99.9884	99.9971	99.9862	99.9888	99.9917	99.9919	99.9953	99.9958	99.9906	99.9888	99.9953	99.9881	99.9981
FL10046	99.9796	99.5579	99.6269	99.9922	99.9924	99.9914	99.9913	99.9941	99.9907	99.991	99.9936	99.991	100	99.9936	99.9922	99.9935	99.9874	99.9894	99.9933	99.9915	99.9894	99.9944	99.9954	99.9912	99.9767	99.9921	99.9916	99.993	99.995	99.9937	99.9916	99.9921	99.9914	99.9909	99.9941	99.9903	99.9907	99.9902	99.99	99.9925	99.9924	99.9912	99.9941	99.9937	99.9907	99.9907	99.9935	99.9934	99.9931
FL10079	99.9713	99.5505	99.6293	99.9959	99.9972	99.9943	99.9952	99.9932	99.995	99.9954	99.9956	99.9957	99.9936	100	99.9961	99.9971	99.9909	99.9817	99.9974	99.9959	99.9825	99.9974	99.9942	99.9948	99.9684	99.9857	99.9818	99.986	99.9974	99.9961	99.9829	99.9832	99.9859	99.9812	99.9975	99.9847	99.9824	99.9926	99.9803	99.9828	99.9861	99.9845	99.9965	99.9963	99.9852	99.9836	99.9961	99.9827	99.996
FL10112	99.9762	99.5525	99.6294	99.9959	99.9963	99.996	99.9939	99.9924	99.9952	99.9938	99.9974	99.9959	99.9922	99.9961	100	99.9957	99.9908	99.9927	99.9967	99.9967	99.9935	99.9965	99.9943	99.9956	99.9781	99.9942	99.9931	99.9938	99.9962	99.9978	99.9932	99.9913	99.9931	99.9931	99.9963	99.9924	99.9928	99.9922	99.992	99.9947	99.9945	99.9917	99.998	99.9956	99.9938	99.9919	99.9973	99.9947	99.9957
FL10113	99.9711	99.5482	99.6283	99.997	99.9962	99.9944	99.9952	99.9931	99.9952	99.9954	99.9955	99.9962	99.9935	99.9971	99.9957	100	99.9899	99.9845	99.997	99.9957	99.9879	99.9967	99.9949	99.9942	99.9745	99.9888	99.9869	99.9895	99.9976	99.9959	99.9866	99.9878	99.9885	99.9853	99.9974	99.9895	99.9871	99.9923	99.9833	99.9869	99.9888	99.9872	99.9959	99.996	99.987	99.9878	99.9948	99.9856	99.9955
FL10133	99.9666	99.5495	99.6233	99.9942	99.9972	99.9899	99.991	99.9895	99.9962	99.9906	99.9905	99.9971	99.9874	99.9909	99.9908	99.9899	100	99.9876	99.9926	99.9888	99.9901	99.9927	99.9903	99.9904	99.9758	99.9906	99.9894	99.9907	99.9919	99.991	99.9903	99.9888	99.9901	99.988	99.9908	99.9896	99.9895	99.9971	99.9871	99.9902	99.9904	99.9874	99.9913	99.9928	99.9887	99.9905	99.9915	99.9895	99.9936
FL10188	99.9746	99.5531	99.6265	99.9921	99.9947	99.9876	99.9867	99.9891	99.9885	99.9887	99.9926	99.9865	99.9894	99.9817	99.9927	99.9845	99.9876	100	99.9938	99.9887	99.9982	99.9938	99.9912	99.9928	99.9837	99.9972	99.997	99.9963	99.9933	99.9933	99.9962	99.9969	99.9962	99.9963	99.9938	99.9941	99.9965	99.9927	99.9962	99.9969	99.9959	99.997	99.9925	99.9925	99.9969	99.9973	99.9916	99.9964	99.9936
FL10208	99.9807	99.5515	99.6294	99.9974	99.9971	99.9949	99.9959	99.9934	99.997	99.9962	99.9957	99.9968	99.9933	99.9974	99.9967	99.997	99.9926	99.9938	100	99.9941	99.9908	99.9967	99.9947	99.9945	99.9764	99.9943	99.9901	99.9943	99.9971	99.9955	99.9913	99.9906	99.9933	99.9892	99.997	99.9932	99.989	99.9937	99.9876	99.9915	99.9951	99.993	99.996	99.9954	99.9932	99.9913	99.9954	99.9907	99.9969
FL10217	99.9686	99.55	99.6246	99.9947	99.9943	99.9942	99.9941	99.9901	99.9938	99.9941	99.9946	99.9955	99.9915	99.9959	99.9967	99.9957	99.9888	99.9887	99.9941	100	99.9884	99.997	99.9936	99.9952	99.9757	99.9894	99.9883	99.9899	99.9961	99.9957	99.989	99.9891	99.9892	99.9897	99.9972	99.9881	99.9898	99.9923	99.9867	99.9914	99.9904	99.9882	99.9969	99.9957	99.9892	99.9892	99.995	99.9901	99.9961
FL10222	99.9722	99.5533	99.627	99.993	99.9939	99.9884	99.9874	99.9899	99.9888	99.9888	99.9932	99.9883	99.9894	99.9825	99.9935	99.9879	99.9901	99.9982	99.9908	99.9884	100	99.9941	99.9917	99.9943	99.9832	99.9978	99.9969	99.9977	99.995	99.9937	99.9975	99.9967	99.9968	99.9974	99.9921	99.9957	99.9975	99.9926	99.9969	99.9978	99.9971	99.9964	99.9902	99.9945	99.9982	99.9975	99.9925	99.9969	99.9933
FL10297	99.9717	99.5515	99.6285	99.9965	99.997	99.9942	99.9955	99.9929	99.9962	99.997	99.9965	99.9974	99.9944	99.9974	99.9965	99.9967	99.9927	99.9938	99.9967	99.997	99.9941	100	99.9938	99.9937	99.9816	99.9949	99.9947	99.996	99.9974	99.9956	99.9955	99.9953	99.995	99.9951	99.9961	99.9928	99.9951	99.9949	99.9931	99.9951	99.9948	99.9938	99.9968	99.9967	99.9947	99.9944	99.997	99.9954	99.9961
FL10299	99.9714	99.5524	99.6307	99.9953	99.9959	99.9938	99.9933	99.995	99.9935	99.9928	99.9938	99.9952	99.9954	99.9942	99.9943	99.9949	99.9903	99.9912	99.9947	99.9936	99.9917	99.9938	100	99.9923	99.9802	99.9923	99.9924	99.9924	99.9941	99.9928	99.9938	99.9925	99.9928	99.9914	99.9939	99.9928	99.9927	99.991	99.9916	99.9934	99.9933	99.9894	99.993	99.9929	99.9912	99.9932	99.9925	99.9919	99.994
FL10305	99.9704	99.5528	99.6267	99.9958	99.9964	99.9959	99.9936	99.9921	99.9951	99.9941	99.9965	99.9961	99.9912	99.9948	99.9956	99.9942	99.9904	99.9928	99.9945	99.9952	99.9943	99.9937	99.9923	100	99.9741	99.9894	99.9883	99.9893	99.9963	99.9962	99.9907	99.9883	99.9886	99.9879	99.9968	99.9859	99.9889	99.9962	99.9867	99.9896	99.9892	99.9876	99.9952	99.9955	99.9887	99.9888	99.9955	99.9909	99.9963
FL10484	99.9683	99.5564	99.6209	99.9792	99.9825	99.9736	99.9756	99.9779	99.9771	99.9749	99.9801	99.975	99.9767	99.9684	99.9781	99.9745	99.9758	99.9837	99.9764	99.9757	99.9832	99.9816	99.9802	99.9741	100	99.9825	99.9828	99.9819	99.9804	99.9788	99.9825	99.9817	99.9822	99.9828	99.9825	99.9817	99.983	99.9792	99.9822	99.982	99.982	99.9831	99.9802	99.9806	99.9827	99.9816	99.9796	99.9826	99.9797
FL1059	99.978	99.5561	99.6372	99.9924	99.9955	99.989	99.9904	99.9931	99.9881	99.9923	99.9934	99.992	99.9921	99.9857	99.9942	99.9888	99.9906	99.9972	99.9943	99.9894	99.9978	99.9949	99.9923	99.9894	99.9825	100	99.9979	99.9983	99.994	99.9934	99.9974	99.9966	99.9965	99.9969	99.9948	99.9972	99.9971	99.9884	99.9963	99.9988	99.9974	99.9973	99.9938	99.9929	99.9972	99.9972	99.9933	99.9985	99.9936
FL1060	99.9805	99.5525	99.6259	99.9921	99.9943	99.988	99.9909	99.99	99.99	99.9898	99.9947	99.9874	99.9916	99.9818	99.9931	99.9869	99.9894	99.997	99.9901	99.9883	99.9969	99.9947	99.9924	99.9883	99.9828	99.9979	100	99.9975	99.9957	99.99	99.9978	99.9974	99.9972	99.9977	99.9931	99.9966	99.9985	99.9876	99.9973	99.998	99.9972	99.9983	99.9926	99.9945	99.9981	99.9979	99.9923	99.9971	99.9934
FL1071	99.9841	99.5576	99.6384	99.994	99.9953	99.9894	99.9907	99.9918	99.9891	99.9936	99.994	99.9913	99.993	99.986	99.9938	99.9895	99.9907	99.9963	99.9943	99.9899	99.9977	99.996	99.9924	99.9893	99.9819	99.9983	99.9975	100	99.9952	99.991	99.9969	99.9969	99.9963	99.9973	99.9933	99.9968	99.9971	99.9933	99.9969	99.9986	99.998	99.998	99.9939	99.9947	99.9979	99.9977	99.9931	99.9986	99.9951
FL1356	99.9755	99.5516	99.6275	99.9973	99.997	99.9946	99.9953	99.994	99.9965	99.9974	99.9965	99.9958	99.995	99.9974	99.9962	99.9976	99.9919	99.9933	99.9971	99.9961	99.995	99.9974	99.9941	99.9963	99.9804	99.994	99.9957	99.9952	100	99.9961	99.9915	99.9898	99.9888	99.989	99.9968	99.9886	99.9906	99.9942	99.9876	99.9905	99.9903	99.9903	99.996	99.997	99.9903	99.9906	99.9958	99.99	99.9958
FL1400	99.9808	99.5511	99.6307	99.9953	99.9972	99.9953	99.9939	99.9924	99.9954	99.9945	99.9981	99.9958	99.9937	99.9961	99.9978	99.9959	99.991	99.9933	99.9955	99.9957	99.9937	99.9956	99.9928	99.9962	99.9788	99.9934	99.99	99.991	99.9961	100	99.9906	99.9881	99.9926	99.9872	99.9968	99.9887	99.9878	99.9968	99.9857	99.9887	99.9909	99.9907	99.9972	99.9953	99.9923	99.9891	99.9979	99.9888	99.9957
FL1493	99.9823	99.5536	99.6263	99.9941	99.9956	99.9895	99.9912	99.9905	99.9906	99.9903	99.9949	99.9895	99.9916	99.9829	99.9932	99.9866	99.9903	99.9962	99.9913	99.989	99.9975	99.9955	99.9938	99.9907	99.9825	99.9974	99.9978	99.9969	99.9915	99.9906	100	99.9981	99.9988	99.9969	99.9964	99.9942	99.9976	99.994	99.9962	99.9989	99.9981	99.9976	99.994	99.9934	99.9975	99.9978	99.9938	99.998	99.9946
FL1560	99.9754	99.5513	99.6256	99.9935	99.9946	99.9889	99.989	99.9888	99.9892	99.9889	99.9937	99.988	99.9921	99.9832	99.9913	99.9878	99.9888	99.9969	99.9906	99.9891	99.9967	99.9953	99.9925	99.9883	99.9817	99.9966	99.9974	99.9969	99.9898	99.9881	99.9981	100	99.9974	99.9984	99.9925	99.9947	99.9985	99.9911	99.9968	99.998	99.9975	99.9967	99.9909	99.9914	99.9977	99.9971	99.9911	99.9964	99.9925
FL1561	99.9801	99.5543	99.6358	99.9929	99.9935	99.9887	99.9902	99.9927	99.9883	99.9926	99.9942	99.9914	99.9914	99.9859	99.9931	99.9885	99.9901	99.9962	99.9933	99.9892	99.9968	99.995	99.9928	99.9886	99.9822	99.9965	99.9972	99.9963	99.9888	99.9926	99.9988	99.9974	100	99.9925	99.9953	99.9968	99.9939	99.9893	99.9926	99.9948	99.9972	99.997	99.9937	99.9933	99.9966	99.9942	99.9942	99.9936	99.9948
FL1565	99.9739	99.5529	99.6251	99.994	99.9951	99.989	99.9893	99.9884	99.9893	99.9897	99.9937	99.9872	99.9909	99.9812	99.9931	99.9853	99.988	99.9963	99.9892	99.9897	99.9974	99.9951	99.9914	99.9879	99.9828	99.9969	99.9977	99.9973	99.989	99.9872	99.9969	99.9984	99.9925	100	99.9923	99.9943	99.9976	99.9913	99.9967	99.9971	99.9969	99.9973	99.9937	99.9931	99.9975	99.9978	99.9914	99.9965	99.9928
FL1568	99.9814	99.5521	99.6283	99.9969	99.9972	99.9946	99.9954	99.9934	99.9948	99.9962	99.9951	99.9965	99.9941	99.9975	99.9963	99.9974	99.9908	99.9938	99.997	99.9972	99.9921	99.9961	99.9939	99.9968	99.9825	99.9948	99.9931	99.9933	99.9968	99.9968	99.9964	99.9925	99.9953	99.9923	100	99.9931	99.9886	99.9972	99.9875	99.99	99.9926	99.9929	99.9958	99.9968	99.9935	99.9891	99.9952	99.9895	99.9963
FL1569	99.978	99.5581	99.6382	99.9894	99.9942	99.9894	99.9903	99.9906	99.9879	99.9921	99.9934	99.9895	99.9903	99.9847	99.9924	99.9895	99.9896	99.9941	99.9932	99.9881	99.9957	99.9928	99.9928	99.9859	99.9817	99.9972	99.9966	99.9968	99.9886	99.9887	99.9942	99.9947	99.9968	99.9943	99.9931	100	99.9919	99.989	99.9908	99.9935	99.9957	99.9956	99.9912	99.9913	99.995	99.9921	99.9908	99.9918	99.9918
FL1570	99.9795	99.555	99.6271	99.9929	99.9939	99.9888	99.9894	99.9895	99.9902	99.9904	99.993	99.9884	99.9907	99.9824	99.9928	99.9871	99.9895	99.9965	99.989	99.9898	99.9975	99.9951	99.9927	99.9889	99.983	99.9971	99.9985	99.9971	99.9906	99.9878	99.9976	99.9985	99.9939	99.9976	99.9886	99.9919	100	99.9916	99.9973	99.9974	99.9973	99.9981	99.9942	99.994	99.9984	99.9979	99.9931	99.9959	99.9933
FL1614	99.9788	99.5532	99.6251	99.9958	99.9973	99.9917	99.9913	99.991	99.9967	99.9925	99.9927	99.9971	99.9902	99.9926	99.9922	99.9923	99.9971	99.9927	99.9937	99.9923	99.9926	99.9949	99.991	99.9962	99.9792	99.9884	99.9876	99.9933	99.9942	99.9968	99.994	99.9911	99.9893	99.9913	99.9972	99.989	99.9916	100	99.9888	99.9911	99.9916	99.9904	99.9948	99.9947	99.9916	99.9901	99.995	99.9916	99.9957
FL1615	99.9741	99.5527	99.6252	99.9903	99.9929	99.9881	99.9886	99.9875	99.989	99.9882	99.9934	99.9862	99.99	99.9803	99.992	99.9833	99.9871	99.9962	99.9876	99.9867	99.9969	99.9931	99.9916	99.9867	99.9822	99.9963	99.9973	99.9969	99.9876	99.9857	99.9962	99.9968	99.9926	99.9967	99.9875	99.9908	99.9973	99.9888	100	99.9954	99.9958	99.996	99.9909	99.9911	99.9966	99.9958	99.9908	99.9947	99.9911
FL1654	99.9828	99.5529	99.6252	99.9937	99.9955	99.9906	99.991	99.9886	99.9893	99.9903	99.9947	99.9888	99.9925	99.9828	99.9947	99.9869	99.9902	99.9969	99.9915	99.9914	99.9978	99.9951	99.9934	99.9896	99.982	99.9988	99.998	99.9986	99.9905	99.9887	99.9989	99.998	99.9948	99.9971	99.99	99.9935	99.9974	99.9911	99.9954	100	99.9981	99.9976	99.9956	99.9938	99.997	99.9966	99.9933	99.9975	99.9965
FL1655	99.9816	99.5553	99.6364	99.9941	99.995	99.9888	99.9905	99.9932	99.9881	99.9936	99.9944	99.9917	99.9924	99.9861	99.9945	99.9888	99.9904	99.9959	99.9951	99.9904	99.9971	99.9948	99.9933	99.9892	99.982	99.9974	99.9972	99.998	99.9903	99.9909	99.9981	99.9975	99.9972	99.9969	99.9926	99.9957	99.9973	99.9916	99.9958	99.9981	100	99.9966	99.9939	99.9942	99.9964	99.9944	99.9933	99.9936	99.9957
FL1656	99.9745	99.5575	99.6376	99.993	99.9936	99.9882	99.9889	99.992	99.9887	99.9938	99.9928	99.9919	99.9912	99.9845	99.9917	99.9872	99.9874	99.997	99.993	99.9882	99.9964	99.9938	99.9894	99.9876	99.9831	99.9973	99.9983	99.998	99.9903	99.9907	99.9976	99.9967	99.997	99.9973	99.9929	99.9956	99.9981	99.9904	99.996	99.9976	99.9966	100	99.9918	99.9927	99.9973	99.9963	99.9914	99.9963	99.9923
FL1657	99.9723	99.5537	99.6296	99.9963	99.9963	99.9958	99.9953	99.9935	99.9949	99.9955	99.9962	99.9953	99.9941	99.9965	99.998	99.9959	99.9913	99.9925	99.996	99.9969	99.9902	99.9968	99.993	99.9952	99.9802	99.9938	99.9926	99.9939	99.996	99.9972	99.994	99.9909	99.9937	99.9937	99.9958	99.9912	99.9942	99.9948	99.9909	99.9956	99.9939	99.9918	100	99.9965	99.9936	99.9925	99.998	99.9954	99.9957
FL1658	99.9712	99.5552	99.6286	99.9954	99.9966	99.9939	99.9948	99.9927	99.9954	99.9971	99.9958	99.9958	99.9937	99.9963	99.9956	99.996	99.9928	99.9925	99.9954	99.9957	99.9945	99.9967	99.9929	99.9955	99.9806	99.9929	99.9945	99.9947	99.997	99.9953	99.9934	99.9914	99.9933	99.9931	99.9968	99.9913	99.994	99.9947	99.9911	99.9938	99.9942	99.9927	99.9965	100	99.9909	99.991	99.9951	99.9868	99.9959
FL1822	99.9842	99.5555	99.6371	99.9927	99.9942	99.9893	99.9902	99.9918	99.9898	99.9938	99.9943	99.9906	99.9907	99.9852	99.9938	99.987	99.9887	99.9969	99.9932	99.9892	99.9982	99.9947	99.9912	99.9887	99.9827	99.9972	99.9981	99.9979	99.9903	99.9923	99.9975	99.9977	99.9966	99.9975	99.9935	99.995	99.9984	99.9916	99.9966	99.997	99.9964	99.9973	99.9936	99.9909	100	99.9969	99.9937	99.9938	99.9948
FL1857	99.9754	99.553	99.6257	99.9935	99.995	99.9892	99.991	99.9896	99.9898	99.9896	99.9943	99.9888	99.9907	99.9836	99.9919	99.9878	99.9905	99.9973	99.9913	99.9892	99.9975	99.9944	99.9932	99.9888	99.9816	99.9972	99.9979	99.9977	99.9906	99.9891	99.9978	99.9971	99.9942	99.9978	99.9891	99.9921	99.9979	99.9901	99.9958	99.9966	99.9944	99.9963	99.9925	99.991	99.9969	100	99.9921	99.9966	99.9946
FL1860	99.9763	99.5569	99.6302	99.9944	99.9969	99.9947	99.9942	99.9925	99.9957	99.9948	99.9965	99.9953	99.9935	99.9961	99.9973	99.9948	99.9915	99.9916	99.9954	99.995	99.9925	99.997	99.9925	99.9955	99.9796	99.9933	99.9923	99.9931	99.9958	99.9979	99.9938	99.9911	99.9942	99.9914	99.9952	99.9908	99.9931	99.995	99.9908	99.9933	99.9933	99.9914	99.998	99.9951	99.9937	99.9921	100	99.9948	99.9951
FL1861	99.9794	99.5524	99.6264	99.9933	99.995	99.9899	99.9899	99.9895	99.9893	99.9892	99.9948	99.9881	99.9934	99.9827	99.9947	99.9856	99.9895	99.9964	99.9907	99.9901	99.9969	99.9954	99.9919	99.9909	99.9826	99.9985	99.9971	99.9986	99.99	99.9888	99.998	99.9964	99.9936	99.9965	99.9895	99.9918	99.9959	99.9916	99.9947	99.9975	99.9936	99.9963	99.9954	99.9868	99.9938	99.9966	99.9948	100	99.9939
FL1875	99.9813	99.5578	99.63	99.9958	99.9968	99.9947	99.9949	99.9934	99.9964	99.9959	99.9959	99.9981	99.9931	99.996	99.9957	99.9955	99.9936	99.9936	99.9969	99.9961	99.9933	99.9961	99.994	99.9963	99.9797	99.9936	99.9934	99.9951	99.9958	99.9957	99.9946	99.9925	99.9948	99.9928	99.9963	99.9918	99.9933	99.9957	99.9911	99.9965	99.9957	99.9923	99.9957	99.9959	99.9948	99.9946	99.9951	99.9939	100
FL1882	99.9759	99.5578	99.638	99.9923	99.9942	99.9875	99.9903	99.9918	99.9887	99.9922	99.9939	99.9872	99.9893	99.9842	99.992	99.986	99.9886	99.9964	99.9931	99.9877	99.9974	99.9934	99.9917	99.9869	99.9827	99.997	99.9982	99.9974	99.9895	99.9901	99.9972	99.9979	99.9964	99.9976	99.9935	99.9948	99.9979	99.9904	99.9968	99.9971	99.9969	99.9969	99.9924	99.9886	99.9974	99.9978	99.9923	99.996	99.9867
FL1883	99.9756	99.5553	99.6261	99.992	99.995	99.9885	99.9913	99.9899	99.9895	99.9899	99.994	99.9871	99.9906	99.9827	99.993	99.9841	99.9891	99.9969	99.9895	99.9881	99.9977	99.9945	99.9929	99.988	99.9836	99.9972	99.9982	99.9973	99.99	99.9871	99.9969	99.9977	99.9929	99.9975	99.9891	99.992	99.9981	99.9905	99.9964	99.9971	99.993	99.9969	99.9918	99.9866	99.9945	99.9979	99.9934	99.996	99.9853
FL1884	99.9673	99.5621	99.623	99.9834	99.984	99.981	99.9805	99.9793	99.9839	99.9817	99.9828	99.9834	99.9804	99.9811	99.9824	99.9807	99.9808	99.9791	99.9834	99.9844	99.9782	99.9822	99.9808	99.9843	99.9931	99.9796	99.9797	99.9821	99.9816	99.9817	99.981	99.9808	99.9794	99.98	99.9817	99.9759	99.981	99.981	99.9795	99.9807	99.98	99.9806	99.9829	99.9822	99.9818	99.9795	99.9804	99.9799	99.9824
FL1885	99.9734	99.5532	99.6251	99.9935	99.9934	99.9886	99.9899	99.9901	99.9894	99.9895	99.9934	99.9879	99.991	99.9817	99.9927	99.9848	99.9888	99.997	99.9889	99.9888	99.9968	99.9958	99.9922	99.9884	99.9826	99.9971	99.9982	99.9979	99.9885	99.9873	99.9969	99.9975	99.993	99.9982	99.9893	99.9919	99.9982	99.9917	99.9962	99.9973	99.9934	99.9975	99.991	99.985	99.9939	99.9973	99.9922	99.9958	99.9866
FL1890	99.975	99.558	99.6387	99.9935	99.9946	99.9894	99.9904	99.9935	99.9891	99.9928	99.995	99.9908	99.9927	99.9854	99.9938	99.9869	99.9883	99.997	99.9927	99.989	99.9979	99.9945	99.9927	99.9886	99.9833	99.9977	99.998	99.997	99.9897	99.9923	99.9979	99.9977	99.9973	99.9962	99.9919	99.9947	99.9979	99.9911	99.9964	99.9962	99.9963	99.9973	99.9939	99.9895	99.9979	99.9976	99.9931	99.9965	99.986
FL1891	99.9704	99.5546	99.6266	99.9924	99.9946	99.9882	99.9894	99.9879	99.9886	99.9902	99.9947	99.9867	99.9913	99.9798	99.993	99.9832	99.9885	99.9964	99.9895	99.9877	99.9968	99.9953	99.9913	99.9853	99.9831	99.9974	99.9983	99.9962	99.9888	99.9859	99.9962	99.9967	99.9925	99.9976	99.9885	99.9912	99.9976	99.9908	99.9964	99.9971	99.9919	99.9964	99.9937	99.9845	99.9933	99.9968	99.9935	99.9973	99.9854
FL1911	99.9756	99.5526	99.6259	99.9927	99.9939	99.9895	99.9896	99.9896	99.9901	99.9891	99.9951	99.9865	99.9933	99.9824	99.994	99.9881	99.988	99.997	99.9895	99.9879	99.9977	99.9949	99.9923	99.9887	99.9824	99.9974	99.9985	99.9969	99.9894	99.9906	99.9967	99.997	99.9927	99.9972	99.9894	99.9908	99.9976	99.9915	99.9959	99.9964	99.9927	99.9965	99.9932	99.9904	99.9974	99.9977	99.9944	99.997	99.9856
FL1913	99.975	99.5571	99.6303	99.9958	99.9971	99.9961	99.9952	99.9933	99.9961	99.9972	99.9972	99.9968	99.995	99.9963	99.9965	99.9969	99.9923	99.9924	99.9963	99.9969	99.9912	99.997	99.9933	99.997	99.9816	99.994	99.9939	99.9955	99.9974	99.997	99.9945	99.9934	99.9957	99.9938	99.9966	99.9922	99.994	99.9961	99.992	99.9961	99.995	99.9922	99.9964	99.9966	99.9964	99.995	99.9963	99.9958	99.9965
FL1924	99.9801	99.5538	99.6282	99.9929	99.9951	99.9901	99.9903	99.9888	99.9894	99.9892	99.9945	99.9879	99.9904	99.9816	99.993	99.9852	99.9889	99.9963	99.9893	99.9897	99.9957	99.9934	99.992	99.9883	99.9808	99.9979	99.9965	99.9973	99.988	99.9882	99.9975	99.9964	99.9946	99.9964	99.9892	99.9917	99.9974	99.9895	99.9952	99.9967	99.9939	99.995	99.9925	99.9852	99.9934	99.9969	99.9928	99.9967	99.9866
FL1925	99.9747	99.5537	99.6262	99.9918	99.9935	99.9884	99.9902	99.9879	99.9888	99.988	99.9938	99.987	99.9912	99.9822	99.9937	99.9835	99.9889	99.9965	99.9895	99.9888	99.9972	99.9936	99.9917	99.9878	99.9825	99.9974	99.9983	99.9973	99.9892	99.9875	99.9964	99.9972	99.9927	99.9978	99.9895	99.9905	99.9975	99.9907	99.9963	99.9971	99.993	99.9963	99.9935	99.9873	99.9933	99.9983	99.9922	99.9969	99.9873
FL1926	99.9776	99.5537	99.6248	99.9969	99.996	99.991	99.9916	99.9904	99.995	99.9904	99.9924	99.9966	99.9871	99.9922	99.9909	99.9916	99.9945	99.9912	99.9928	99.9921	99.9898	99.9929	99.9901	99.9961	99.9798	99.99	99.9876	99.9926	99.9932	99.9956	99.9939	99.9933	99.99	99.9898	99.9971	99.9885	99.993	99.997	99.9895	99.9905	99.9897	99.9925	99.9953	99.9893	99.9884	99.9932	99.9928	99.9903	99.9907
FL1927	99.9769	99.5545	99.6274	99.993	99.9947	99.9893	99.9901	99.9886	99.9901	99.989	99.9944	99.9879	99.9907	99.983	99.9936	99.9885	99.9898	99.9959	99.9909	99.9906	99.9975	99.9951	99.9928	99.9901	99.9817	99.9976	99.9978	99.9975	99.9899	99.9885	99.9977	99.9981	99.9941	99.9971	99.9891	99.9925	99.998	99.9899	99.9959	99.9973	99.9942	99.9962	99.9936	99.9896	99.9979	99.997	99.9928	99.9964	99.9879
FL1928	99.9755	99.555	99.627	99.9925	99.9945	99.9892	99.9898	99.9889	99.9891	99.9898	99.9943	99.9881	99.9897	99.9806	99.9932	99.9846	99.9892	99.9967	99.9896	99.9898	99.9974	99.9953	99.9926	99.9872	99.9828	99.9973	99.9984	99.9969	99.9896	99.9868	99.9972	99.9982	99.9934	99.998	99.9907	99.9925	99.9988	99.9903	99.997	99.9972	99.9935	99.9973	99.9927	99.9865	99.9941	99.9978	99.9923	99.996	99.9872
FL1946	99.9831	99.5547	99.6274	99.9909	99.9941	99.988	99.9892	99.9886	99.9889	99.9901	99.9945	99.9873	99.9917	99.981	99.9932	99.9877	99.9886	99.9972	99.989	99.9872	99.9973	99.9957	99.992	99.9871	99.983	99.9973	99.9983	99.9979	99.9896	99.9867	99.9962	99.9967	99.9921	99.9981	99.9897	99.9923	99.9982	99.9903	99.9962	99.9975	99.9937	99.9967	99.9911	99.9888	99.9978	99.9978	99.9923	99.9963	99.9845
FL1947	99.9743	99.5524	99.6267	99.9942	99.9962	99.989	99.9904	99.9885	99.9898	99.9902	99.995	99.9878	99.9927	99.9833	99.9931	99.9867	99.9911	99.9968	99.9907	99.9894	99.9968	99.9955	99.994	99.9905	99.9815	99.9981	99.998	99.9981	99.9899	99.9901	99.9977	99.9974	99.9941	99.9972	99.9905	99.9928	99.9973	99.9908	99.9963	99.9977	99.994	99.9968	99.9937	99.9882	99.9937	99.9982	99.9928	99.9968	99.9883
FL1948	99.9828	99.5532	99.6258	99.9927	99.9952	99.9886	99.9907	99.9897	99.989	99.9899	99.9934	99.9852	99.9908	99.9825	99.9928	99.9872	99.9883	99.9971	99.9914	99.9883	99.9983	99.994	99.9928	99.9885	99.9829	99.9975	99.9988	99.9977	99.9912	99.9871	99.9976	99.998	99.9939	99.9978	99.9893	99.9923	99.9983	99.9906	99.9965	99.9973	99.994	99.9973	99.9927	99.9907	99.9978	99.9984	99.9937	99.9961	99.9856
FL1966	99.9772	99.5495	99.6239	99.9962	99.9961	99.9908	99.9893	99.9885	99.9954	99.9899	99.9913	99.9957	99.9867	99.9909	99.9913	99.991	99.9941	99.991	99.9922	99.9911	99.9915	99.9917	99.99	99.9959	99.9796	99.9876	99.9853	99.9905	99.9928	99.9963	99.9929	99.9911	99.9889	99.9888	99.9962	99.9879	99.9925	99.997	99.9885	99.9903	99.9878	99.9911	99.9944	99.9882	99.9877	99.9928	99.9924	99.9893	99.9898
FL1967	99.9793	99.544	99.6233	99.9966	99.9925	99.9954	99.9856	99.989	99.9913	99.9976	99.9877	99.992	99.9932	99.9924	99.9866	99.9919	99.982	99.9879	99.9913	99.9864	99.9846	99.9858	99.983	99.9868	99.9805	99.9892	99.9908	99.9888	99.992	99.9964	99.9918	99.9817	99.9899	99.9895	99.9975	99.982	99.9833	99.9948	99.9808	99.9882	99.9942	99.9835	99.9862	99.9859	99.9907	99.9846	99.9858	99.9905	99.9921
FL1968	99.9815	99.5421	99.6249	99.9956	99.9917	99.991	99.9862	99.9881	99.9915	99.996	99.9868	99.9907	99.9951	99.9908	99.9869	99.9914	99.9827	99.9883	99.9911	99.9869	99.9844	99.9874	99.9843	99.9853	99.982	99.9889	99.9897	99.9894	99.991	99.9961	99.9903	99.9811	99.9899	99.9893	99.9969	99.9831	99.9829	99.9966	99.9796	99.9843	99.9922	99.9825	99.9875	99.986	99.9894	99.9845	99.9867	99.9908	99.9919
FL1969	99.9808	99.5479	99.6236	99.9963	99.9938	99.9957	99.9858	99.9886	99.992	99.9971	99.9881	99.9917	99.9952	99.9921	99.9882	99.9917	99.9835	99.9893	99.9919	99.9866	99.9862	99.9874	99.9844	99.987	99.983	99.9898	99.9971	99.9901	99.9925	99.9974	99.993	99.9846	99.9953	99.9891	99.9974	99.9854	99.9857	99.9964	99.9829	99.9904	99.9953	99.9844	99.987	99.9872	99.9959	99.9866	99.987	99.9913	99.9928
FL1987	99.9782	99.5567	99.6289	99.9937	99.9971	99.9934	99.9936	99.9912	99.9969	99.995	99.9958	99.9968	99.9935	99.9959	99.9959	99.9939	99.9936	99.9905	99.9948	99.9956	99.9887	99.9937	99.9912	99.9947	99.9803	99.9922	99.9936	99.9941	99.9939	99.9954	99.9931	99.9911	99.9931	99.9905	99.9953	99.993	99.991	99.9944	99.9889	99.9901	99.9943	99.9919	99.9955	99.9946	99.9922	99.9942	99.9939	99.9914	99.9962
FL1988	99.9663	99.5505	99.631	99.9946	99.9963	99.9953	99.9944	99.992	99.9947	99.9939	99.9982	99.9958	99.991	99.9963	99.9981	99.9943	99.9903	99.992	99.9943	99.9959	99.99	99.995	99.9922	99.9957	99.9792	99.9935	99.9915	99.9908	99.9946	99.998	99.9947	99.9914	99.9933	99.99	99.9953	99.9899	99.9918	99.9938	99.9898	99.9912	99.9923	99.9916	99.997	99.9927	99.9905	99.9933	99.9964	99.9945	99.9935
FL1992	99.9641	99.5487	99.6269	99.9955	99.9965	99.9941	99.9938	99.9924	99.9943	99.9943	99.9947	99.9951	99.9913	99.9965	99.9959	99.9958	99.9871	99.9937	99.9964	99.9932	99.9932	99.9937	99.9933	99.9952	99.9811	99.9937	99.9931	99.9929	99.9955	99.9968	99.9944	99.9925	99.9939	99.99	99.998	99.9906	99.9927	99.9944	99.9904	99.9933	99.9947	99.9917	99.9934	99.9932	99.9926	99.9942	99.9923	99.9954	99.9929
FL2087	99.9783	99.549	99.6269	99.9946	99.9952	99.9965	99.9948	99.9941	99.9949	99.9961	99.9966	99.9962	99.9953	99.9961	99.998	99.9965	99.9916	99.9928	99.9962	99.9954	99.9929	99.9969	99.9936	99.9965	99.9813	99.9939	99.9932	99.9937	99.9969	99.9979	99.9939	99.9929	99.994	99.9929	99.9969	99.9913	99.9947	99.9963	99.9936	99.9939	99.9935	99.9922	99.998	99.9954	99.993	99.9936	99.9968	99.9948	99.9967
FL2088	99.9758	99.5536	99.626	99.9931	99.9955	99.9887	99.991	99.9905	99.9907	99.9907	99.9954	99.9887	99.992	99.984	99.994	99.9887	99.9904	99.997	99.9898	99.9897	99.9975	99.9962	99.993	99.9894	99.9827	99.9978	99.998	99.9978	99.9908	99.9896	99.9974	99.998	99.9938	99.9981	99.99	99.9925	99.999	99.9913	99.9964	99.9974	99.9939	99.9973	99.9931	99.992	99.9982	99.9976	99.9941	99.9961	99.9874
FL2089	99.9617	99.5621	99.6235	99.9837	99.9839	99.9805	99.9815	99.98	99.9832	99.9822	99.9825	99.9833	99.9812	99.9825	99.9833	99.981	99.98	99.9818	99.9833	99.9849	99.9815	99.9839	99.9788	99.9831	99.9942	99.9802	99.9819	99.9822	99.9832	99.983	99.9829	99.9826	99.9799	99.9809	99.9823	99.9772	99.9838	99.9804	99.9809	99.9819	99.981	99.983	99.9841	99.9821	99.9832	99.9815	99.9821	99.9816	99.9813
FL2090	99.9741	99.5524	99.6271	99.9934	99.9948	99.9892	99.9898	99.9885	99.9898	99.9906	99.9941	99.988	99.9909	99.9822	99.9923	99.9871	99.9884	99.9967	99.9903	99.9888	99.9971	99.9956	99.993	99.9887	99.9824	99.998	99.9972	99.9979	99.9899	99.9875	99.9981	99.9976	99.9943	99.9969	99.9894	99.9927	99.9978	99.9906	99.9955	99.9979	99.9943	99.9963	99.9938	99.9895	99.9985	99.9963	99.9917	99.9964	99.9867
FL2918	99.9736	99.553	99.6252	99.9915	99.9949	99.988	99.9886	99.987	99.9896	99.9877	99.9917	99.9875	99.9913	99.982	99.9933	99.9883	99.989	99.9943	99.9885	99.9891	99.9962	99.9926	99.9896	99.9899	99.9824	99.9957	99.9964	99.9979	99.9873	99.9892	99.9958	99.9964	99.9919	99.9949	99.9891	99.9919	99.9959	99.9891	99.9936	99.9949	99.9938	99.9957	99.9941	99.9886	99.9966	99.9976	99.9916	99.9956	99.9854
FL2919	99.9676	99.5502	99.6235	99.9951	99.9956	99.9917	99.9925	99.9916	99.9936	99.9898	99.99	99.9951	99.9869	99.9921	99.9907	99.9909	99.9929	99.9924	99.9913	99.9904	99.9902	99.9919	99.9886	99.9943	99.9816	99.9892	99.9863	99.9923	99.9927	99.9956	99.9931	99.9911	99.9895	99.9896	99.9965	99.9889	99.992	99.9962	99.9885	99.9895	99.9891	99.9914	99.9936	99.9885	99.9867	99.9942	99.9914	99.9894	99.9892
FL2920	99.9788	99.5534	99.626	99.9914	99.9954	99.9872	99.9886	99.987	99.9894	99.9885	99.9925	99.9871	99.9915	99.9825	99.994	99.9859	99.9896	99.9956	99.988	99.9887	99.9954	99.9923	99.9902	99.9888	99.9825	99.9968	99.9959	99.9981	99.9867	99.9896	99.9961	99.9952	99.9921	99.995	99.9908	99.9921	99.9954	99.9893	99.9932	99.9956	99.9929	99.9964	99.9937	99.9856	99.9929	99.9975	99.9914	99.996	99.9861
FL2968	99.9807	99.554	99.6269	99.9922	99.9936	99.99	99.9901	99.9901	99.9898	99.988	99.9956	99.9871	99.9913	99.9819	99.9949	99.9879	99.9885	99.9968	99.99	99.9887	99.9974	99.9943	99.9916	99.9889	99.983	99.9976	99.9986	99.9967	99.9888	99.9893	99.9973	99.9976	99.9932	99.9975	99.9902	99.9918	99.9982	99.9912	99.9974	99.9971	99.9936	99.997	99.9936	99.989	99.997	99.9981	99.994	99.9976	99.9856
FL2969	99.978	99.545	99.6223	99.9971	99.9932	99.9923	99.9859	99.9889	99.9918	99.9968	99.9865	99.9928	99.9906	99.9918	99.9871	99.9918	99.9829	99.9862	99.9924	99.9867	99.9839	99.9873	99.9843	99.9873	99.9766	99.9885	99.9901	99.9909	99.9922	99.9926	99.9907	99.9835	99.9905	99.9886	99.9972	99.9826	99.9838	99.9961	99.9813	99.9897	99.9953	99.9826	99.9862	99.9861	99.9901	99.985	99.986	99.9901	99.993
FL2970	99.9792	99.5548	99.6282	99.9925	99.9954	99.9898	99.9901	99.9915	99.9885	99.9897	99.996	99.9882	99.9926	99.9829	99.996	99.9895	99.9902	99.9968	99.9921	99.9889	99.9971	99.9946	99.9934	99.99	99.983	99.9982	99.9976	99.9975	99.9911	99.9903	99.9979	99.9966	99.9936	99.9964	99.9901	99.9917	99.9964	99.9915	99.9955	99.9977	99.9939	99.9963	99.9953	99.9889	99.9973	99.9963	99.9948	99.9982	99.9866
FL2971	99.9803	99.5533	99.6265	99.9922	99.9926	99.9896	99.9895	99.9893	99.988	99.9885	99.9947	99.9868	99.9921	99.9804	99.9948	99.9857	99.9896	99.9962	99.9893	99.9877	99.9972	99.9941	99.9918	99.9873	99.9824	99.9969	99.9982	99.9967	99.9889	99.9873	99.9974	99.997	99.9925	99.9972	99.9889	99.9911	99.9977	99.9893	99.9961	99.9968	99.9936	99.9968	99.9938	99.9886	99.9972	99.9969	99.9943	99.9972	99.9857
FL2976	99.9741	99.5594	99.6251	99.9948	99.9961	99.9895	99.9909	99.9895	99.9955	99.9919	99.9921	99.9963	99.9895	99.9918	99.9913	99.9914	99.9964	99.9918	99.9937	99.9916	99.9924	99.9948	99.9896	99.9947	99.9804	99.9889	99.9885	99.9959	99.994	99.9961	99.9918	99.9918	99.9901	99.9916	99.9964	99.9909	99.9922	99.997	99.9888	99.9929	99.9897	99.9913	99.9965	99.9925	99.9892	99.9933	99.9952	99.9906	99.9915
FL3152	99.9771	99.5559	99.6367	99.994	99.9968	99.9904	99.9918	99.9932	99.9909	99.9933	99.9948	99.9922	99.9925	99.9861	99.9937	99.9893	99.991	99.9968	99.996	99.9898	99.9981	99.9952	99.994	99.99	99.9825	99.9979	99.9978	99.9983	99.9905	99.9924	99.9977	99.9985	99.9971	99.9977	99.9932	99.9959	99.9978	99.9926	99.996	99.9982	99.9979	99.9967	99.9933	99.9895	99.9979	99.9973	99.994	99.9979	99.9882
FL3182	99.9763	99.5563	99.6372	99.9931	99.9958	99.9896	99.9902	99.992	99.9893	99.9931	99.9931	99.9917	99.9917	99.9859	99.9944	99.9898	99.9896	99.9971	99.9947	99.99	99.9978	99.9947	99.9916	99.9905	99.9823	99.9985	99.9973	99.9989	99.9904	99.9914	99.9982	99.9978	99.9967	99.9972	99.9941	99.996	99.9976	99.9906	99.9958	99.9986	99.9982	99.9968	99.9943	99.9907	99.9982	99.9964	99.9917	99.9983	99.987
FL3183	99.9742	99.5519	99.6295	99.9949	99.9955	99.9978	99.9963	99.9936	99.9942	99.9923	99.9973	99.9954	99.9904	99.9946	99.9963	99.9934	99.99	99.9922	99.9937	99.9963	99.9925	99.9932	99.9914	99.9957	99.9797	99.9931	99.9908	99.9911	99.9934	99.9965	99.9945	99.9917	99.9946	99.9911	99.994	99.9892	99.9935	99.9928	99.9907	99.9924	99.9929	99.9913	99.9966	99.9914	99.9922	99.9934	99.995	99.9949	99.993
FL4948	99.9727	99.5529	99.626	99.9925	99.9945	99.9903	99.9902	99.9909	99.9901	99.99	99.9945	99.9851	99.9916	99.9812	99.9935	99.9876	99.9881	99.996	99.9905	99.9873	99.9972	99.9941	99.9932	99.9884	99.983	99.9966	99.998	99.9964	99.9904	99.9891	99.9982	99.9976	99.9943	99.9973	99.9893	99.9909	99.9981	99.9915	99.997	99.9965	99.9935	99.9969	99.9934	99.9893	99.9976	99.9975	99.9935	99.9968	99.9858
FL4949	99.9744	99.5531	99.6261	99.9914	99.994	99.9885	99.9889	99.9892	99.9896	99.9882	99.9939	99.9868	99.9911	99.9804	99.993	99.9834	99.9888	99.997	99.9889	99.9855	99.9972	99.9927	99.992	99.987	99.982	99.9973	99.9987	99.9971	99.9898	99.9886	99.9973	99.9975	99.994	99.9977	99.9887	99.9915	99.9975	99.9897	99.9974	99.9969	99.9926	99.9972	99.9918	99.9853	99.9939	99.9976	99.9936	99.9971	99.9852
FL4950	99.9815	99.555	99.6264	99.9914	99.994	99.9885	99.9897	99.9906	99.9898	99.9894	99.9945	99.9876	99.9907	99.9824	99.9923	99.9872	99.9898	99.9969	99.99	99.9885	99.9967	99.9942	99.9922	99.9876	99.9825	99.9973	99.9987	99.9967	99.9899	99.9872	99.9977	99.997	99.9939	99.9975	99.9889	99.9911	99.9981	99.9913	99.9959	99.9969	99.9937	99.9969	99.9911	99.9888	99.997	99.9973	99.9914	99.9968	99.9868
FL4951	99.9839	99.5553	99.6276	99.9926	99.9941	99.9897	99.992	99.9898	99.9888	99.9899	99.9962	99.9872	99.9917	99.9824	99.994	99.9834	99.9902	99.9969	99.9893	99.9905	99.9975	99.9945	99.9917	99.9898	99.9833	99.9975	99.9985	99.997	99.9905	99.9904	99.9978	99.9979	99.994	99.9974	99.9893	99.9913	99.9982	99.9917	99.9966	99.9968	99.9922	99.9972	99.9943	99.9877	99.9944	99.9982	99.9951	99.998	99.9868
FL5985	99.9797	99.5487	99.6252	99.9966	99.9956	99.9955	99.9954	99.9926	99.9945	99.9948	99.9961	99.9965	99.9922	99.996	99.9955	99.9958	99.9904	99.9921	99.9949	99.9969	99.9905	99.9945	99.9928	99.9967	99.9804	99.9942	99.9913	99.9929	99.9957	99.9965	99.9943	99.9931	99.9944	99.9894	99.9961	99.9905	99.9941	99.9948	99.9919	99.9919	99.9939	99.9911	99.9946	99.9938	99.9919	99.9943	99.9936	99.9936	99.995
FL6014	99.9809	99.5588	99.6376	99.9913	99.9923	99.9877	99.99	99.9944	99.9875	99.9923	99.9926	99.9905	99.9907	99.9841	99.9919	99.9875	99.9864	99.9946	99.9911	99.9897	99.9952	99.992	99.991	99.9882	99.982	99.9958	99.9979	99.9966	99.9886	99.9904	99.9953	99.9963	99.9958	99.9973	99.9929	99.9932	99.9965	99.9888	99.994	99.9968	99.9951	99.9972	99.9905	99.9888	99.9954	99.996	99.9895	99.996	99.9847
FL6041	99.9812	99.5553	99.6301	99.9943	99.9953	99.9933	99.9936	99.9954	99.9937	99.9941	99.9954	99.9958	99.9951	99.9959	99.9946	99.9941	99.9925	99.9908	99.9943	99.9952	99.9927	99.9901	99.9955	99.9943	99.9796	99.9935	99.9933	99.9937	99.9949	99.995	99.9937	99.9925	99.9943	99.9927	99.9953	99.9909	99.9935	99.9926	99.9905	99.9937	99.9919	99.9906	99.9939	99.9934	99.9939	99.9931	99.9925	99.9939	99.9936
FL6090	99.9707	99.5514	99.6257	99.9962	99.9978	99.9948	99.9961	99.9917	99.9955	99.9944	99.9966	99.9967	99.9923	99.9965	99.996	99.996	99.9914	99.993	99.9952	99.9961	99.9942	99.9957	99.9933	99.9959	99.9808	99.9936	99.9933	99.9926	99.9957	99.9971	99.9952	99.9946	99.994	99.9917	99.996	99.9913	99.994	99.9948	99.9913	99.9937	99.9933	99.9927	99.9962	99.994	99.9934	99.9954	99.9952	99.9937	99.9953
FL6115	99.9746	99.5385	99.6141	99.9897	99.9835	99.9875	99.9836	99.9883	99.986	99.9877	99.9837	99.9882	99.9888	99.9885	99.9826	99.9879	99.9774	99.9826	99.9869	99.9835	99.9788	99.9819	99.9826	99.9818	99.9723	99.9855	99.9875	99.987	99.9876	99.9877	99.9825	99.9798	99.987	99.9855	99.9891	99.979	99.9803	99.9873	99.978	99.986	99.9867	99.9782	99.9814	99.9813	99.9819	99.9806	99.9807	99.9834	99.9873
FL6116	99.9783	99.5427	99.6176	99.9878	99.9875	99.9856	99.9849	99.9896	99.9896	99.9863	99.9868	99.9902	99.988	99.9909	99.9862	99.9908	99.9816	99.9856	99.9901	99.985	99.9834	99.9839	99.984	99.9846	99.9721	99.9899	99.9863	99.9889	99.9912	99.9876	99.9876	99.9815	99.9855	99.9877	99.9881	99.9823	99.9846	99.9861	99.9823	99.9896	99.9861	99.9829	99.9849	99.9837	99.9858	99.9839	99.9829	99.9851	99.9898
FL6117	99.9781	99.5551	99.6278	99.9955	99.9951	99.9979	99.9958	99.995	99.9947	99.9948	99.9965	99.9953	99.9928	99.9949	99.9956	99.9954	99.99	99.9915	99.9948	99.9949	99.9899	99.9947	99.9929	99.9961	99.9791	99.9938	99.9945	99.9934	99.9946	99.9962	99.9952	99.9934	99.9957	99.9926	99.9953	99.991	99.9938	99.9949	99.9918	99.9948	99.995	99.9916	99.9953	99.9931	99.9951	99.9939	99.9942	99.9949	99.9959
FL6241	99.9798	99.5488	99.6274	99.9968	99.9977	99.9949	99.996	99.9933	99.9954	99.9962	99.9965	99.9962	99.9942	99.9978	99.9962	99.9971	99.9918	99.9939	99.9958	99.9967	99.9948	99.9966	99.9941	99.9962	99.9807	99.9949	99.992	99.9939	99.9973	99.9968	99.9956	99.9929	99.9942	99.9927	99.998	99.991	99.9944	99.9953	99.9921	99.9932	99.9946	99.9935	99.9966	99.9965	99.9932	99.9947	99.9952	99.9947	99.9958
FL6264	99.9771	99.5529	99.6257	99.9939	99.9952	99.9907	99.9921	99.9897	99.9907	99.9906	99.9958	99.9891	99.9921	99.982	99.9934	99.9891	99.9901	99.996	99.9913	99.9897	99.9974	99.9964	99.9933	99.9887	99.983	99.9965	99.9977	99.9972	99.9903	99.9894	99.9977	99.9984	99.9935	99.9979	99.9909	99.9916	99.9987	99.9928	99.9969	99.9971	99.994	99.9973	99.9927	99.9902	99.9982	99.9984	99.9934	99.9963	99.9872
FL6282	99.9815	99.558	99.6393	99.993	99.9964	99.9905	99.9924	99.9927	99.9888	99.9936	99.994	99.9928	99.9922	99.9855	99.9932	99.9888	99.9898	99.9964	99.996	99.9899	99.997	99.994	99.9924	99.9908	99.9819	99.9971	99.9974	99.9988	99.9903	99.9916	99.9978	99.9983	99.9969	99.9973	99.9935	99.9958	99.9973	99.9908	99.9965	99.9979	99.9978	99.9962	99.9926	99.9899	99.9976	99.9966	99.9921	99.9964	99.9877
FL6285	99.9755	99.5519	99.6253	99.9915	99.9934	99.9884	99.9895	99.9897	99.9886	99.988	99.9944	99.9835	99.9919	99.9809	99.9925	99.987	99.9878	99.9967	99.9897	99.9889	99.9976	99.9951	99.99	99.9875	99.9827	99.9974	99.9984	99.9974	99.9895	99.9885	99.9974	99.9975	99.9933	99.9972	99.9904	99.9912	99.9978	99.9898	99.9963	99.9969	99.9932	99.9971	99.9926	99.9892	99.9978	99.9974	99.9931	99.9972	99.9847
FL6287	99.976	99.5558	99.6367	99.992	99.9931	99.988	99.9887	99.99	99.9886	99.9904	99.9927	99.9897	99.9911	99.9843	99.993	99.9875	99.9881	99.997	99.9927	99.9877	99.9976	99.9936	99.9908	99.9874	99.9829	99.9975	99.998	99.9977	99.9892	99.99	99.9962	99.9979	99.9956	99.9974	99.9936	99.9946	99.9981	99.9891	99.9965	99.9972	99.9963	99.9975	99.9932	99.99	99.998	99.998	99.9918	99.9963	99.9855
FL6294	99.9877	99.5438	99.6237	99.9943	99.9939	99.9898	99.9854	99.9878	99.9916	99.9956	99.9862	99.9918	99.9893	99.9917	99.9869	99.9901	99.9822	99.9882	99.9912	99.9848	99.9808	99.986	99.9825	99.9843	99.9744	99.9879	99.9888	99.9886	99.9911	99.993	99.9896	99.9825	99.989	99.9886	99.9962	99.982	99.9835	99.992	99.9791	99.9891	99.9931	99.9816	99.9855	99.9844	99.9892	99.9825	99.9863	99.9911	99.9897
FL6298	99.9841	99.5551	99.6264	99.9932	99.9961	99.9887	99.9904	99.9897	99.9898	99.9892	99.9941	99.9901	99.9928	99.9823	99.993	99.9897	99.9904	99.9958	99.9926	99.9904	99.9975	99.9945	99.9926	99.9899	99.9814	99.9973	99.9968	99.9976	99.9906	99.9889	99.9985	99.9978	99.9945	99.9971	99.99	99.9919	99.9976	99.991	99.9955	99.9977	99.9946	99.9964	99.9915	99.9896	99.9981	99.9965	99.9937	99.9967	99.9885
FL6324	99.9823	99.5558	99.6283	99.994	99.9943	99.9907	99.9886	99.9883	99.9892	99.9875	99.9956	99.9877	99.9927	99.9811	99.9949	99.9863	99.9903	99.9963	99.99	99.991	99.9975	99.995	99.9931	99.9899	99.9823	99.9981	99.9979	99.9976	99.989	99.9902	99.9983	99.9975	99.994	99.9968	99.9897	99.9919	99.9975	99.9907	99.9962	99.9978	99.9937	99.9964	99.9951	99.9859	99.9934	99.9968	99.9945	99.9985	99.9867
FL6325	99.9632	99.5598	99.6192	99.9847	99.985	99.9806	99.9824	99.9795	99.9839	99.982	99.984	99.9843	99.9801	99.9835	99.9839	99.9834	99.9783	99.9827	99.984	99.9851	99.9832	99.9837	99.9803	99.9828	99.9955	99.9806	99.9822	99.9817	99.9839	99.9847	99.9844	99.9835	99.9807	99.9794	99.9832	99.9757	99.9835	99.9812	99.9805	99.9796	99.9806	99.9822	99.9836	99.9819	99.9809	99.9831	99.9824	99.981	99.9803
FL6326	99.9734	99.5525	99.6263	99.9957	99.9946	99.9967	99.9972	99.994	99.994	99.9941	99.9961	99.9963	99.991	99.996	99.9953	99.9952	99.9898	99.9915	99.995	99.9959	99.9905	99.9945	99.9915	99.9952	99.9792	99.9923	99.9913	99.9922	99.9947	99.9955	99.9941	99.994	99.9949	99.9912	99.9953	99.9896	99.9929	99.9932	99.9911	99.9924	99.9935	99.9912	99.9954	99.9933	99.9927	99.9934	99.993	99.9947	99.9931
FL6332	99.9791	99.5433	99.6242	99.9969	99.9925	99.9916	99.9876	99.989	99.9913	99.9965	99.9878	99.9923	99.9897	99.9929	99.9869	99.9916	99.9825	99.9892	99.9921	99.9875	99.9847	99.9869	99.9832	99.9855	99.977	99.9893	99.9918	99.9903	99.992	99.9924	99.9917	99.9847	99.9914	99.9889	99.9969	99.9832	99.9851	99.991	99.9826	99.9907	99.9964	99.9825	99.9866	99.9861	99.9914	99.9864	99.9859	99.9917	99.9914
FL6340	99.972	99.5559	99.6287	99.9967	99.9964	99.9945	99.9965	99.9931	99.9946	99.9943	99.9963	99.9968	99.9929	99.9964	99.9957	99.9967	99.9914	99.994	99.9963	99.9966	99.9955	99.9957	99.9929	99.9954	99.9795	99.9936	99.992	99.9927	99.9961	99.9966	99.9954	99.9919	99.9951	99.9924	99.9968	99.9902	99.9933	99.9938	99.9904	99.992	99.9946	99.9919	99.9965	99.9951	99.9937	99.9945	99.9946	99.9949	99.9949
FL6344	99.9796	99.5469	99.6255	99.9968	99.9926	99.995	99.9861	99.9889	99.9906	99.9969	99.9867	99.9908	99.9948	99.9918	99.9865	99.9919	99.9815	99.9877	99.9912	99.9866	99.9799	99.9868	99.9831	99.9859	99.9795	99.9888	99.9885	99.9899	99.9927	99.9958	99.9904	99.983	99.99	99.9879	99.9973	99.983	99.9834	99.9953	99.9815	99.9889	99.9937	99.9828	99.9865	99.9866	99.9911	99.9824	99.9864	99.9903	99.9913
FL6351	99.9787	99.5579	99.6273	99.9969	99.9964	99.9956	99.9943	99.9927	99.9973	99.9946	99.9967	99.9959	99.9941	99.9951	99.9965	99.9952	99.993	99.991	99.9964	99.9966	99.9927	99.9949	99.9932	99.9958	99.9801	99.9929	99.9931	99.9932	99.9969	99.9956	99.9942	99.9921	99.9931	99.9922	99.995	99.9904	99.9942	99.9956	99.9914	99.9934	99.9939	99.9915	99.9962	99.9941	99.9942	99.9919	99.9951	99.9934	99.9963
FL6352	99.9758	99.5546	99.627	99.9921	99.9944	99.9889	99.9902	99.99	99.9893	99.9891	99.9954	99.9869	99.9936	99.9821	99.994	99.984	99.9889	99.997	99.9887	99.9876	99.9972	99.9953	99.992	99.9882	99.9827	99.9978	99.9985	99.9976	99.9896	99.9889	99.9968	99.9969	99.9932	99.9971	99.9888	99.9913	99.9972	99.9913	99.9969	99.9973	99.9923	99.9975	99.9937	99.9864	99.9937	99.9973	99.9946	99.9974	99.9855
FL6364	99.9791	99.5572	99.6284	99.9956	99.9973	99.9955	99.9951	99.9938	99.9971	99.9953	99.9972	99.9961	99.9936	99.9962	99.9974	99.9953	99.9929	99.9926	99.9968	99.9956	99.991	99.9965	99.9941	99.9962	99.9806	99.9938	99.995	99.9945	99.9966	99.9987	99.9959	99.9926	99.9948	99.9925	99.9955	99.9925	99.9935	99.9948	99.9927	99.9948	99.9941	99.9926	99.998	99.9956	99.9943	99.9955	99.9973	99.9948	99.9968
FL6403	99.9748	99.5561	99.6365	99.9938	99.9952	99.9892	99.9908	99.9917	99.9894	99.9927	99.9945	99.9916	99.9908	99.9856	99.9931	99.988	99.9888	99.9968	99.9932	99.9901	99.9976	99.9944	99.9922	99.988	99.9829	99.997	99.9973	99.9975	99.9902	99.9908	99.9972	99.9984	99.9966	99.9981	99.9923	99.9944	99.9982	99.9909	99.9967	99.9976	99.9965	99.9975	99.993	99.9907	99.9986	99.998	99.9944	99.9961	99.9861
FL6404	99.9758	99.555	99.6271	99.9933	99.9951	99.9886	99.9899	99.9892	99.9881	99.9893	99.9943	99.9889	99.9927	99.9821	99.9935	99.9882	99.9899	99.9968	99.9907	99.9899	99.997	99.9952	99.9921	99.9901	99.9817	99.9983	99.9973	99.9981	99.9905	99.9891	99.9984	99.9973	99.9944	99.9966	99.9901	99.9931	99.9968	99.9911	99.9956	99.9979	99.9948	99.9963	99.9942	99.9907	99.9981	99.9966	99.9936	99.9971	99.9867
FL6405	99.984	99.5586	99.6387	99.9926	99.9952	99.989	99.9894	99.9912	99.9886	99.9929	99.9924	99.9921	99.9917	99.9848	99.9924	99.9877	99.9886	99.9965	99.9952	99.9893	99.9975	99.9936	99.9924	99.9901	99.9827	99.9978	99.997	99.9985	99.9912	99.991	99.998	99.9979	99.997	99.9967	99.9921	99.9956	99.9973	99.9904	99.9954	99.9978	99.9972	99.9963	99.9923	99.9892	99.998	99.9965	99.9919	99.9972	99.9857
FL6475	99.9721	99.5576	99.6398	99.9929	99.9933	99.9899	99.9891	99.9926	99.9896	99.992	99.9949	99.9912	99.9918	99.9844	99.9936	99.9888	99.989	99.9952	99.9938	99.9879	99.9963	99.9934	99.9917	99.9897	99.9815	99.9963	99.9968	99.9966	99.99	99.9932	99.9987	99.9961	99.9975	99.9962	99.9926	99.9944	99.9974	99.9905	99.9953	99.9971	99.9968	99.9969	99.993	99.9884	99.9969	99.9951	99.9934	99.997	99.9861
FL6540	99.9736	99.5522	99.6264	99.9952	99.9964	99.9947	99.9949	99.9931	99.9964	99.994	99.9961	99.9972	99.9923	99.9964	99.9972	99.9949	99.991	99.9928	99.9967	99.995	99.9921	99.9962	99.9933	99.9945	99.9788	99.9925	99.9931	99.9937	99.9948	99.9961	99.9942	99.9923	99.9934	99.9927	99.996	99.9919	99.9919	99.9957	99.9904	99.9929	99.9937	99.9912	99.9957	99.994	99.993	99.9933	99.9944	99.9939	99.9958
FL6541	99.9736	99.5582	99.6306	99.9947	99.9965	99.9959	99.9938	99.9933	99.9951	99.9956	99.9972	99.9964	99.9951	99.9961	99.9971	99.9957	99.9929	99.9947	99.9963	99.9962	99.9934	99.9974	99.9938	99.997	99.9796	99.9928	99.9929	99.9934	99.9967	99.9977	99.9951	99.9937	99.9945	99.9923	99.9957	99.9924	99.9935	99.9949	99.9924	99.9949	99.9936	99.9917	99.997	99.9958	99.9936	99.9941	99.9968	99.9946	99.9959
FL6583	99.9713	99.554	99.6281	99.9962	99.9964	99.9939	99.9958	99.9936	99.9958	99.9956	99.9955	99.9962	99.9917	99.9968	99.9954	99.9953	99.9924	99.9912	99.997	99.9966	99.9923	99.9966	99.9937	99.9951	99.9801	99.9924	99.9932	99.9938	99.9966	99.9952	99.9941	99.9918	99.9933	99.9922	99.9966	99.9915	99.9919	99.9937	99.9899	99.9928	99.9926	99.9919	99.9966	99.9955	99.9937	99.9923	99.9948	99.9933	99.996
FL6595	99.9794	99.5559	99.6276	99.991	99.9916	99.9884	99.9889	99.9905	99.9878	99.9875	99.9943	99.9859	99.9933	99.9804	99.9933	99.9864	99.9884	99.9955	99.9873	99.9882	99.9955	99.9927	99.9927	99.9882	99.9813	99.9969	99.9978	99.9964	99.9879	99.9873	99.9955	99.9975	99.9918	99.9971	99.9885	99.9893	99.9961	99.9891	99.9957	99.9961	99.9917	99.9958	99.9912	99.9875	99.9958	99.9979	99.9923	99.9971	99.9831
FL6596	99.9753	99.5554	99.6274	99.9926	99.9937	99.9887	99.99	99.9898	99.9893	99.9891	99.9953	99.9873	99.9926	99.9811	99.9922	99.9826	99.9899	99.9963	99.9889	99.9888	99.9964	99.9935	99.9924	99.9877	99.9818	99.9968	99.9985	99.9969	99.99	99.9887	99.9968	99.9973	99.9928	99.9974	99.988	99.9906	99.9971	99.9899	99.9968	99.9965	99.9922	99.9967	99.9931	99.986	99.9932	99.9973	99.9946	99.997	99.9867
FL6608	99.978	99.5565	99.6294	99.997	99.9968	99.9946	99.9963	99.9938	99.9957	99.9951	99.9967	99.9979	99.9923	99.9979	99.9965	99.9968	99.9928	99.9924	99.9962	99.9979	99.9934	99.9959	99.9928	99.9959	99.9797	99.9941	99.9904	99.9925	99.9956	99.9963	99.9938	99.9935	99.9937	99.9914	99.997	99.9915	99.9937	99.9948	99.9909	99.9927	99.9931	99.9912	99.9961	99.9949	99.9918	99.9939	99.9941	99.9937	99.9966
FL6609	99.9762	99.5561	99.6374	99.9922	99.9943	99.9882	99.9902	99.9929	99.9904	99.992	99.993	99.9911	99.9902	99.9854	99.9942	99.9878	99.9898	99.997	99.9927	99.9886	99.9972	99.9942	99.9923	99.9891	99.9829	99.9972	99.9977	99.9975	99.9912	99.9912	99.9966	99.9965	99.9958	99.9967	99.9926	99.9955	99.9982	99.9913	99.9966	99.9974	99.9968	99.9966	99.9931	99.9894	99.9979	99.9974	99.9944	99.9961	99.9854
FL6610	99.982	99.555	99.6273	99.9922	99.995	99.9892	99.9906	99.9893	99.989	99.9889	99.9939	99.9847	99.9908	99.9818	99.9935	99.9869	99.989	99.9964	99.9903	99.9892	99.9976	99.994	99.9923	99.9887	99.9823	99.9968	99.9983	99.9973	99.9897	99.9874	99.9962	99.9969	99.9924	99.997	99.9889	99.9925	99.9984	99.9893	99.9971	99.997	99.9941	99.9966	99.9933	99.9902	99.9979	99.9976	99.9945	99.9962	99.9865
FL6611	99.9761	99.5583	99.6392	99.9932	99.9959	99.9894	99.9899	99.9924	99.9891	99.9932	99.9924	99.9924	99.9914	99.9859	99.9937	99.989	99.9894	99.9968	99.9951	99.9903	99.9973	99.9942	99.9925	99.9907	99.9821	99.9974	99.9971	99.9982	99.9911	99.9916	99.9979	99.9976	99.9974	99.9967	99.9927	99.9965	99.9969	99.9907	99.9962	99.9985	99.9979	99.9965	99.9947	99.9905	99.9975	99.9957	99.9939	99.9968	99.9867
FL6640	99.9805	99.5531	99.6285	99.9971	99.9967	99.9948	99.9954	99.9931	99.9953	99.9968	99.9959	99.9964	99.9947	99.9968	99.9963	99.9973	99.9924	99.9947	99.9967	99.9963	99.9946	99.9971	99.9939	99.9958	99.9818	99.9951	99.9948	99.9963	99.9977	99.9961	99.9958	99.9931	99.9962	99.9932	99.9976	99.9942	99.9935	99.9958	99.9931	99.9961	99.9958	99.994	99.997	99.9972	99.9953	99.9951	99.9956	99.9949	99.997
FL6641	99.9622	99.55	99.6145	99.9823	99.984	99.9791	99.9808	99.979	99.9823	99.9797	99.982	99.9836	99.9783	99.9816	99.9824	99.9815	99.9773	99.9806	99.9813	99.9831	99.9796	99.9811	99.979	99.984	99.9938	99.9787	99.9798	99.9814	99.9832	99.9829	99.9824	99.9823	99.9793	99.9771	99.9813	99.9757	99.9804	99.9803	99.9804	99.9793	99.9792	99.9807	99.9814	99.9788	99.9792	99.9807	99.9804	99.9789	99.9797
FL6737	99.9668	99.5585	99.6222	99.9834	99.9835	99.9803	99.9802	99.9786	99.9829	99.9796	99.9811	99.9822	99.9766	99.9799	99.9812	99.9809	99.9782	99.9771	99.9817	99.9829	99.9782	99.9772	99.9795	99.9846	99.9923	99.974	99.9772	99.9782	99.982	99.9828	99.9763	99.9759	99.9777	99.9766	99.9806	99.9682	99.9764	99.9767	99.9766	99.9734	99.9777	99.9758	99.9814	99.9802	99.9793	99.9792	99.9768	99.9771	99.9806
FL6740	99.9768	99.5533	99.6255	99.9919	99.9917	99.9876	99.9909	99.9896	99.9934	99.9898	99.991	99.9878	99.9914	99.9824	99.9909	99.9846	99.992	99.9949	99.9903	99.9933	99.9971	99.995	99.9937	99.9901	99.9835	99.997	99.9979	99.9977	99.994	99.9863	99.9951	99.9941	99.993	99.9964	99.9865	99.9905	99.9957	99.9891	99.9937	99.9966	99.9934	99.9938	99.9931	99.9856	99.9912	99.9958	99.9935	99.9948	99.9863
FL7013	99.9683	99.5578	99.6168	99.9807	99.9834	99.975	99.9772	99.9779	99.9789	99.9762	99.9815	99.9756	99.9796	99.9687	99.9822	99.9748	99.9782	99.9831	99.9791	99.9776	99.9839	99.9827	99.9821	99.9772	99.9961	99.9808	99.9842	99.9836	99.9787	99.977	99.984	99.9847	99.9784	99.9831	99.9771	99.9756	99.9848	99.9775	99.9834	99.9822	99.9792	99.985	99.981	99.977	99.9839	99.9837	99.9824	99.9815	99.9727
FL7033	99.9744	99.5565	99.6292	99.9944	99.9945	99.9939	99.9933	99.9924	99.9924	99.9944	99.9945	99.9941	99.9922	99.9925	99.9926	99.9926	99.9894	99.9963	99.9949	99.9942	99.9964	99.9936	99.992	99.9931	99.983	99.9974	99.9964	99.9977	99.9936	99.9925	99.9985	99.9966	99.9979	99.9962	99.9945	99.9957	99.997	99.9912	99.9961	99.9971	99.9972	99.9959	99.9927	99.9937	99.9977	99.9969	99.9916	99.9964	99.9954
FL7074	99.9728	99.553	99.6271	99.9971	99.9961	99.9955	99.9947	99.9926	99.9969	99.9964	99.9956	99.9965	99.9935	99.9964	99.9964	99.9958	99.9924	99.9944	99.997	99.9966	99.9946	99.9969	99.993	99.9962	99.9821	99.9945	99.9955	99.9942	99.9965	99.9962	99.9954	99.9946	99.9946	99.9945	99.9964	99.9939	99.9953	99.9944	99.9943	99.9949	99.995	99.994	99.9965	99.9961	99.994	99.9955	99.9942	99.9941	99.9961
FL7077	99.9823	99.5561	99.6279	99.9925	99.9922	99.9916	99.9899	99.9916	99.9915	99.9907	99.9908	99.9927	99.9902	99.9913	99.99	99.9917	99.9866	99.9962	99.9925	99.9918	99.995	99.9902	99.9896	99.9916	99.9818	99.9965	99.9954	99.9978	99.9922	99.9896	99.9973	99.9964	99.997	99.9962	99.9925	99.9949	99.9957	99.988	99.9945	99.9962	99.9969	99.9954	99.9901	99.9905	99.9964	99.9953	99.9893	99.9942	99.992
FL7100	99.9788	99.5566	99.6289	99.9929	99.9943	99.9919	99.9922	99.9904	99.9922	99.9942	99.9919	99.9939	99.9891	99.9925	99.9918	99.9925	99.989	99.9967	99.9931	99.9912	99.997	99.9929	99.9899	99.9927	99.9826	99.9983	99.997	99.9978	99.9941	99.9908	99.9982	99.9968	99.9975	99.9965	99.9952	99.9962	99.997	99.9907	99.9953	99.9976	99.9971	99.9959	99.9924	99.9924	99.9981	99.9969	99.9903	99.9961	99.9932
FL7103	99.9659	99.554	99.6185	99.9819	99.9829	99.9754	99.9777	99.9785	99.9806	99.9771	99.9806	99.9812	99.9763	99.9756	99.9809	99.9771	99.9758	99.9817	99.9802	99.9813	99.9818	99.9792	99.978	99.981	99.9963	99.9811	99.9821	99.982	99.9801	99.981	99.9838	99.9817	99.9801	99.9797	99.9802	99.9757	99.9824	99.9764	99.9803	99.9799	99.982	99.9829	99.9809	99.9759	99.9818	99.9829	99.9781	99.982	99.9755
FL7110	99.968	99.5548	99.6312	99.993	99.994	99.9936	99.9929	99.9956	99.9929	99.9912	99.9965	99.9942	99.9934	99.9936	99.9955	99.993	99.9894	99.992	99.992	99.9932	99.9914	99.9915	99.996	99.9935	99.9789	99.9936	99.9937	99.9932	99.992	99.996	99.9943	99.9922	99.9948	99.9921	99.9936	99.9896	99.9907	99.9909	99.9904	99.9932	99.9928	99.9908	99.9936	99.9899	99.9921	99.994	99.9929	99.9938	99.9926
FL7112	99.9805	99.5536	99.6246	99.9899	99.9936	99.9864	99.9893	99.987	99.9889	99.9895	99.9931	99.9869	99.9918	99.9814	99.9947	99.9839	99.9909	99.9947	99.9867	99.9885	99.9954	99.9931	99.9906	99.9882	99.9831	99.9966	99.9981	99.997	99.9881	99.988	99.9942	99.9955	99.991	99.9951	99.9908	99.9918	99.9951	99.9895	99.9934	99.9933	99.9922	99.9968	99.9922	99.9865	99.9922	99.9976	99.9914	99.9951	99.9857
FL7114	99.9717	99.5532	99.6257	99.9927	99.9942	99.989	99.9898	99.9882	99.9898	99.9896	99.9934	99.9869	99.9926	99.9821	99.9934	99.984	99.9886	99.9971	99.9902	99.9891	99.9969	99.9946	99.9931	99.9879	99.9826	99.9973	99.9976	99.9972	99.9898	99.9883	99.9967	99.9972	99.9926	99.9974	99.9895	99.9914	99.9975	99.991	99.9968	99.997	99.9924	99.9969	99.9931	99.9868	99.9935	99.9972	99.9926	99.9962	99.9863
FL7121	99.9685	99.5553	99.6172	99.9803	99.9834	99.9741	99.9742	99.9761	99.977	99.9736	99.9796	99.9747	99.9786	99.9688	99.9809	99.9728	99.9776	99.9817	99.9773	99.9762	99.9817	99.9807	99.9789	99.9766	99.9958	99.9817	99.982	99.9829	99.9767	99.9763	99.9818	99.9832	99.9757	99.9815	99.9761	99.9751	99.9825	99.9772	99.9795	99.9811	99.9783	99.984	99.9825	99.9738	99.98	99.983	99.9797	99.982	99.9726
FL7132	99.9767	99.5468	99.6209	99.989	99.9886	99.9878	99.9864	99.9898	99.992	99.9887	99.9883	99.9917	99.9865	99.9927	99.9881	99.9912	99.9824	99.9872	99.9892	99.9873	99.9838	99.9866	99.9835	99.986	99.9723	99.9893	99.987	99.9861	99.9919	99.9892	99.9876	99.9825	99.9867	99.9882	99.9889	99.9842	99.9832	99.9868	99.9815	99.9856	99.986	99.9828	99.9877	99.9853	99.9863	99.9845	99.9867	99.9869	99.9881
FL7156	99.9733	99.5542	99.6255	99.9903	99.9939	99.9858	99.9873	99.9851	99.9878	99.9879	99.9912	99.9863	99.9901	99.9803	99.9924	99.9829	99.9875	99.9947	99.9866	99.9875	99.9951	99.9909	99.988	99.9868	99.9828	99.9955	99.9967	99.9972	99.9865	99.9874	99.9941	99.9961	99.9904	99.9958	99.9888	99.9911	99.9963	99.9882	99.9946	99.9947	99.9916	99.9966	99.9927	99.9855	99.9922	99.9973	99.991	99.9941	99.9844
FL7158	99.972	99.5593	99.6308	99.9959	99.9977	99.9963	99.9947	99.993	99.9964	99.9963	99.9967	99.997	99.9941	99.9966	99.9972	99.9953	99.9933	99.9931	99.9972	99.9972	99.9941	99.9965	99.9933	99.9968	99.9805	99.9934	99.9935	99.9945	99.9962	99.9961	99.9951	99.9936	99.9947	99.9933	99.9966	99.9928	99.9938	99.9954	99.9909	99.9956	99.9954	99.9923	99.9962	99.9961	99.9956	99.9943	99.9949	99.9947	99.9964
FL7217	99.9783	99.5572	99.6279	99.9933	99.9951	99.9887	99.9891	99.9876	99.9894	99.9887	99.9932	99.9878	99.9909	99.9816	99.9926	99.9854	99.989	99.9969	99.9904	99.9879	99.9969	99.9941	99.9929	99.9886	99.9816	99.9983	99.9974	99.9982	99.9899	99.9858	99.9977	99.9976	99.994	99.9971	99.9892	99.9926	99.9972	99.9908	99.9957	99.9982	99.9939	99.9966	99.993	99.9858	99.994	99.9963	99.9926	99.9969	99.9864
FL7253	99.9836	99.5449	99.6188	99.9927	99.9874	99.991	99.9856	99.9876	99.9908	99.9927	99.9866	99.9906	99.9897	99.992	99.987	99.9914	99.9812	99.9899	99.9917	99.9857	99.9822	99.9866	99.9825	99.9856	99.9766	99.9902	99.9904	99.9897	99.9924	99.9928	99.9876	99.9836	99.99	99.9895	99.9923	99.9847	99.9846	99.9903	99.9826	99.9903	99.9897	99.9836	99.9863	99.9861	99.9905	99.9844	99.9855	99.9862	99.99
FL7299	99.9776	99.5541	99.629	99.9963	99.9971	99.9959	99.995	99.994	99.9962	99.9962	99.9971	99.9965	99.9948	99.997	99.998	99.9964	99.9926	99.993	99.9969	99.9966	99.9939	99.9975	99.9939	99.9969	99.9799	99.9933	99.9936	99.9938	99.9966	99.9979	99.9958	99.9927	99.9946	99.9929	99.9966	99.9921	99.992	99.9955	99.9905	99.9955	99.9944	99.9926	99.9978	99.9954	99.9943	99.9934	99.9968	99.9938	99.9966
FL7302	99.9769	99.5552	99.6272	99.9929	99.9944	99.9888	99.9891	99.9879	99.9894	99.9894	99.9935	99.9881	99.9914	99.9808	99.9928	99.9841	99.9896	99.9964	99.9902	99.9888	99.9975	99.9946	99.9922	99.9891	99.9821	99.998	99.9976	99.9983	99.9896	99.9864	99.9985	99.9978	99.9948	99.9971	99.9903	99.993	99.9975	99.9902	99.9963	99.9979	99.9942	99.9965	99.9933	99.9858	99.994	99.9966	99.991	99.9966	99.9868
FL7314	99.9769	99.554	99.6272	99.9936	99.993	99.99	99.9882	99.9896	99.9882	99.9888	99.9942	99.9885	99.9926	99.9817	99.9921	99.9882	99.9894	99.9972	99.9891	99.9889	99.9962	99.9937	99.992	99.9892	99.9818	99.9964	99.9979	99.9968	99.9893	99.9895	99.9979	99.9972	99.9943	99.9968	99.9884	99.9921	99.9985	99.9903	99.9951	99.9969	99.9938	99.9973	99.9926	99.99	99.9974	99.9972	99.9913	99.9982	99.9856
FL7492	99.9799	99.5559	99.6274	99.9963	99.9975	99.9955	99.9954	99.993	99.995	99.9951	99.9952	99.9968	99.9934	99.997	99.9969	99.9964	99.9919	99.9936	99.9954	99.9963	99.9937	99.9959	99.9937	99.9964	99.9821	99.9948	99.9925	99.9926	99.9962	99.9965	99.9946	99.9922	99.9937	99.9917	99.9973	99.9905	99.9925	99.9947	99.9908	99.9942	99.9948	99.9925	99.9959	99.996	99.9918	99.9947	99.9946	99.9935	99.9969
FL7494	99.9771	99.5516	99.6255	99.9933	99.9953	99.9891	99.9891	99.9902	99.9885	99.9877	99.9937	99.988	99.9927	99.9832	99.9931	99.989	99.9889	99.9968	99.9901	99.9884	99.9972	99.9945	99.9932	99.9897	99.9825	99.9968	99.997	99.9957	99.9898	99.99	99.998	99.9973	99.9947	99.9961	99.9887	99.9916	99.9976	99.9899	99.9951	99.9968	99.9937	99.9962	99.9933	99.9896	99.9969	99.9971	99.9938	99.9978	99.9853
FL7532	99.9793	99.5454	99.6233	99.9964	99.9931	99.9945	99.9856	99.9857	99.9912	99.9972	99.9874	99.9916	99.993	99.9926	99.987	99.9918	99.9812	99.9878	99.9889	99.9851	99.9807	99.984	99.9798	99.9852	99.9805	99.9888	99.9945	99.9903	99.9902	99.9971	99.9907	99.9828	99.9944	99.9882	99.9974	99.9824	99.9852	99.9946	99.9794	99.9884	99.9945	99.9834	99.9854	99.9851	99.9918	99.9845	99.9856	99.9905	99.9906
FL7580	99.9801	99.5522	99.6277	99.9965	99.9965	99.9944	99.9951	99.9921	99.9953	99.9941	99.9954	99.9964	99.9911	99.9959	99.996	99.9959	99.9907	99.9929	99.9953	99.9948	99.9907	99.9944	99.9938	99.9957	99.981	99.9934	99.9913	99.9919	99.9957	99.9963	99.9944	99.991	99.9942	99.9918	99.996	99.99	99.9938	99.994	99.99	99.9917	99.9935	99.9907	99.9952	99.9935	99.9919	99.9946	99.9932	99.993	99.9954
FL7589	99.9772	99.5532	99.6255	99.9913	99.9956	99.9883	99.9897	99.989	99.989	99.989	99.9941	99.9881	99.9918	99.9821	99.9935	99.9886	99.9895	99.9965	99.9909	99.9887	99.9982	99.9943	99.9934	99.9884	99.9833	99.9968	99.9973	99.9973	99.9908	99.9878	99.9965	99.9973	99.9925	99.9979	99.9907	99.9918	99.9987	99.9904	99.9966	99.9973	99.9935	99.9964	99.991	99.99	99.9983	99.9982	99.9935	99.9961	99.9852
FL7592	99.9811	99.5582	99.6386	99.9929	99.9963	99.9896	99.9913	99.9923	99.9908	99.9935	99.9946	99.992	99.9912	99.9867	99.9936	99.9909	99.9914	99.9965	99.9949	99.9905	99.9974	99.9937	99.9928	99.9907	99.9818	99.9978	99.9974	99.9983	99.9907	99.9924	99.9985	99.9979	99.9974	99.9972	99.9941	99.9961	99.9977	99.9918	99.9962	99.9978	99.9977	99.9969	99.993	99.9904	99.9977	99.9976	99.9922	99.9976	99.9877
FL7601	99.9751	99.5548	99.6264	99.9965	99.9969	99.9944	99.996	99.9935	99.9974	99.9964	99.9956	99.9969	99.994	99.997	99.9959	99.996	99.9899	99.9929	99.9969	99.9952	99.9911	99.9975	99.9926	99.996	99.9799	99.9936	99.9938	99.9948	99.9967	99.9961	99.995	99.9924	99.994	99.9925	99.9966	99.9915	99.993	99.9946	99.9915	99.9928	99.9934	99.991	99.9939	99.996	99.9941	99.9929	99.9932	99.9931	99.9964
FL7605	99.9703	99.5544	99.6286	99.9956	99.9969	99.9953	99.9946	99.9914	99.9959	99.9953	99.9955	99.9972	99.9908	99.9952	99.9949	99.9955	99.991	99.9923	99.9948	99.9953	99.9927	99.9946	99.9932	99.9967	99.9798	99.9921	99.9908	99.9917	99.9954	99.9963	99.9949	99.9938	99.9943	99.991	99.9958	99.9893	99.9951	99.9948	99.992	99.9916	99.9941	99.9919	99.9951	99.9946	99.9932	99.9924	99.9939	99.9941	99.9952
FL7674	99.979	99.5512	99.6251	99.9962	99.9965	99.9911	99.9916	99.9906	99.9967	99.9922	99.991	99.9968	99.9894	99.993	99.9918	99.9925	99.9961	99.9929	99.9948	99.9919	99.9933	99.9948	99.9904	99.9942	99.9818	99.9889	99.9894	99.9939	99.9943	99.9966	99.9946	99.9933	99.9903	99.9918	99.997	99.9911	99.9944	99.9977	99.9908	99.993	99.9894	99.9936	99.9964	99.991	99.99	99.9946	99.9946	99.9906	99.9913
FL7677	99.9716	99.5566	99.6271	99.9968	99.9972	99.9939	99.9951	99.9935	99.9964	99.9968	99.995	99.9962	99.9938	99.9978	99.9962	99.9969	99.9911	99.9925	99.9973	99.9963	99.9937	99.9966	99.9929	99.996	99.9812	99.9945	99.9938	99.9948	99.9975	99.9972	99.9946	99.9935	99.9946	99.9929	99.9973	99.9933	99.9935	99.9941	99.9915	99.9948	99.9951	99.9919	99.9966	99.9961	99.9954	99.9929	99.9949	99.9939	99.9963
FL7679	99.9718	99.557	99.631	99.9947	99.9959	99.9945	99.9943	99.9949	99.9942	99.9959	99.9975	99.9949	99.9957	99.9965	99.9972	99.995	99.9909	99.9908	99.9951	99.9959	99.9928	99.9961	99.9932	99.9955	99.9807	99.9933	99.9948	99.9949	99.9957	99.9981	99.9952	99.9923	99.9947	99.9916	99.9961	99.9924	99.9925	99.9936	99.9918	99.9954	99.9934	99.9925	99.9966	99.9952	99.9948	99.9947	99.996	99.9951	99.9942
FL7680	99.9725	99.5544	99.6274	99.994	99.9963	99.9896	99.9914	99.9902	99.9889	99.9904	99.9941	99.9886	99.9924	99.984	99.9925	99.9887	99.9906	99.996	99.992	99.9898	99.9972	99.9946	99.9942	99.989	99.9831	99.9977	99.9975	99.9978	99.99	99.9896	99.9982	99.9979	99.9939	99.9965	99.9897	99.9915	99.9975	99.9909	99.9956	99.9972	99.9941	99.9962	99.9935	99.9899	99.9976	99.9965	99.9924	99.9966	99.9876
FL7685	99.9794	99.5442	99.6236	99.9951	99.993	99.9944	99.9849	99.9871	99.99	99.9956	99.9873	99.9907	99.9929	99.9913	99.9864	99.9907	99.9818	99.9897	99.9898	99.9847	99.9816	99.9851	99.9826	99.9857	99.979	99.9912	99.9938	99.9896	99.991	99.9965	99.9908	99.9838	99.9937	99.9891	99.9965	99.9833	99.9848	99.995	99.982	99.9902	99.9937	99.9828	99.9849	99.9847	99.9906	99.9841	99.986	99.9855	99.9913
FL7692	99.972	99.5422	99.6218	99.995	99.9925	99.994	99.9841	99.9864	99.9911	99.9947	99.9863	99.9919	99.9903	99.991	99.9863	99.9895	99.9823	99.9864	99.9897	99.9855	99.9829	99.9845	99.9818	99.9851	99.9793	99.9886	99.9933	99.989	99.9901	99.9956	99.9901	99.9832	99.9936	99.9864	99.9954	99.9834	99.9827	99.9942	99.9805	99.9878	99.993	99.9806	99.9852	99.9855	99.9892	99.9819	99.9851	99.9873	99.9914
FL7781	99.9784	99.5578	99.6252	99.9948	99.9974	99.9907	99.9909	99.9901	99.9956	99.9911	99.9922	99.9969	99.9889	99.9921	99.9918	99.9908	99.9973	99.9924	99.9934	99.9919	99.992	99.9942	99.9909	99.9951	99.9808	99.9905	99.9877	99.9949	99.993	99.9963	99.9933	99.9925	99.99	99.9924	99.9962	99.9894	99.9934	99.9977	99.9907	99.9927	99.99	99.9932	99.9963	99.9912	99.9893	99.994	99.9951	99.9897	99.9921
FL7784	99.9746	99.5509	99.6252	99.9933	99.9952	99.9905	99.9909	99.9893	99.9883	99.9883	99.9957	99.9881	99.9909	99.9827	99.9937	99.9847	99.9898	99.9963	99.9895	99.9905	99.9977	99.994	99.9917	99.9903	99.9819	99.9976	99.9965	99.9958	99.989	99.9895	99.9975	99.9968	99.9936	99.9948	99.989	99.9901	99.9976	99.9892	99.9963	99.9953	99.9929	99.9953	99.9929	99.984	99.9926	99.997	99.9925	99.9979	99.9854
FL7804	99.9805	99.5526	99.6253	99.9929	99.9944	99.9888	99.9899	99.9876	99.9903	99.9902	99.9938	99.9864	99.9903	99.9813	99.9922	99.9843	99.9876	99.9977	99.9885	99.9882	99.9977	99.9958	99.9922	99.9868	99.983	99.9975	99.9984	99.997	99.9882	99.9877	99.9977	99.9976	99.9934	99.9975	99.9905	99.9919	99.9983	99.9912	99.9957	99.9971	99.9929	99.9975	99.9927	99.9858	99.994	99.9981	99.9921	99.9957	99.9851
FL7806	99.979	99.5454	99.6193	99.9933	99.9946	99.9955	99.9952	99.9929	99.9951	99.9921	99.9968	99.9942	99.9938	99.9971	99.9968	99.9974	99.9918	99.9935	99.9931	99.9966	99.9917	99.9963	99.9945	99.997	99.9814	99.994	99.9902	99.9932	99.9963	99.9937	99.9937	99.9907	99.9913	99.9917	99.9951	99.9898	99.9927	99.996	99.9898	99.9931	99.9943	99.9876	99.9959	99.995	99.9922	99.9946	99.9949	99.994	99.993
FL7807	99.9779	99.5462	99.6197	99.9919	99.9927	99.9858	99.9811	99.986	99.9912	99.9892	99.9825	99.9908	99.9855	99.988	99.9816	99.9867	99.986	99.986	99.9889	99.9815	99.9786	99.9845	99.9798	99.9858	99.9757	99.9834	99.9839	99.9853	99.9901	99.9922	99.988	99.9812	99.985	99.9873	99.9939	99.9797	99.9832	99.994	99.9785	99.9862	99.9852	99.9819	99.9857	99.982	99.9859	99.9829	99.9848	99.9862	99.9873
FL7810	99.9818	99.5531	99.6261	99.992	99.994	99.9891	99.9901	99.99	99.9892	99.9888	99.9955	99.9864	99.9918	99.9812	99.9949	99.986	99.989	99.9966	99.9905	99.9894	99.9969	99.9941	99.9923	99.9891	99.9826	99.9974	99.9982	99.9965	99.9904	99.9882	99.9969	99.997	99.9928	99.9972	99.9892	99.9909	99.9975	99.9907	99.9969	99.9968	99.993	99.9972	99.9944	99.989	99.9968	99.9973	99.9948	99.9969	99.9861
FL7811	99.9795	99.5532	99.6254	99.9918	99.994	99.9892	99.9915	99.9906	99.99	99.9895	99.9959	99.9875	99.9919	99.9821	99.9943	99.9849	99.9891	99.9966	99.9894	99.9898	99.9974	99.9958	99.9925	99.9882	99.9831	99.9976	99.9982	99.9973	99.9904	99.9886	99.9976	99.9972	99.9935	99.9969	99.9899	99.9913	99.9975	99.9918	99.9961	99.9971	99.9922	99.9974	99.9942	99.9864	99.9939	99.9972	99.9945	99.9972	99.9858
FL7813	99.9734	99.5488	99.6295	99.9973	99.9974	99.9949	99.9962	99.9935	99.9947	99.9952	99.996	99.9967	99.9932	99.9965	99.9953	99.9964	99.9918	99.9928	99.9964	99.997	99.9928	99.9953	99.994	99.996	99.9814	99.994	99.991	99.9926	99.9958	99.9955	99.9939	99.9919	99.9928	99.9925	99.9977	99.99	99.9922	99.9942	99.9903	99.991	99.9944	99.9903	99.9956	99.9951	99.9921	99.9941	99.9935	99.9935	99.9961
FL7817	99.9738	99.555	99.6246	99.9898	99.9905	99.9869	99.9892	99.9874	99.9871	99.9864	99.9923	99.9843	99.9886	99.979	99.9913	99.9821	99.9886	99.9951	99.9886	99.9851	99.996	99.9942	99.9905	99.9861	99.9791	99.9954	99.9952	99.9947	99.9897	99.9846	99.9951	99.9955	99.9912	99.9965	99.9854	99.9918	99.9962	99.9905	99.9955	99.9972	99.9906	99.9936	99.9897	99.9842	99.9923	99.9941	99.9916	99.9945	99.9831
FL7818	99.974	99.5547	99.6288	99.9953	99.9958	99.9945	99.9938	99.9925	99.9962	99.9953	99.9962	99.9964	99.9932	99.9962	99.996	99.9955	99.9916	99.9933	99.9964	99.9959	99.9932	99.9959	99.994	99.9955	99.9804	99.993	99.9928	99.9952	99.9961	99.997	99.9935	99.9914	99.9947	99.9909	99.9956	99.993	99.9924	99.9942	99.9913	99.9939	99.993	99.9916	99.996	99.9948	99.9927	99.9936	99.9958	99.994	99.9958
FL7819	99.982	99.5532	99.6262	99.9937	99.9953	99.9897	99.9906	99.9887	99.9898	99.99	99.9935	99.9887	99.9915	99.9826	99.9927	99.9896	99.9904	99.997	99.9916	99.9891	99.9974	99.9959	99.994	99.9895	99.9819	99.9984	99.9973	99.9984	99.9909	99.9877	99.9984	99.9976	99.9942	99.997	99.9899	99.9929	99.9974	99.9893	99.9954	99.9984	99.9948	99.9968	99.9932	99.9906	99.9982	99.9968	99.9936	99.9969	99.9861
FL7820	99.9729	99.553	99.6304	99.996	99.9962	99.9952	99.9947	99.992	99.9943	99.9945	99.998	99.9958	99.9924	99.9968	99.9977	99.9962	99.9898	99.9927	99.995	99.9964	99.9938	99.9958	99.9922	99.9953	99.9803	99.9943	99.9928	99.992	99.9959	99.9983	99.9954	99.9922	99.9944	99.9913	99.9963	99.9913	99.9931	99.9943	99.9908	99.9927	99.9939	99.9945	99.9976	99.9937	99.9924	99.9942	99.9961	99.9953	99.9933
FL7846	99.9712	99.5549	99.6268	99.9912	99.9932	99.9876	99.9899	99.9879	99.9895	99.99	99.9948	99.9873	99.9902	99.9821	99.9928	99.9871	99.9887	99.9963	99.9897	99.9873	99.9964	99.9945	99.9909	99.9864	99.9825	99.9971	99.9974	99.9966	99.9898	99.9873	99.9963	99.9973	99.9925	99.9977	99.989	99.9908	99.9979	99.9897	99.996	99.9966	99.9924	99.9965	99.9924	99.9905	99.9972	99.9969	99.9926	99.9964	99.9861
FL7847	99.9808	99.5549	99.637	99.9932	99.9938	99.9891	99.9896	99.9921	99.9886	99.9923	99.9929	99.9916	99.991	99.9852	99.9908	99.9878	99.9889	99.9963	99.9938	99.9883	99.9975	99.995	99.9924	99.9885	99.9824	99.9967	99.9975	99.9973	99.9897	99.9921	99.9984	99.9978	99.9975	99.9974	99.9923	99.9953	99.9987	99.9895	99.9958	99.9963	99.9969	99.9958	99.9921	99.9896	99.9977	99.9979	99.9907	99.9969	99.9858
FL7855	99.9759	99.5549	99.6283	99.9934	99.9958	99.9894	99.9897	99.9879	99.9911	99.9886	99.9928	99.9884	99.9919	99.9823	99.9926	99.9854	99.9876	99.9954	99.9911	99.9899	99.9974	99.9944	99.9918	99.9901	99.9824	99.9971	99.9966	99.9968	99.9901	99.9883	99.998	99.9976	99.9941	99.9966	99.989	99.9918	99.9975	99.9914	99.996	99.9976	99.9938	99.9956	99.9934	99.9862	99.9939	99.9962	99.9938	99.9964	99.9857
FL7866	99.9735	99.5551	99.6282	99.9967	99.9954	99.996	99.9937	99.9928	99.9955	99.9966	99.996	99.9954	99.9951	99.9955	99.9963	99.996	99.9909	99.9926	99.9957	99.9958	99.9931	99.9964	99.9927	99.996	99.9787	99.9943	99.9936	99.9943	99.9961	99.996	99.9942	99.9926	99.9944	99.9928	99.9966	99.9909	99.9926	99.9949	99.9904	99.9945	99.9936	99.9913	99.9965	99.9957	99.9937	99.9926	99.9951	99.9948	99.9949
FL7867	99.9776	99.5561	99.6381	99.9928	99.9921	99.9892	99.989	99.9912	99.9877	99.9901	99.9944	99.9902	99.992	99.9847	99.9933	99.9868	99.9892	99.9961	99.9928	99.9883	99.9955	99.9938	99.9903	99.9884	99.981	99.9965	99.9961	99.9956	99.9888	99.9921	99.9981	99.9967	99.9974	99.9952	99.9909	99.9937	99.9968	99.9883	99.9962	99.9952	99.9968	99.9959	99.9946	99.9886	99.9961	99.9961	99.9925	99.9963	99.9857
FL7869	99.9661	99.5542	99.6291	99.9949	99.9958	99.993	99.9932	99.994	99.9934	99.9945	99.9927	99.9944	99.9951	99.9946	99.994	99.9951	99.9892	99.9923	99.9945	99.9929	99.9933	99.9953	99.9951	99.9949	99.9814	99.9941	99.9935	99.9932	99.9956	99.9949	99.9943	99.9929	99.9941	99.9924	99.9953	99.9918	99.9922	99.992	99.9912	99.9947	99.9923	99.992	99.9941	99.9945	99.9935	99.9935	99.993	99.9936	99.994
FL7870	99.9731	99.5552	99.628	99.9942	99.9946	99.9962	99.995	99.9932	99.993	99.9928	99.9972	99.9949	99.9901	99.9942	99.9967	99.9937	99.9882	99.9922	99.9945	99.9955	99.994	99.9936	99.9915	99.9959	99.9797	99.9934	99.9924	99.9918	99.9933	99.9968	99.9968	99.992	99.9952	99.9904	99.9948	99.9898	99.9934	99.9926	99.9921	99.9922	99.9939	99.9929	99.9955	99.992	99.9918	99.9944	99.9943	99.9943	99.9933
FL7873	99.9786	99.5532	99.6258	99.9927	99.9938	99.9887	99.9906	99.9888	99.9895	99.9894	99.9944	99.9871	99.9911	99.9826	99.9934	99.9882	99.9895	99.9965	99.9887	99.9878	99.9975	99.9948	99.9932	99.9884	99.9828	99.997	99.9975	99.997	99.989	99.9876	99.9964	99.9977	99.9923	99.9972	99.9898	99.9914	99.9979	99.9906	99.9962	99.9966	99.9928	99.9967	99.9934	99.9888	99.9974	99.9974	99.9915	99.9956	99.9855
FL7879	99.9757	99.555	99.6285	99.9944	99.9958	99.9948	99.9945	99.9916	99.9947	99.994	99.9955	99.9962	99.9904	99.9955	99.995	99.9939	99.9894	99.9924	99.9945	99.9946	99.9916	99.9934	99.9934	99.9952	99.9807	99.9927	99.9919	99.9924	99.9942	99.9949	99.9938	99.9922	99.9937	99.9911	99.9963	99.9897	99.9922	99.9933	99.9921	99.9924	99.9941	99.9919	99.9943	99.9932	99.9924	99.9934	99.9927	99.9931	99.9922
FL7922	99.9704	99.5559	99.6383	99.9926	99.9952	99.9883	99.9901	99.9929	99.9875	99.9918	99.9933	99.9913	99.9916	99.9838	99.9915	99.9869	99.9895	99.9941	99.9929	99.9899	99.9955	99.9919	99.9931	99.9886	99.9813	99.996	99.9961	99.9975	99.9891	99.9898	99.9953	99.9967	99.9955	99.9966	99.9909	99.9934	99.9953	99.9896	99.9938	99.9965	99.9957	99.9946	99.9904	99.9877	99.9961	99.9957	99.9912	99.9957	99.9853
FL7924	99.9842	99.5463	99.6242	99.9961	99.9927	99.9942	99.986	99.9884	99.9927	99.9968	99.9866	99.9909	99.9951	99.9919	99.9869	99.9919	99.982	99.9873	99.9907	99.9859	99.9829	99.9874	99.9834	99.985	99.9816	99.9889	99.9948	99.9902	99.9924	99.9962	99.991	99.9842	99.9948	99.9872	99.997	99.9835	99.9845	99.996	99.982	99.9891	99.9949	99.9829	99.986	99.9859	99.9916	99.9842	99.9862	99.9862	99.9908
FL7926	99.9745	99.555	99.6279	99.9914	99.994	99.9897	99.9898	99.9898	99.9881	99.9883	99.9958	99.9873	99.9917	99.9806	99.9957	99.9865	99.9888	99.9965	99.9904	99.9883	99.9964	99.9942	99.9921	99.9882	99.9825	99.9968	99.9983	99.9966	99.9897	99.9894	99.9971	99.9961	99.9927	99.9973	99.9898	99.9914	99.9979	99.99	99.9969	99.9962	99.993	99.9961	99.9945	99.9893	99.9973	99.9973	99.9946	99.9972	99.9865
FL7927	99.9801	99.5546	99.6218	99.9957	99.9967	99.9898	99.9911	99.9889	99.9952	99.9909	99.9908	99.9963	99.9868	99.9927	99.9907	99.9917	99.9931	99.9911	99.9926	99.9903	99.9926	99.9934	99.9894	99.9947	99.9798	99.9882	99.9863	99.9929	99.9936	99.997	99.9935	99.9928	99.9894	99.9896	99.9962	99.9885	99.993	99.9953	99.9886	99.9905	99.9889	99.992	99.995	99.9892	99.9883	99.993	99.9928	99.9906	99.989
FL7974	99.9748	99.5525	99.6268	99.9925	99.9958	99.9902	99.9916	99.9902	99.9915	99.9892	99.9939	99.9893	99.9904	99.9832	99.9929	99.9902	99.9895	99.9954	99.9913	99.9888	99.9964	99.9941	99.9922	99.9905	99.982	99.9968	99.9975	99.997	99.9901	99.9889	99.9962	99.9964	99.9927	99.9964	99.989	99.9922	99.9974	99.9915	99.9957	99.9966	99.9941	99.9942	99.9928	99.989	99.9972	99.9962	99.9937	99.9964	99.986
FL7983	99.9759	99.5524	99.6247	99.9936	99.9943	99.9879	99.9886	99.9881	99.9881	99.9868	99.9921	99.987	99.9915	99.9825	99.9911	99.985	99.9875	99.9966	99.989	99.9884	99.9955	99.9931	99.9915	99.9879	99.9814	99.9963	99.9971	99.9967	99.9887	99.9885	99.9975	99.9976	99.9935	99.9977	99.9886	99.9913	99.997	99.9891	99.9951	99.9962	99.9926	99.9964	99.9924	99.9851	99.9937	99.9966	99.9917	99.996	99.9856
FL7988	99.9818	99.5475	99.6191	99.989	99.9859	99.9885	99.9824	99.9883	99.9884	99.9879	99.9841	99.9906	99.9918	99.9886	99.985	99.989	99.98	99.984	99.9858	99.9836	99.9814	99.9809	99.9848	99.9834	99.9762	99.9886	99.9906	99.9894	99.9865	99.9903	99.9841	99.9826	99.9895	99.9867	99.9908	99.9811	99.9822	99.9876	99.9797	99.9858	99.9884	99.982	99.9823	99.9822	99.9829	99.9843	99.9812	99.9832	99.9884
FL8001	99.9826	99.5525	99.63	99.9953	99.9953	99.9966	99.9965	99.9937	99.9945	99.9937	99.9962	99.9959	99.9917	99.9952	99.9951	99.9948	99.9912	99.9921	99.994	99.9961	99.9932	99.9942	99.9927	99.9956	99.9816	99.9918	99.9906	99.9924	99.9945	99.9947	99.9943	99.9922	99.9956	99.9911	99.9954	99.9904	99.9936	99.9947	99.9909	99.9933	99.9951	99.9917	99.9946	99.9933	99.9932	99.9948	99.9935	99.9945	99.9945
FL8009	99.9717	99.5535	99.6258	99.9906	99.9913	99.9876	99.9883	99.9896	99.9876	99.9873	99.9933	99.9846	99.9913	99.9798	99.9924	99.9821	99.9879	99.9948	99.9864	99.9877	99.9953	99.9908	99.9918	99.9883	99.9814	99.9967	99.9982	99.9967	99.9879	99.9875	99.9958	99.9969	99.9926	99.9969	99.9889	99.9894	99.996	99.9881	99.9953	99.9964	99.9904	99.9955	99.9908	99.9847	99.9924	99.9973	99.9909	99.9967	99.9843
FL8010	99.9784	99.5477	99.6254	99.9967	99.9972	99.9965	99.995	99.9936	99.9958	99.9944	99.9976	99.9974	99.9919	99.9973	99.9973	99.996	99.9913	99.992	99.9962	99.9979	99.9938	99.9944	99.9922	99.9968	99.9802	99.9932	99.9926	99.9927	99.9957	99.9978	99.9951	99.9935	99.9946	99.9913	99.9961	99.9905	99.993	99.9949	99.9911	99.9928	99.9936	99.9919	99.9967	99.9932	99.9923	99.9955	99.9946	99.9955	99.9945
FL8024	99.9887	99.5433	99.6204	99.9914	99.9863	99.989	99.9872	99.9901	99.9896	99.9899	99.9876	99.9896	99.9849	99.99	99.9869	99.9892	99.9808	99.9863	99.9901	99.9857	99.9827	99.9849	99.9816	99.9845	99.9692	99.989	99.9852	99.9881	99.9897	99.9878	99.9863	99.9818	99.9852	99.9875	99.9907	99.9818	99.9828	99.9849	99.9807	99.9892	99.9899	99.9815	99.9875	99.984	99.9853	99.9833	99.9862	99.9857	99.9898
FL8039	99.9806	99.559	99.6311	99.9958	99.9966	99.9951	99.9944	99.9933	99.9959	99.9965	99.9959	99.9964	99.9946	99.996	99.9965	99.996	99.9914	99.9932	99.9962	99.9945	99.9902	99.9965	99.9931	99.9966	99.981	99.9941	99.9941	99.994	99.9974	99.9963	99.995	99.9928	99.9939	99.9927	99.9968	99.9936	99.994	99.9964	99.9923	99.9947	99.9949	99.9928	99.9957	99.9961	99.9941	99.9941	99.9954	99.9941	99.9971
FL8060	99.9802	99.552	99.6294	99.9951	99.9961	99.9949	99.994	99.9912	99.994	99.9942	99.996	99.9955	99.9911	99.9955	99.9957	99.9954	99.9904	99.9924	99.9933	99.9952	99.9924	99.9945	99.9921	99.9953	99.9805	99.9935	99.9911	99.992	99.9946	99.9957	99.9945	99.9921	99.9935	99.9905	99.9952	99.99	99.9924	99.9945	99.99	99.992	99.9931	99.9912	99.9958	99.994	99.9918	99.9931	99.9942	99.9928	99.9943
FL8061	99.9777	99.5561	99.6285	99.9924	99.9957	99.9938	99.9932	99.9904	99.9936	99.9931	99.9938	99.9948	99.9919	99.9934	99.9949	99.9939	99.9903	99.993	99.9909	99.9941	99.9928	99.9912	99.9897	99.9938	99.9818	99.9945	99.9905	99.993	99.9916	99.9953	99.9938	99.992	99.9928	99.9897	99.995	99.9909	99.993	99.9925	99.991	99.9915	99.9939	99.9933	99.994	99.9933	99.9917	99.9943	99.9925	99.9926	99.9938
FL8062	99.9755	99.5547	99.6274	99.996	99.9966	99.996	99.9938	99.9935	99.9961	99.9957	99.9971	99.9954	99.9945	99.9959	99.9966	99.9951	99.9906	99.9925	99.9952	99.9959	99.9919	99.9961	99.9925	99.997	99.9798	99.9935	99.993	99.9946	99.9964	99.9972	99.9939	99.9926	99.9945	99.9926	99.996	99.9917	99.9927	99.9948	99.9918	99.9944	99.9941	99.9918	99.9965	99.995	99.9935	99.9938	99.9961	99.9954	99.9955
FL8101	99.96	99.5578	99.6169	99.9793	99.9813	99.9734	99.975	99.977	99.9769	99.9753	99.9806	99.9753	99.9775	99.9675	99.9808	99.9754	99.9773	99.983	99.9768	99.9758	99.9831	99.9825	99.9792	99.9758	99.9954	99.9803	99.9846	99.9839	99.976	99.9759	99.9834	99.9833	99.9767	99.9828	99.9749	99.9752	99.984	99.9756	99.982	99.9815	99.9779	99.9844	99.9801	99.9778	99.9842	99.9831	99.9786	99.9816	99.9732
FL8102	99.9653	99.5574	99.6174	99.9811	99.9828	99.974	99.9755	99.9762	99.977	99.9768	99.9814	99.9753	99.9801	99.9683	99.9815	99.9724	99.9787	99.9832	99.9771	99.9767	99.9833	99.9832	99.9815	99.9761	99.9952	99.982	99.9837	99.9848	99.9763	99.977	99.9841	99.9826	99.9769	99.9818	99.975	99.9764	99.9839	99.9766	99.9821	99.9831	99.9792	99.9834	99.9821	99.974	99.981	99.9833	99.9808	99.9831	99.9738
FL8391	99.9787	99.5552	99.6284	99.9965	99.997	99.9964	99.9953	99.9922	99.9962	99.9951	99.9966	99.9973	99.9922	99.9957	99.9952	99.9949	99.9936	99.993	99.9966	99.9972	99.9905	99.9958	99.9939	99.9959	99.9808	99.9946	99.9935	99.9942	99.9952	99.9949	99.9949	99.9936	99.9936	99.9929	99.9958	99.993	99.9933	99.9949	99.9916	99.9939	99.9947	99.9923	99.9968	99.9953	99.9933	99.9933	99.996	99.9932	99.9969
FL8431	99.9796	99.5561	99.6299	99.9962	99.9978	99.9938	99.9957	99.9922	99.9958	99.9966	99.9959	99.996	99.994	99.9966	99.9952	99.9961	99.9921	99.9938	99.9974	99.9964	99.9916	99.9971	99.9939	99.9951	99.9809	99.9935	99.9929	99.9947	99.9971	99.996	99.9952	99.9918	99.995	99.9927	99.9971	99.9915	99.9932	99.9944	99.9921	99.994	99.9954	99.9934	99.997	99.9959	99.9946	99.9927	99.9958	99.9938	99.9962
FL8486	99.9772	99.5546	99.6278	99.9932	99.995	99.9904	99.9909	99.9893	99.9886	99.9903	99.9936	99.9886	99.9892	99.9825	99.9936	99.9856	99.99	99.996	99.991	99.9902	99.9972	99.9951	99.9927	99.99	99.982	99.9973	99.9971	99.9978	99.9898	99.9884	99.9986	99.9983	99.9949	99.9975	99.9901	99.9927	99.998	99.9904	99.9965	99.9978	99.9943	99.9966	99.9943	99.9877	99.9948	99.9966	99.9938	99.997	99.9873
FL8634	99.9743	99.555	99.6267	99.9924	99.9945	99.9892	99.9906	99.988	99.9885	99.9901	99.9944	99.9873	99.991	99.9809	99.9932	99.983	99.9906	99.9966	99.9896	99.9879	99.9972	99.9941	99.9937	99.9872	99.9833	99.9966	99.9983	99.9971	99.989	99.9873	99.997	99.9981	99.9929	99.9979	99.9889	99.9913	99.9983	99.9902	99.9968	99.9966	99.9925	99.9967	99.9914	99.9866	99.9943	99.998	99.9924	99.9959	99.9872
FL8644	99.9806	99.5539	99.6276	99.9948	99.9954	99.9951	99.9959	99.9933	99.995	99.9943	99.995	99.9964	99.9908	99.9944	99.9947	99.9951	99.9929	99.9942	99.9966	99.995	99.9952	99.9955	99.9926	99.9959	99.9806	99.9944	99.994	99.9943	99.9947	99.9951	99.9965	99.9927	99.995	99.9927	99.9955	99.9926	99.9928	99.994	99.9917	99.9941	99.994	99.9927	99.995	99.9949	99.9941	99.9943	99.9945	99.9932	99.996
FL8776	99.9812	99.5542	99.6297	99.9959	99.9982	99.9945	99.994	99.9914	99.9958	99.9955	99.9956	99.9975	99.9931	99.9965	99.9964	99.9962	99.9919	99.9931	99.9961	99.9951	99.9921	99.9965	99.9941	99.9959	99.9815	99.9952	99.9927	99.9933	99.9961	99.9971	99.9961	99.9929	99.9949	99.991	99.9967	99.9915	99.9942	99.9947	99.9912	99.9924	99.9934	99.9927	99.9951	99.995	99.9921	99.995	99.9945	99.9942	99.9951
FL8790	99.974	99.553	99.6261	99.9927	99.9939	99.9896	99.9897	99.9903	99.989	99.9888	99.9953	99.9875	99.9918	99.9813	99.9934	99.9841	99.9886	99.9967	99.9887	99.9889	99.9976	99.9943	99.9918	99.9896	99.9827	99.9973	99.9989	99.9968	99.9897	99.9902	99.9974	99.998	99.9934	99.9973	99.9902	99.9914	99.9983	99.9914	99.9971	99.9966	99.9924	99.9969	99.993	99.9862	99.9942	99.9978	99.9937	99.997	99.9862
FL8911	99.9739	99.5556	99.6297	99.9965	99.9969	99.9947	99.9956	99.9929	99.9953	99.9952	99.9961	99.9976	99.9928	99.9978	99.9964	99.9966	99.9908	99.9922	99.9959	99.997	99.9935	99.9974	99.9932	99.9954	99.9796	99.994	99.9907	99.9927	99.9957	99.996	99.9943	99.9916	99.9934	99.9917	99.9968	99.9898	99.9932	99.994	99.9893	99.9922	99.9936	99.9932	99.9965	99.9942	99.9934	99.9928	99.9947	99.994	99.995
FL8923	99.982	99.5551	99.6275	99.9924	99.9953	99.9888	99.99	99.9888	99.9899	99.9895	99.9933	99.9893	99.9921	99.9823	99.9935	99.9864	99.99	99.9961	99.9908	99.988	99.9972	99.9952	99.9926	99.9902	99.9821	99.9977	99.9968	99.9973	99.99	99.9891	99.9979	99.9971	99.9941	99.9963	99.9903	99.9919	99.9972	99.9904	99.9958	99.9974	99.9932	99.9962	99.9928	99.9869	99.9938	99.9961	99.9938	99.9966	99.9876
FL8925	99.9751	99.5579	99.6377	99.9924	99.9955	99.9901	99.9904	99.9922	99.9906	99.9936	99.9938	99.9936	99.9912	99.985	99.993	99.9899	99.9902	99.9965	99.995	99.9887	99.9974	99.9949	99.9924	99.9897	99.9815	99.9981	99.9975	99.9983	99.9895	99.9913	99.9977	99.9967	99.997	99.9963	99.9936	99.9955	99.9977	99.9916	99.9961	99.9975	99.9974	99.9954	99.9933	99.9895	99.9977	99.9963	99.993	99.9965	99.9879
FL9014	99.974	99.5531	99.6295	99.9975	99.9975	99.9957	99.9953	99.9936	99.9968	99.9957	99.9973	99.9975	99.9934	99.9969	99.9963	99.9973	99.9925	99.9928	99.9966	99.9972	99.9941	99.9962	99.995	99.9976	99.9811	99.9947	99.9938	99.9937	99.9973	99.9976	99.9966	99.9937	99.9962	99.9916	99.997	99.992	99.9936	99.9952	99.9916	99.9937	99.9952	99.9943	99.9954	99.9954	99.9927	99.9955	99.9951	99.9963	99.9963
FL9024	99.9742	99.5527	99.6288	99.9971	99.9971	99.9951	99.996	99.9933	99.9961	99.9957	99.9965	99.9969	99.9927	99.9969	99.9953	99.9964	99.9909	99.9928	99.9955	99.9964	99.9906	99.9957	99.9934	99.9966	99.9805	99.9948	99.993	99.9936	99.9962	99.9957	99.9955	99.995	99.9958	99.9926	99.9967	99.991	99.9944	99.995	99.9932	99.9931	99.9951	99.9922	99.996	99.9946	99.9941	99.9943	99.9944	99.9945	99.9956
FL9058	99.9706	99.5608	99.6226	99.9837	99.9848	99.9814	99.9822	99.9798	99.9835	99.9813	99.983	99.9833	99.979	99.982	99.9838	99.9815	99.979	99.98	99.9828	99.9849	99.9775	99.9822	99.981	99.9844	99.993	99.9789	99.9794	99.9795	99.9828	99.9828	99.9821	99.9814	99.9796	99.9785	99.9828	99.9743	99.9816	99.9803	99.9789	99.9793	99.9804	99.9801	99.9839	99.9812	99.9805	99.9814	99.9807	99.9795	99.9811
FL9059	99.9813	99.5524	99.6287	99.9967	99.9972	99.9963	99.9955	99.9922	99.9961	99.9942	99.9968	99.9965	99.9916	99.9956	99.9957	99.9959	99.991	99.9923	99.9953	99.9973	99.9937	99.9948	99.9935	99.9972	99.9788	99.9925	99.9904	99.9925	99.9953	99.9958	99.9936	99.9924	99.9941	99.9905	99.996	99.99	99.9937	99.9948	99.9906	99.9916	99.9933	99.9912	99.9957	99.9938	99.9922	99.9934	99.9947	99.9935	99.9952
FL9122	99.9767	99.552	99.6237	99.9935	99.9965	99.9942	99.994	99.9911	99.9955	99.9943	99.9926	99.9948	99.9921	99.9943	99.9943	99.9943	99.9893	99.9918	99.9927	99.9931	99.9894	99.9922	99.9907	99.9936	99.9804	99.9923	99.9926	99.9957	99.9938	99.9955	99.9928	99.9932	99.9932	99.9918	99.9952	99.9908	99.9925	99.9919	99.9902	99.9934	99.9932	99.9921	99.9934	99.9941	99.9947	99.993	99.9922	99.9926	99.9946
FL9133	99.9725	99.5555	99.6283	99.9953	99.9959	99.995	99.995	99.9923	99.9946	99.9946	99.9957	99.9975	99.9908	99.9951	99.9947	99.9961	99.9898	99.9918	99.9943	99.9966	99.993	99.9947	99.993	99.9969	99.9796	99.9918	99.994	99.9946	99.9961	99.9952	99.9939	99.9941	99.9945	99.9927	99.995	99.9906	99.9933	99.9938	99.9919	99.9942	99.9943	99.991	99.9936	99.9931	99.9938	99.9943	99.9929	99.9935	99.9937
FL9145	99.9745	99.5473	99.6189	99.9945	99.9958	99.9937	99.9942	99.9908	99.9954	99.9951	99.9961	99.9957	99.9917	99.9945	99.9959	99.9945	99.9924	99.992	99.9945	99.9942	99.9897	99.9946	99.993	99.995	99.9799	99.9944	99.992	99.9946	99.9949	99.9946	99.9939	99.9926	99.9937	99.9917	99.9956	99.9917	99.9919	99.9946	99.9901	99.9938	99.993	99.9928	99.9965	99.9973	99.9951	99.9917	99.9956	99.993	99.9927
FL9146	99.9766	99.553	99.6303	99.9952	99.9949	99.9963	99.9942	99.9934	99.9946	99.9954	99.9961	99.9951	99.9933	99.9962	99.9973	99.9959	99.9905	99.992	99.9945	99.9957	99.9918	99.9948	99.9929	99.9957	99.9798	99.9943	99.9906	99.9923	99.9956	99.9968	99.9951	99.992	99.994	99.9913	99.9965	99.9908	99.9928	99.9941	99.9914	99.9923	99.994	99.9925	99.9978	99.9953	99.9928	99.9932	99.9953	99.9947	99.994
FL9170	99.9754	99.5541	99.6235	99.9952	99.9962	99.9898	99.991	99.9905	99.9958	99.9917	99.9912	99.9962	99.9883	99.9921	99.9909	99.9906	99.9971	99.9902	99.9937	99.9914	99.9922	99.9938	99.9898	99.9954	99.9807	99.989	99.9883	99.9945	99.9933	99.996	99.9942	99.9923	99.9907	99.9898	99.9962	99.9899	99.9927	99.9962	99.99	99.9916	99.9887	99.9921	99.9951	99.9916	99.9895	99.9945	99.9932	99.9885	99.9914
FL9181	99.9704	99.554	99.6297	99.9959	99.9968	99.9961	99.9951	99.9938	99.9954	99.9955	99.9982	99.996	99.9949	99.9963	99.998	99.9961	99.9927	99.9933	99.996	99.9966	99.9929	99.9963	99.9939	99.9964	99.9798	99.9948	99.9936	99.9943	99.9966	99.9981	99.9955	99.9924	99.9938	99.9924	99.9966	99.9927	99.9925	99.9958	99.9912	99.9947	99.9941	99.9919	99.9984	99.9959	99.9939	99.9921	99.9979	99.9949	99.9973
FL9182	99.9734	99.5506	99.6259	99.9974	99.9962	99.9958	99.9949	99.9929	99.9954	99.9954	99.9949	99.9961	99.994	99.9967	99.9966	99.9968	99.9895	99.9938	99.9951	99.9956	99.994	99.9957	99.9927	99.9963	99.9807	99.9939	99.9925	99.9939	99.9965	99.9962	99.9952	99.9931	99.9944	99.9916	99.9969	99.9924	99.9935	99.9938	99.9916	99.9922	99.9942	99.9932	99.9964	99.9952	99.9929	99.9932	99.9942	99.9951	99.9946
FL9187	99.9801	99.5557	99.6301	99.9959	99.9967	99.9956	99.9957	99.9934	99.9955	99.9959	99.9967	99.997	99.9943	99.9965	99.9967	99.9969	99.9927	99.9929	99.9964	99.9959	99.9908	99.9966	99.9935	99.9969	99.9802	99.9931	99.9935	99.9949	99.9969	99.9964	99.9946	99.9913	99.9944	99.9933	99.9972	99.9921	99.9934	99.9962	99.9903	99.9941	99.9912	99.9923	99.9962	99.9964	99.9947	99.993	99.9957	99.9942	99.9971
FL9191	99.9721	99.5536	99.6276	99.9961	99.9972	99.9958	99.9948	99.9924	99.9971	99.9964	99.9976	99.9983	99.9943	99.9959	99.9967	99.9961	99.9935	99.9931	99.9976	99.9972	99.9942	99.9975	99.9939	99.9967	99.9807	99.9934	99.9948	99.9942	99.9962	99.9961	99.9959	99.9923	99.9955	99.9932	99.9965	99.992	99.9946	99.9963	99.9914	99.9944	99.996	99.9932	99.9967	99.9948	99.9943	99.9951	99.996	99.9941	99.9973
FL9192	99.9747	99.5553	99.6306	99.9954	99.9989	99.9947	99.9948	99.9927	99.9964	99.997	99.9968	99.9969	99.9945	99.9976	99.9966	99.9959	99.9937	99.9934	99.9972	99.9966	99.9938	99.9973	99.9941	99.9965	99.9821	99.9942	99.9941	99.9939	99.9969	99.9974	99.9954	99.9923	99.9944	99.9917	99.9971	99.9925	99.9933	99.9959	99.9915	99.9944	99.995	99.9936	99.996	99.9958	99.9945	99.9949	99.9961	99.9937	99.9969
FL9205	99.9763	99.5539	99.6278	99.9933	99.9948	99.9884	99.9903	99.9887	99.991	99.9891	99.9939	99.9875	99.9893	99.982	99.9925	99.9847	99.9876	99.9967	99.9887	99.9889	99.9971	99.9959	99.9931	99.9886	99.984	99.9973	99.9982	99.9973	99.9913	99.9881	99.9964	99.998	99.9936	99.9978	99.9895	99.9919	99.9974	99.9921	99.996	99.9963	99.9928	99.997	99.9925	99.9858	99.9946	99.9967	99.9911	99.9959	99.9857
FL9207	99.9719	99.5554	99.6271	99.9943	99.9958	99.9928	99.9935	99.9913	99.9951	99.9936	99.9931	99.9967	99.9888	99.9966	99.9937	99.9958	99.9887	99.9921	99.994	99.9951	99.9926	99.9937	99.9917	99.9945	99.9795	99.9935	99.991	99.9927	99.9953	99.9949	99.9938	99.9909	99.9923	99.9921	99.9946	99.9892	99.9927	99.9923	99.9886	99.9925	99.9936	99.9939	99.9943	99.9932	99.991	99.9911	99.9924	99.9929	99.9932
FL9208	99.9757	99.5568	99.6283	99.996	99.9974	99.994	99.996	99.9928	99.9952	99.9953	99.9965	99.9968	99.9919	99.9982	99.9966	99.996	99.9905	99.9927	99.9959	99.9971	99.9941	99.9957	99.9928	99.996	99.9802	99.9937	99.992	99.9923	99.9961	99.9969	99.9952	99.9926	99.994	99.9899	99.9977	99.9902	99.9937	99.9951	99.9912	99.9925	99.9931	99.9924	99.9957	99.9943	99.9922	99.9942	99.9944	99.9936	99.9942
FL9209	99.9786	99.5548	99.628	99.9952	99.9961	99.9942	99.9944	99.9914	99.9948	99.9947	99.9953	99.9967	99.9922	99.9965	99.9956	99.9957	99.9909	99.9904	99.9934	99.9967	99.9905	99.9922	99.991	99.9953	99.9805	99.9929	99.992	99.9925	99.9941	99.9957	99.9924	99.9915	99.9935	99.9891	99.9971	99.9907	99.9921	99.9937	99.989	99.9892	99.9951	99.9917	99.9945	99.9931	99.9916	99.9936	99.9915	99.9922	99.9941
FL9210	99.9776	99.5533	99.6276	99.9971	99.9968	99.9954	99.9949	99.9932	99.997	99.9962	99.9971	99.997	99.9953	99.9968	99.9967	99.9965	99.9919	99.9924	99.997	99.9958	99.994	99.9972	99.9948	99.9962	99.9802	99.9937	99.9925	99.9945	99.9971	99.9963	99.9943	99.9922	99.9932	99.9926	99.9968	99.9928	99.9933	99.9958	99.9903	99.9939	99.9936	99.9921	99.9966	99.9954	99.9934	99.993	99.9965	99.9933	99.9939
FL9214	99.9718	99.5535	99.6255	99.9947	99.9957	99.9968	99.9956	99.9934	99.9947	99.9931	99.9945	99.9967	99.9908	99.9949	99.9946	99.9942	99.9902	99.9926	99.9944	99.9942	99.9925	99.994	99.993	99.996	99.9806	99.9936	99.9907	99.9932	99.9945	99.9944	99.9939	99.9932	99.9944	99.9914	99.9959	99.9899	99.9936	99.9932	99.9914	99.9923	99.9942	99.9907	99.9933	99.9921	99.9932	99.9935	99.9919	99.9939	99.994
FL9215	99.9727	99.5542	99.6301	99.9947	99.995	99.9934	99.9949	99.995	99.9944	99.9932	99.9951	99.9959	99.9955	99.9947	99.9944	99.9945	99.9903	99.9921	99.994	99.9952	99.9926	99.9944	99.9956	99.9933	99.9801	99.9927	99.9938	99.9944	99.9933	99.9938	99.9932	99.9924	99.9943	99.9927	99.995	99.9908	99.9928	99.9928	99.9904	99.9943	99.9948	99.9897	99.994	99.993	99.9928	99.9935	99.9927	99.9933	99.9933
FL9222	99.9782	99.5526	99.6288	99.9946	99.9947	99.9937	99.9929	99.9926	99.993	99.9942	99.9952	99.9936	99.9915	99.9951	99.995	99.9945	99.9916	99.9926	99.9952	99.9944	99.99	99.996	99.9927	99.9954	99.9785	99.9917	99.9884	99.9898	99.996	99.9949	99.993	99.9884	99.9925	99.9896	99.9946	99.9903	99.9906	99.9957	99.9898	99.9917	99.9938	99.9879	99.9933	99.9935	99.9896	99.9907	99.9944	99.9921	99.994
FL9223	99.9762	99.5565	99.6282	99.9973	99.9965	99.9964	99.9947	99.9931	99.9966	99.9953	99.9958	99.9966	99.9928	99.9957	99.9958	99.996	99.993	99.9931	99.9961	99.9974	99.989	99.9962	99.994	99.9965	99.9788	99.9928	99.9929	99.9948	99.9962	99.9953	99.9943	99.9925	99.9947	99.9929	99.9965	99.9915	99.9922	99.9957	99.9907	99.9951	99.9948	99.9906	99.9964	99.9958	99.9942	99.9924	99.9954	99.9932	99.9969
FL9243	99.9802	99.5562	99.6295	99.9958	99.9939	99.9972	99.9943	99.9946	99.9955	99.9958	99.9953	99.9958	99.9937	99.9962	99.9961	99.9964	99.9915	99.9931	99.9957	99.9962	99.9948	99.9948	99.9917	99.996	99.9816	99.9944	99.9963	99.9959	99.9964	99.9959	99.9959	99.9942	99.996	99.9924	99.9966	99.9935	99.9941	99.9963	99.99	99.995	99.9959	99.9953	99.9959	99.9956	99.9959	99.9955	99.995	99.9931	99.9967
FL9245	99.9764	99.558	99.6382	99.9919	99.9935	99.9877	99.9902	99.9916	99.9882	99.9932	99.9939	99.9905	99.9904	99.9848	99.9929	99.9859	99.9896	99.9959	99.992	99.9887	99.9972	99.9957	99.9933	99.9883	99.9835	99.9967	99.9966	99.9968	99.9885	99.9905	99.996	99.9973	99.9954	99.9959	99.992	99.9942	99.9981	99.9907	99.9961	99.9954	99.9959	99.9966	99.9925	99.9893	99.9973	99.9979	99.9903	99.9947	99.9856
FL9258	99.975	99.5546	99.6287	99.9946	99.9957	99.9962	99.995	99.9938	99.9963	99.9958	99.9989	99.9969	99.9942	99.9964	99.9979	99.9949	99.9931	99.9942	99.9967	99.9968	99.9941	99.9966	99.9934	99.9963	99.9811	99.9932	99.9944	99.9948	99.9963	99.9985	99.9944	99.9939	99.995	99.9937	99.9959	99.9923	99.9942	99.9946	99.9949	99.9948	99.9946	99.9931	99.9973	99.9954	99.994	99.9956	99.9969	99.9943	99.9955
FL9272	99.9779	99.5532	99.6296	99.9954	99.9968	99.996	99.9956	99.994	99.9964	99.995	99.9977	99.9967	99.9933	99.9965	99.998	99.9953	99.9931	99.9923	99.9969	99.9968	99.994	99.9967	99.9941	99.9963	99.9789	99.9944	99.9941	99.9933	99.9959	99.9981	99.9961	99.9917	99.9943	99.9917	99.996	99.9912	99.9923	99.9952	99.9917	99.9938	99.9938	99.9928	99.9985	99.9958	99.9928	99.9935	99.9975	99.994	99.9973
FL9275	99.9765	99.5431	99.6193	99.9917	99.9882	99.9928	99.9867	99.9896	99.9907	99.9921	99.987	99.9903	99.9899	99.9913	99.9864	99.9911	99.982	99.9901	99.9905	99.9856	99.9857	99.9861	99.9827	99.9863	99.9773	99.9902	99.9908	99.9904	99.9917	99.9917	99.9866	99.9828	99.9902	99.9892	99.9922	99.9842	99.9827	99.9916	99.9808	99.9904	99.9913	99.9826	99.985	99.9855	99.9903	99.9856	99.9859	99.9865	99.9913
FL9290	99.9714	99.5502	99.6304	99.996	99.9964	99.9969	99.9948	99.9942	99.9954	99.9963	99.9982	99.9967	99.9948	99.9962	99.9982	99.9962	99.9923	99.9928	99.9962	99.9963	99.9897	99.9969	99.9935	99.9962	99.979	99.9951	99.9926	99.9939	99.9966	99.9977	99.9951	99.9929	99.9949	99.9916	99.9966	99.9912	99.9931	99.9963	99.9922	99.9952	99.9939	99.9917	99.9981	99.9961	99.9935	99.993	99.9974	99.9945	99.9968
FL9291	99.9768	99.5545	99.6288	99.9969	99.9968	99.9945	99.9953	99.9927	99.9951	99.9955	99.9963	99.9964	99.9921	99.9965	99.9949	99.9964	99.9904	99.9933	99.9953	99.9963	99.9943	99.996	99.9935	99.9961	99.981	99.9928	99.991	99.993	99.996	99.9958	99.9929	99.992	99.9924	99.9919	99.9963	99.9902	99.9937	99.9945	99.9911	99.9913	99.9934	99.992	99.9959	99.9943	99.9921	99.9947	99.9946	99.9931	99.995
FL9292	99.9825	99.5533	99.6263	99.9918	99.9943	99.9883	99.9891	99.9882	99.9898	99.9899	99.9953	99.9857	99.9909	99.981	99.9927	99.9831	99.9884	99.9976	99.988	99.9873	99.9968	99.9939	99.9925	99.9861	99.9824	99.9977	99.9986	99.9965	99.9899	99.9887	99.9971	99.9971	99.9932	99.9973	99.9896	99.9913	99.9975	99.9913	99.9964	99.9968	99.992	99.9975	99.9938	99.9858	99.9941	99.9982	99.9929	99.998	99.9851
FL9293	99.9775	99.5524	99.6288	99.9943	99.9961	99.9974	99.9965	99.9941	99.9944	99.9932	99.9964	99.9956	99.9903	99.9953	99.9955	99.9935	99.9897	99.9934	99.9941	99.9947	99.9912	99.9935	99.9921	99.9952	99.98	99.9932	99.9912	99.9923	99.9939	99.9958	99.9947	99.9926	99.9948	99.991	99.9941	99.9894	99.9927	99.9923	99.9913	99.9925	99.9938	99.9895	99.9954	99.9919	99.9912	99.9933	99.9941	99.9935	99.9937
FL9294	99.9719	99.5528	99.6294	99.9943	99.9958	99.9956	99.9945	99.9929	99.9954	99.9949	99.9972	99.9973	99.9929	99.9941	99.9975	99.9961	99.9917	99.9944	99.9954	99.9963	99.9945	99.996	99.9929	99.9961	99.9817	99.9952	99.9943	99.9932	99.9953	99.9971	99.996	99.9946	99.996	99.9907	99.9962	99.9918	99.9947	99.9953	99.9934	99.9936	99.9964	99.9942	99.9964	99.9945	99.9926	99.9959	99.9956	99.9961	99.9952
FL9302	99.9758	99.5541	99.6215	99.9899	99.9922	99.9824	99.9853	99.9865	99.9867	99.9836	99.9889	99.9849	99.986	99.9758	99.9872	99.9762	99.9906	99.9944	99.9835	99.9823	99.9934	99.9898	99.9898	99.9858	99.9815	99.9916	99.991	99.9964	99.9858	99.9851	99.9945	99.9966	99.9879	99.9959	99.9882	99.9878	99.9957	99.9909	99.9933	99.9946	99.9861	99.9957	99.9905	99.9796	99.9882	99.9968	99.9895	99.9913	99.9793
FL9311	99.9735	99.5567	99.6296	99.9968	99.9967	99.9939	99.9948	99.9923	99.9969	99.9974	99.9962	99.9961	99.9936	99.9968	99.9958	99.9969	99.9922	99.9918	99.9966	99.9968	99.9898	99.9975	99.9931	99.9954	99.9804	99.9929	99.9925	99.995	99.9972	99.9967	99.9926	99.9926	99.9942	99.993	99.9963	99.9915	99.9933	99.9951	99.9903	99.9947	99.9945	99.9926	99.9964	99.9955	99.9949	99.9928	99.9949	99.9948	99.9953
FL9312	99.9807	99.5552	99.6359	99.9922	99.995	99.988	99.9891	99.9915	99.9931	99.9912	99.9934	99.991	99.9902	99.9851	99.9928	99.9866	99.9886	99.9969	99.9932	99.9925	99.9978	99.9939	99.9915	99.9881	99.9825	99.9965	99.9964	99.9968	99.9931	99.9901	99.997	99.9979	99.9959	99.9964	99.9924	99.9945	99.9983	99.9909	99.9957	99.9958	99.996	99.9965	99.9918	99.989	99.9978	99.9975	99.9926	99.9942	99.9853
FL9313	99.9745	99.5407	99.6178	99.9932	99.9881	99.9868	99.9855	99.9876	99.992	99.9925	99.9857	99.991	99.9859	99.992	99.9865	99.992	99.9815	99.9882	99.992	99.9865	99.9826	99.9874	99.9819	99.9854	99.9722	99.9885	99.9862	99.9892	99.9924	99.9885	99.9875	99.9821	99.9852	99.9867	99.9925	99.9825	99.9829	99.9908	99.9807	99.9891	99.9905	99.9825	99.9864	99.9856	99.9858	99.985	99.9856	99.986	99.9903
FL9317	99.9708	99.5572	99.629	99.9959	99.9949	99.996	99.9957	99.9938	99.9956	99.9945	99.9945	99.9951	99.9926	99.9949	99.9938	99.9947	99.9906	99.9905	99.9964	99.9957	99.9916	99.9959	99.9931	99.994	99.9813	99.9929	99.9917	99.9928	99.9945	99.9946	99.9942	99.9919	99.9922	99.992	99.9944	99.992	99.9921	99.9918	99.9913	99.9923	99.9935	99.9923	99.9947	99.9939	99.9921	99.9929	99.9932	99.9937	99.9938
FL9331	99.9754	99.5365	99.6215	99.9924	99.9916	99.9905	99.9856	99.991	99.9897	99.991	99.9859	99.9904	99.9911	99.991	99.9859	99.9912	99.9816	99.9887	99.9867	99.9858	99.9843	99.9848	99.9843	99.9852	99.9772	99.9895	99.991	99.9862	99.9904	99.9918	99.9905	99.9835	99.991	99.9886	99.9922	99.983	99.9846	99.9904	99.9825	99.9864	99.9902	99.9833	99.9864	99.9845	99.9897	99.9855	99.9856	99.9906	99.9868
FL9367	99.9692	99.5529	99.6256	99.9958	99.9968	99.9928	99.9916	99.9923	99.9957	99.9972	99.994	99.9958	99.9954	99.9969	99.9976	99.9964	99.9926	99.9934	99.9946	99.9968	99.9926	99.9947	99.9915	99.9969	99.9797	99.9944	99.9939	99.9947	99.9948	99.9975	99.9937	99.9923	99.9913	99.9928	99.9968	99.9894	99.9935	99.9969	99.9913	99.9937	99.9952	99.9917	99.9967	99.996	99.9948	99.9938	99.9959	99.9914	99.9967
FL9374	99.9782	99.555	99.6306	99.9962	99.9963	99.9961	99.9969	99.9958	99.994	99.9967	99.995	99.9955	99.9947	99.9967	99.9955	99.9964	99.9919	99.995	99.9961	99.996	99.9955	99.9968	99.9936	99.9954	99.9811	99.9952	99.9947	99.9951	99.9969	99.9957	99.9948	99.9928	99.9941	99.9941	99.997	99.9933	99.9919	99.9952	99.9913	99.9938	99.9949	99.9937	99.9961	99.9961	99.9947	99.9952	99.9943	99.9941	99.9959
FL9380	99.9687	99.5456	99.6281	99.9952	99.9962	99.9954	99.9944	99.992	99.9941	99.9935	99.9981	99.996	99.9919	99.9961	99.998	99.995	99.9898	99.9924	99.9944	99.9963	99.993	99.9948	99.9917	99.9954	99.98	99.9937	99.9925	99.9918	99.9948	99.9981	99.9947	99.9928	99.9937	99.9903	99.9953	99.9901	99.9934	99.994	99.9922	99.9918	99.9933	99.9919	99.997	99.9926	99.9924	99.9933	99.9964	99.9951	99.9934
FL9409	99.9812	99.5596	99.6308	99.9964	99.9963	99.996	99.9961	99.9956	99.9958	99.9966	99.9975	99.9958	99.9958	99.9969	99.9966	99.9966	99.9935	99.9941	99.9973	99.9967	99.9939	99.9962	99.9947	99.9969	99.981	99.9948	99.9949	99.9943	99.9971	99.9971	99.9944	99.9938	99.9956	99.9932	99.9973	99.9926	99.9923	99.9954	99.9929	99.9951	99.995	99.9919	99.9974	99.9967	99.9952	99.9948	99.996	99.9958	99.9972
FL9417	99.9811	99.5536	99.6275	99.9973	99.9964	99.9957	99.9941	99.9923	99.9959	99.9948	99.9948	99.9964	99.9928	99.9965	99.9967	99.9964	99.9913	99.9936	99.9949	99.9966	99.9935	99.9956	99.9933	99.9965	99.9812	99.9946	99.9929	99.9936	99.9958	99.9957	99.9955	99.993	99.9955	99.9907	99.9969	99.9916	99.9934	99.9953	99.9918	99.993	99.9942	99.9934	99.9959	99.9943	99.993	99.9945	99.9944	99.9953	99.9954
FL9424	99.9776	99.5528	99.6291	99.9982	99.9954	99.9955	99.9952	99.9931	99.9959	99.9943	99.996	99.9964	99.9921	99.9963	99.9957	99.996	99.993	99.9922	99.9957	99.9971	99.993	99.9907	99.9934	99.9964	99.9809	99.9934	99.9911	99.9926	99.9965	99.9959	99.9941	99.9924	99.9942	99.9914	99.9961	99.9913	99.9936	99.9947	99.9915	99.9919	99.9942	99.9917	99.9961	99.9938	99.9922	99.9945	99.9935	99.9938	99.9949
FL9448	99.9743	99.5528	99.6291	99.9971	99.9963	99.9947	99.9963	99.9936	99.9953	99.9947	99.9972	99.9971	99.993	99.9977	99.9963	99.9966	99.9942	99.9924	99.9959	99.9979	99.9914	99.9916	99.9924	99.9959	99.9805	99.994	99.9922	99.9924	99.9962	99.9961	99.9958	99.9929	99.9945	99.9902	99.9967	99.9912	99.9939	99.9948	99.992	99.9918	99.994	99.9917	99.9966	99.9942	99.9921	99.9938	99.9945	99.9937	99.9957
FL9517	99.9732	99.5539	99.6284	99.9957	99.9969	99.9941	99.9941	99.991	99.9936	99.995	99.9944	99.9974	99.9911	99.9955	99.9955	99.9961	99.9893	99.993	99.9948	99.995	99.9937	99.9953	99.9942	99.9958	99.9818	99.9941	99.9929	99.9923	99.9946	99.9951	99.9962	99.9938	99.9943	99.9908	99.9966	99.9908	99.993	99.9951	99.9913	99.9916	99.9936	99.9925	99.9956	99.994	99.9916	99.9943	99.9943	99.9934	99.9948
FL9525	99.9766	99.5572	99.6277	99.9966	99.9971	99.9953	99.9958	99.9934	99.997	99.9957	99.9964	99.9988	99.9934	99.997	99.9968	99.996	99.994	99.9929	99.9974	99.997	99.9937	99.9973	99.9936	99.9965	99.9804	99.9935	99.993	99.9944	99.9964	99.9966	99.9941	99.9925	99.9936	99.9936	99.9966	99.993	99.9928	99.996	99.9901	99.9938	99.9929	99.9907	99.9967	99.9958	99.9935	99.9946	99.9959	99.993	99.9984
FL9526	99.9815	99.5531	99.6251	99.9921	99.9945	99.9877	99.9912	99.9885	99.9885	99.9898	99.9941	99.9871	99.9911	99.9814	99.9926	99.9834	99.9886	99.996	99.99	99.9882	99.9965	99.9947	99.9914	99.9883	99.9827	99.9972	99.9986	99.9969	99.9894	99.9889	99.9973	99.9973	99.9935	99.9974	99.9897	99.9914	99.9974	99.9901	99.9965	99.9965	99.9922	99.9973	99.9933	99.9875	99.9939	99.9975	99.992	99.9959	99.9872
FL9532	99.9747	99.556	99.6315	99.9934	99.9941	99.9944	99.9945	99.995	99.9931	99.9924	99.9946	99.9948	99.9939	99.9942	99.9937	99.9941	99.99	99.9936	99.9933	99.9945	99.9934	99.994	99.9939	99.9935	99.9789	99.9942	99.9935	99.9953	99.9934	99.9949	99.9918	99.9936	99.9951	99.9933	99.9937	99.9919	99.9905	99.9925	99.9912	99.9953	99.9937	99.9891	99.9929	99.992	99.9949	99.9941	99.9934	99.9919	99.9924
FL9540	99.9798	99.5545	99.6301	99.9961	99.9975	99.9948	99.9949	99.9925	99.9978	99.9948	99.9966	99.9968	99.9921	99.9974	99.9961	99.9958	99.9918	99.9941	99.9958	99.9961	99.9909	99.9972	99.9945	99.9957	99.9809	99.994	99.9948	99.994	99.9967	99.9975	99.9939	99.9946	99.9942	99.9937	99.9955	99.9935	99.9923	99.9963	99.9918	99.9943	99.9945	99.9933	99.9964	99.9948	99.9951	99.9949	99.9951	99.9939	99.9966
FL9552	99.9803	99.552	99.6282	99.9941	99.9965	99.9935	99.9942	99.9911	99.9949	99.9925	99.9951	99.9969	99.9894	99.9951	99.9956	99.9933	99.9894	99.9933	99.9945	99.9933	99.9904	99.9936	99.9928	99.9945	99.9788	99.9923	99.9918	99.9918	99.9936	99.9962	99.9946	99.9929	99.9929	99.9923	99.9945	99.9902	99.9934	99.9929	99.9909	99.9921	99.9934	99.991	99.9927	99.9921	99.9927	99.9941	99.9931	99.9938	99.9931
FL9570	99.9795	99.5592	99.625	99.9944	99.9956	99.992	99.9899	99.99	99.9965	99.9908	99.994	99.9967	99.9895	99.9908	99.993	99.9911	99.9918	99.9923	99.9946	99.9908	99.9892	99.9947	99.9914	99.9956	99.9801	99.9895	99.9899	99.9937	99.9937	99.9981	99.994	99.9931	99.991	99.9919	99.9958	99.9915	99.9923	99.9952	99.9915	99.9935	99.9902	99.9924	99.9977	99.9901	99.9901	99.9954	99.9953	99.9918	99.9917
FL9571	99.9774	99.5547	99.6289	99.996	99.9956	99.9955	99.9952	99.9946	99.9948	99.9964	99.996	99.9958	99.9948	99.996	99.9955	99.9955	99.9908	99.9917	99.9959	99.995	99.993	99.9962	99.9932	99.9961	99.9803	99.9924	99.9939	99.9949	99.9963	99.9963	99.9936	99.9912	99.9938	99.9931	99.9963	99.9917	99.9923	99.9944	99.9903	99.9945	99.994	99.9927	99.9961	99.9953	99.9934	99.9947	99.9946	99.9954	99.9953
FL9619	99.9733	99.5496	99.6279	99.9945	99.9954	99.9955	99.9963	99.9935	99.9933	99.9936	99.9946	99.9961	99.9906	99.995	99.9938	99.9955	99.9881	99.9913	99.9933	99.9957	99.9897	99.9943	99.9921	99.9959	99.9796	99.9937	99.9918	99.9934	99.9951	99.9948	99.9947	99.993	99.9944	99.989	99.995	99.9893	99.9918	99.993	99.9914	99.9926	99.9939	99.9922	99.9934	99.9933	99.991	99.9917	99.9929	99.9928	99.9929
FL9620	99.9778	99.5529	99.6268	99.9946	99.9949	99.9964	99.9947	99.9932	99.9951	99.9943	99.9985	99.9964	99.9925	99.9957	99.9974	99.9953	99.9898	99.9924	99.995	99.9959	99.9932	99.9941	99.9932	99.9963	99.9807	99.9937	99.9935	99.9919	99.995	99.9979	99.9951	99.9927	99.9949	99.9905	99.9963	99.9891	99.994	99.9944	99.9931	99.9925	99.9942	99.9923	99.996	99.9927	99.9924	99.9949	99.9953	99.9945	99.9938
FL9621	99.9782	99.5543	99.6257	99.9958	99.9955	99.994	99.994	99.9919	99.9962	99.9949	99.9954	99.9946	99.9926	99.995	99.9954	99.9936	99.9913	99.9914	99.9953	99.9953	99.9919	99.9942	99.9934	99.9949	99.9794	99.9922	99.9916	99.992	99.9946	99.9955	99.9925	99.9916	99.9924	99.9922	99.9949	99.9898	99.9918	99.9934	99.9902	99.9927	99.9912	99.9903	99.9939	99.9921	99.991	99.9927	99.9936	99.993	99.9949
FL9622	99.9714	99.5522	99.6293	99.9956	99.9972	99.9955	99.9951	99.9925	99.9949	99.9945	99.9978	99.9963	99.9928	99.9969	99.9979	99.9956	99.9895	99.9926	99.9949	99.9961	99.9921	99.9957	99.992	99.9966	99.9799	99.9935	99.9923	99.9921	99.996	99.9989	99.9957	99.9935	99.9945	99.9904	99.9959	99.9906	99.9933	99.9946	99.9906	99.9927	99.9932	99.9924	99.9969	99.9935	99.9924	99.9951	99.9968	99.9956	99.9936
FL9625	99.9796	99.5456	99.6192	99.9905	99.9885	99.99	99.9836	99.9852	99.991	99.9909	99.9847	99.9917	99.9879	99.9915	99.9866	99.9913	99.9816	99.9865	99.9882	99.9852	99.9823	99.9822	99.9814	99.9843	99.9769	99.9903	99.9888	99.9887	99.9893	99.9924	99.9853	99.9824	99.9896	99.9842	99.9927	99.9829	99.9828	99.9903	99.9796	99.9862	99.9906	99.9824	99.9843	99.9844	99.9845	99.9854	99.9827	99.9852	99.9905
FL9643	99.9729	99.546	99.618	99.9921	99.9868	99.9898	99.9852	99.9881	99.9895	99.9929	99.9837	99.9894	99.9898	99.9915	99.9857	99.9914	99.9794	99.9875	99.9907	99.9844	99.9804	99.985	99.9831	99.9851	99.9759	99.9889	99.9862	99.9898	99.9916	99.9914	99.9872	99.9832	99.9865	99.9878	99.9925	99.9829	99.9832	99.9901	99.9798	99.9904	99.9907	99.9825	99.9839	99.9853	99.9866	99.9839	99.9832	99.9864	99.9897
FL9651	99.9724	99.559	99.6302	99.9924	99.9943	99.9953	99.9936	99.9968	99.9917	99.9917	99.9949	99.9933	99.9946	99.9937	99.994	99.993	99.9878	99.9913	99.9919	99.9931	99.9918	99.9928	99.9944	99.9933	99.9794	99.9928	99.9933	99.9942	99.9923	99.9946	99.9925	99.9927	99.994	99.993	99.9932	99.9902	99.9928	99.9912	99.9909	99.9944	99.9919	99.9912	99.9923	99.9914	99.9927	99.9937	99.9922	99.9949	99.991
FL9653	99.976	99.5527	99.6253	99.9925	99.995	99.9879	99.9882	99.9885	99.9884	99.9888	99.9922	99.9885	99.9901	99.9821	99.9912	99.9879	99.9887	99.9959	99.9904	99.9882	99.9961	99.9934	99.9923	99.9876	99.9834	99.9982	99.9975	99.9976	99.9897	99.9859	99.9978	99.9959	99.9942	99.9963	99.9889	99.9919	99.9963	99.9897	99.995	99.9978	99.994	99.9962	99.9919	99.9887	99.9969	99.9964	99.9915	99.9964	99.9855
FL9705	99.9725	99.5569	99.6291	99.9951	99.9961	99.9942	99.994	99.994	99.9942	99.9922	99.995	99.9959	99.993	99.9948	99.9947	99.9938	99.9899	99.9927	99.9948	99.9948	99.992	99.9934	99.9967	99.9938	99.9797	99.9923	99.9934	99.9928	99.9925	99.9945	99.9931	99.9912	99.9919	99.9918	99.9954	99.9891	99.9917	99.9938	99.9892	99.9925	99.9922	99.9898	99.9945	99.9921	99.9907	99.993	99.9934	99.9921	99.994
FL9709	99.9791	99.5493	99.6275	99.9953	99.9965	99.9952	99.9953	99.9916	99.9944	99.9928	99.9941	99.994	99.9896	99.9949	99.9948	99.9941	99.9881	99.9928	99.9942	99.9943	99.9939	99.9939	99.9929	99.9948	99.9806	99.9945	99.9918	99.9929	99.9939	99.9951	99.9942	99.9921	99.9936	99.9915	99.9948	99.9896	99.9926	99.9925	99.9903	99.9906	99.9935	99.9921	99.9931	99.992	99.991	99.9938	99.9919	99.9938	99.9928
FL9723	99.9833	99.5393	99.6236	99.9969	99.9914	99.9932	99.985	99.9891	99.9916	99.9964	99.9886	99.9925	99.991	99.991	99.9878	99.9918	99.9828	99.9881	99.9921	99.9866	99.9835	99.9868	99.9843	99.9872	99.9768	99.9896	99.9906	99.9894	99.9914	99.9932	99.9919	99.9822	99.9904	99.9883	99.9968	99.9831	99.9834	99.9925	99.9815	99.9899	99.9955	99.982	99.9874	99.9857	99.9886	99.985	99.9872	99.9907	99.9926
FL9760	99.9769	99.5574	99.6281	99.9948	99.9957	99.9952	99.9958	99.9927	99.9943	99.9943	99.9953	99.9952	99.9914	99.9941	99.9937	99.994	99.9914	99.9933	99.9948	99.995	99.9934	99.9952	99.9933	99.9947	99.979	99.992	99.9935	99.994	99.9945	99.9942	99.9945	99.9922	99.9937	99.9936	99.9947	99.9921	99.9916	99.9941	99.9908	99.9931	99.9941	99.9923	99.9944	99.9945	99.9931	99.9936	99.9944	99.9922	99.9954
FL9769	99.973	99.5554	99.6276	99.9914	99.9942	99.9883	99.9903	99.988	99.9895	99.9893	99.9938	99.9871	99.9904	99.9811	99.9928	99.9842	99.9879	99.9971	99.9887	99.9881	99.9972	99.9948	99.993	99.9867	99.9829	99.9971	99.9975	99.9977	99.9896	99.9875	99.9961	99.9973	99.9919	99.9974	99.9903	99.9913	99.9977	99.9902	99.9966	99.997	99.9923	99.9972	99.9914	99.9851	99.994	99.9976	99.9915	99.9969	99.9854
FL9773	99.9737	99.5506	99.6277	99.9971	99.9975	99.995	99.9974	99.9938	99.9959	99.9955	99.9965	99.9973	99.9938	99.9975	99.9962	99.9972	99.9916	99.9935	99.9963	99.9975	99.9951	99.9968	99.9934	99.9962	99.9816	99.9941	99.9929	99.9953	99.9962	99.9965	99.9953	99.9955	99.995	99.9921	99.997	99.9928	99.9957	99.9938	99.9933	99.9934	99.9961	99.994	99.9967	99.9953	99.9934	99.9947	99.9953	99.9951	99.9959
FL9784	99.9727	99.5554	99.6294	99.9951	99.9949	99.9968	99.9962	99.9962	99.9941	99.9955	99.9943	99.995	99.995	99.9957	99.9952	99.9959	99.9902	99.9921	99.9952	99.9953	99.9934	99.9956	99.9921	99.995	99.9794	99.9939	99.9926	99.9944	99.9957	99.9958	99.9927	99.9917	99.994	99.993	99.9958	99.99	99.9914	99.9936	99.9905	99.9953	99.9939	99.9918	99.9959	99.9954	99.9944	99.9933	99.9946	99.9944	99.9941
FL9785	99.9768	99.5521	99.6245	99.9951	99.997	99.9943	99.993	99.9904	99.9957	99.9941	99.9937	99.9957	99.9904	99.9945	99.9951	99.9945	99.9883	99.9907	99.9924	99.9953	99.9908	99.9915	99.9902	99.9955	99.9804	99.9919	99.9901	99.9915	99.9931	99.9965	99.9933	99.9916	99.9925	99.9892	99.996	99.9904	99.9913	99.9927	99.9894	99.9899	99.9936	99.9912	99.9939	99.9926	99.9908	99.9937	99.9905	99.9906	99.9937
FL9788	99.9737	99.5548	99.6216	99.9921	99.9942	99.9852	99.9862	99.9853	99.9904	99.9847	99.9907	99.9864	99.9857	99.9773	99.988	99.98	99.9923	99.9951	99.9864	99.9846	99.9955	99.9932	99.9895	99.9869	99.9834	99.9919	99.9928	99.9966	99.986	99.9885	99.9962	99.9966	99.9888	99.9951	99.9899	99.9888	99.9969	99.9935	99.9941	99.9946	99.9873	99.9962	99.9928	99.9821	99.9886	99.9965	99.9914	99.9923	99.9827
FL9789	99.9754	99.5515	99.6293	99.9966	99.9959	99.9952	99.9972	99.9932	99.9943	99.9955	99.9964	99.9967	99.9922	99.9962	99.9954	99.9963	99.9906	99.9931	99.9953	99.9965	99.9951	99.9947	99.9929	99.9965	99.9804	99.9933	99.9937	99.9917	99.9959	99.9955	99.9957	99.9921	99.9947	99.9923	99.997	99.9894	99.9942	99.9945	99.9904	99.9925	99.9941	99.9929	99.9953	99.9944	99.9923	99.9949	99.9933	99.9942	99.9941
FL9791	99.9745	99.5537	99.6275	99.9918	99.9939	99.9893	99.9857	99.9886	99.9877	99.9875	99.9941	99.9871	99.99	99.9807	99.9945	99.9878	99.9887	99.9957	99.9901	99.9893	99.997	99.994	99.9922	99.9891	99.9821	99.9972	99.9966	99.9967	99.9887	99.9892	99.9973	99.9967	99.993	99.9959	99.9872	99.9909	99.9969	99.99	99.9951	99.9971	99.9934	99.9953	99.995	99.988	99.9969	99.9956	99.9936	99.9966	99.985
FL9792	99.9727	99.5566	99.6319	99.9958	99.9958	99.9941	99.995	99.9956	99.9936	99.993	99.996	99.9959	99.9962	99.9956	99.9954	99.9956	99.9906	99.9912	99.9953	99.996	99.9934	99.9945	99.9976	99.9944	99.9798	99.9928	99.9936	99.9947	99.9945	99.9953	99.994	99.9942	99.995	99.9931	99.9963	99.9906	99.9935	99.9925	99.9904	99.9941	99.9934	99.9916	99.9944	99.993	99.9944	99.9934	99.9929	99.9952	99.994
FL9793	99.9802	99.5519	99.6298	99.9958	99.9975	99.9949	99.9948	99.9918	99.9964	99.9949	99.9965	99.9964	99.9919	99.996	99.9958	99.9961	99.9906	99.9922	99.9953	99.9954	99.9901	99.9955	99.9942	99.9962	99.981	99.9947	99.9918	99.9931	99.9964	99.9968	99.9947	99.993	99.995	99.9909	99.9966	99.9906	99.9936	99.995	99.9913	99.9929	99.9944	99.9919	99.9953	99.9943	99.9923	99.9939	99.9949	99.9936	99.995
FL9794	99.9796	99.5541	99.6296	99.9955	99.997	99.9957	99.9957	99.994	99.9963	99.9946	99.9976	99.9963	99.9939	99.9965	99.9975	99.9951	99.9935	99.9927	99.9969	99.9967	99.9903	99.9962	99.994	99.9964	99.9805	99.9929	99.9947	99.9933	99.9956	99.9978	99.9959	99.9929	99.9948	99.9919	99.9959	99.9923	99.9935	99.9948	99.9921	99.9948	99.9946	99.9925	99.9982	99.9952	99.9941	99.9941	99.9972	99.9955	99.9971
FL9795	99.9787	99.5522	99.6289	99.9949	99.9956	99.9936	99.9931	99.9957	99.9932	99.993	99.9956	99.9956	99.9956	99.9945	99.9948	99.9947	99.9891	99.9911	99.9947	99.9944	99.99	99.9939	99.9986	99.9952	99.9792	99.9922	99.9935	99.9943	99.9939	99.9949	99.9933	99.9917	99.9936	99.9906	99.9957	99.9893	99.9927	99.9917	99.9893	99.9926	99.9936	99.9897	99.9926	99.9925	99.9915	99.9942	99.992	99.9931	99.9945
FL9797	99.9732	99.5548	99.6306	99.9958	99.997	99.9967	99.995	99.9938	99.9972	99.9962	99.9972	99.995	99.9946	99.9968	99.9983	99.9962	99.9917	99.9934	99.997	99.9964	99.9935	99.9966	99.9933	99.9969	99.9807	99.9944	99.9949	99.9955	99.9964	99.997	99.9947	99.9926	99.9956	99.9931	99.9965	99.9923	99.9917	99.9958	99.9918	99.9951	99.9948	99.992	99.9972	99.9955	99.994	99.9943	99.9947	99.9957	99.9963
FL9798	99.9813	99.5475	99.6195	99.991	99.9857	99.9926	99.9861	99.9907	99.9908	99.9904	99.9875	99.9904	99.9891	99.9897	99.9868	99.9901	99.9819	99.989	99.991	99.9856	99.9813	99.9847	99.9834	99.9858	99.9757	99.9896	99.9899	99.9907	99.9909	99.9924	99.9858	99.9836	99.9911	99.9891	99.9912	99.9827	99.9853	99.9905	99.983	99.9901	99.9911	99.9825	99.985	99.9845	99.987	99.9842	99.9858	99.9867	99.9903
FL9799	99.9692	99.5549	99.6275	99.9975	99.9963	99.9963	99.9949	99.9933	99.998	99.9951	99.9954	99.9969	99.9937	99.9962	99.9958	99.9965	99.9928	99.9919	99.9966	99.996	99.9898	99.996	99.9944	99.9962	99.9798	99.9927	99.9939	99.9946	99.9966	99.9958	99.9947	99.9935	99.9948	99.9925	99.9962	99.9917	99.994	99.9957	99.9917	99.9941	99.9944	99.9916	99.9963	99.9949	99.9942	99.9936	99.995	99.9943	99.9971
FL9800	99.98	99.553	99.6256	99.9921	99.9937	99.9879	99.99	99.9898	99.9869	99.9892	99.9937	99.9867	99.9914	99.9807	99.9913	99.9814	99.9878	99.9947	99.9877	99.9878	99.996	99.9933	99.9941	99.9865	99.9824	99.9965	99.9963	99.9964	99.9894	99.9857	99.9954	99.9966	99.9922	99.9967	99.988	99.9893	99.9957	99.9893	99.9943	99.9965	99.9905	99.9953	99.9907	99.9851	99.9923	99.9961	99.9901	99.9946	99.985
FL9801	99.9706	99.5557	99.6273	99.9947	99.9966	99.9962	99.9961	99.9899	99.9948	99.994	99.9957	99.9957	99.9925	99.9955	99.9959	99.9942	99.9912	99.9934	99.9927	99.9956	99.9904	99.9941	99.9903	99.9959	99.9795	99.9948	99.9939	99.9944	99.993	99.9961	99.9943	99.9937	99.9948	99.9922	99.9957	99.9909	99.9928	99.9942	99.9913	99.9935	99.9937	99.9938	99.9949	99.9919	99.994	99.9943	99.9936	99.9935	99.9935
FL9803	99.9811	99.5531	99.6275	99.996	99.996	99.9966	99.996	99.9934	99.9949	99.9935	99.9938	99.9955	99.991	99.9946	99.9951	99.9947	99.9899	99.9924	99.9943	99.9933	99.9906	99.9936	99.9925	99.9954	99.9788	99.9936	99.9922	99.9927	99.9947	99.9953	99.9952	99.9928	99.9939	99.9907	99.9953	99.9908	99.9943	99.9934	99.9911	99.9929	99.9951	99.9933	99.9936	99.9931	99.9932	99.994	99.9927	99.9949	99.9951
FL9804	99.972	99.5521	99.6244	99.9968	99.9967	99.9951	99.9947	99.9929	99.9959	99.997	99.9966	99.9966	99.9943	99.9969	99.9971	99.9968	99.9925	99.9931	99.9966	99.9968	99.9931	99.9967	99.9941	99.9965	99.9811	99.9948	99.9934	99.9941	99.9971	99.9964	99.994	99.9928	99.9943	99.9932	99.9974	99.9931	99.9916	99.9963	99.9918	99.9946	99.9943	99.9929	99.9959	99.9959	99.9931	99.9941	99.9954	99.9925	99.9974
FL9805	99.9684	99.5544	99.6284	99.9956	99.9933	99.993	99.994	99.9929	99.9942	99.9938	99.9944	99.9925	99.9905	99.9951	99.9941	99.9941	99.9929	99.991	99.9967	99.995	99.9921	99.9955	99.9927	99.9937	99.9766	99.9898	99.9893	99.9912	99.996	99.9937	99.9921	99.9906	99.9924	99.9901	99.9933	99.9917	99.9904	99.9945	99.9896	99.9936	99.9918	99.9888	99.9946	99.9936	99.9919	99.9894	99.9944	99.9915	99.9945
FL9811	99.9727	99.5534	99.6206	99.9915	99.9936	99.9831	99.9843	99.9855	99.9899	99.9833	99.989	99.9869	99.9859	99.9766	99.9881	99.9816	99.9911	99.9955	99.9864	99.9843	99.9957	99.9914	99.9879	99.9874	99.9822	99.9921	99.9926	99.9971	99.987	99.9869	99.9963	99.997	99.9889	99.996	99.9896	99.9892	99.9974	99.9912	99.9945	99.9943	99.9887	99.9965	99.9923	99.9851	99.9927	99.9984	99.9916	99.9927	99.9811
FL9813	99.9584	99.5565	99.6219	99.983	99.9834	99.9799	99.9815	99.9786	99.9823	99.9799	99.9829	99.9848	99.9786	99.9809	99.9821	99.9813	99.978	99.9798	99.9821	99.985	99.979	99.978	99.9792	99.9851	99.9927	99.9768	99.9782	99.9805	99.9825	99.9826	99.9783	99.9785	99.9782	99.9778	99.9814	99.9709	99.9767	99.9773	99.9788	99.9757	99.9795	99.9781	99.9815	99.9809	99.9784	99.9796	99.9773	99.9781	99.9807
FL9814	99.974	99.5533	99.63	99.9961	99.9968	99.9961	99.9941	99.9946	99.9964	99.9961	99.9966	99.9957	99.9952	99.9964	99.998	99.996	99.9915	99.9929	99.9968	99.9946	99.9941	99.9966	99.9941	99.9965	99.9798	99.9943	99.9953	99.9949	99.9971	99.9979	99.9952	99.9934	99.9946	99.9925	99.9961	99.9928	99.9922	99.996	99.9912	99.9943	99.9944	99.9937	99.9971	99.9959	99.9944	99.9935	99.9964	99.9955	99.997
FL9818	99.9776	99.5575	99.6236	99.9944	99.9944	99.9886	99.9888	99.9932	99.9925	99.9894	99.9887	99.9938	99.9918	99.9903	99.9905	99.9909	99.9934	99.9905	99.9914	99.9893	99.9882	99.9916	99.9936	99.9942	99.9801	99.9879	99.9884	99.9936	99.9919	99.995	99.9927	99.9918	99.9895	99.9911	99.9964	99.9882	99.991	99.995	99.9876	99.9913	99.9874	99.9908	99.9934	99.9887	99.9883	99.9937	99.9904	99.9894	99.9893
FL9824	99.975	99.5425	99.6228	99.9972	99.995	99.9975	99.995	99.9944	99.9958	99.9962	99.9968	99.9963	99.9937	99.9958	99.9965	99.9953	99.9921	99.9916	99.9969	99.9972	99.9923	99.9955	99.9929	99.9967	99.9797	99.9933	99.994	99.9944	99.9963	99.9959	99.9949	99.9927	99.9936	99.9932	99.9966	99.9919	99.9918	99.9941	99.9913	99.9943	99.9928	99.9924	99.9975	99.9956	99.9933	99.9933	99.9952	99.996	99.9959
FL9841	99.9771	99.5548	99.629	99.9959	99.9969	99.9948	99.995	99.9926	99.9956	99.9943	99.9971	99.9978	99.9924	99.9956	99.9954	99.9954	99.9917	99.9934	99.9951	99.9966	99.9934	99.9956	99.9933	99.9968	99.9784	99.9927	99.9906	99.9928	99.9951	99.9962	99.9937	99.9911	99.9931	99.9914	99.996	99.9887	99.9915	99.9945	99.9893	99.9905	99.9946	99.9901	99.9953	99.995	99.9912	99.9926	99.995	99.9926	99.9967
FL9852	99.9708	99.5497	99.6276	99.9947	99.9926	99.9945	99.9953	99.9948	99.9921	99.9942	99.9939	99.9922	99.9915	99.9949	99.9937	99.9944	99.9916	99.9915	99.9959	99.9942	99.9929	99.9958	99.9916	99.9937	99.9792	99.9921	99.9923	99.9934	99.996	99.9928	99.9934	99.9908	99.994	99.9919	99.9941	99.9927	99.9917	99.9951	99.9903	99.9948	99.9933	99.9902	99.9938	99.9936	99.9935	99.991	99.9938	99.9938	99.9937
FL9856	99.9735	99.5533	99.6266	99.992	99.9936	99.9891	99.9891	99.9885	99.9895	99.9894	99.9958	99.9868	99.991	99.9824	99.9947	99.9873	99.9877	99.9967	99.9885	99.9881	99.9969	99.9951	99.9916	99.9876	99.9826	99.9974	99.9984	99.9971	99.9894	99.9893	99.9969	99.9968	99.9929	99.9966	99.9896	99.9913	99.9974	99.9899	99.9971	99.9968	99.9928	99.9972	99.9956	99.991	99.9974	99.9974	99.9939	99.9972	99.9863
FL9857	99.9799	99.5563	99.6295	99.9961	99.9969	99.9956	99.9948	99.9929	99.9952	99.9943	99.9981	99.9967	99.994	99.9965	99.9979	99.9962	99.9903	99.9927	99.9956	99.9967	99.9935	99.9961	99.9928	99.9966	99.9801	99.9952	99.9919	99.9928	99.9955	99.9978	99.9944	99.9924	99.9937	99.9912	99.9964	99.9911	99.9929	99.994	99.9907	99.993	99.9947	99.9926	99.9969	99.9944	99.9922	99.9939	99.996	99.9954	99.995
FL9864	99.9787	99.5576	99.6381	99.9913	99.9935	99.989	99.9901	99.9931	99.9892	99.9921	99.994	99.9907	99.9907	99.9842	99.9929	99.9858	99.9892	99.9964	99.9925	99.9882	99.9974	99.9938	99.9916	99.989	99.9828	99.9965	99.9982	99.9969	99.99	99.9911	99.9975	99.9977	99.9971	99.9975	99.9919	99.9944	99.9982	99.9897	99.9973	99.9964	99.9966	99.9964	99.9929	99.9891	99.9981	99.9973	99.9939	99.9961	99.9846
FL9869	99.9795	99.5525	99.6265	99.9919	99.9941	99.9888	99.9903	99.9887	99.9894	99.9875	99.9928	99.9877	99.9918	99.9821	99.9923	99.986	99.9886	99.9957	99.9911	99.9894	99.9961	99.9958	99.9919	99.9897	99.9816	99.997	99.9974	99.9976	99.9905	99.9884	99.9975	99.9974	99.9939	99.996	99.9899	99.992	99.9966	99.9897	99.9947	99.997	99.9926	99.9962	99.9919	99.9853	99.9939	99.9952	99.9928	99.9962	99.9852
FL9870	99.9754	99.5529	99.625	99.9923	99.9947	99.9872	99.9885	99.9881	99.9892	99.9879	99.9926	99.9881	99.9899	99.9815	99.9917	99.9844	99.9875	99.9969	99.989	99.9879	99.9979	99.9935	99.9924	99.9881	99.9823	99.9971	99.9974	99.9968	99.9907	99.987	99.9963	99.9975	99.9926	99.9968	99.9897	99.9914	99.9977	99.9906	99.9962	99.997	99.9924	99.9965	99.9909	99.9858	99.9938	99.9969	99.9918	99.9953	99.9864
FL9889	99.9696	99.5633	99.6254	99.989	99.9887	99.9892	99.9881	99.9843	99.9884	99.9876	99.9901	99.9896	99.9845	99.9889	99.9896	99.9879	99.9824	99.9848	99.9868	99.9902	99.9837	99.9877	99.9851	99.9894	99.9931	99.9867	99.9862	99.9853	99.9873	99.9891	99.9877	99.9854	99.9879	99.984	99.9883	99.9848	99.9869	99.9864	99.9857	99.9844	99.9878	99.9864	99.9879	99.9868	99.9863	99.9874	99.986	99.9873	99.9868
FL989	99.9728	99.5551	99.6268	99.9911	99.9948	99.9873	99.9896	99.9877	99.9897	99.9894	99.994	99.9868	99.991	99.982	99.9934	99.9842	99.988	99.9974	99.9896	99.9876	99.9975	99.9937	99.9923	99.9875	99.9822	99.9977	99.9979	99.9978	99.9897	99.9879	99.9973	99.9984	99.9934	99.9981	99.9904	99.9921	99.9986	99.9908	99.997	99.9976	99.9929	99.9974	99.9921	99.9864	99.9948	99.9982	99.992	99.9961	99.986
FL9895	99.9799	99.5574	99.6302	99.9949	99.9948	99.9963	99.9961	99.9972	99.9932	99.9946	99.9958	99.9943	99.9957	99.9955	99.9957	99.9958	99.9903	99.9932	99.9946	99.9949	99.9932	99.9951	99.9938	99.9948	99.9797	99.9949	99.9942	99.9947	99.9956	99.9954	99.9955	99.9932	99.9951	99.9938	99.9961	99.9923	99.9941	99.994	99.9918	99.9948	99.9937	99.9934	99.9956	99.9944	99.995	99.9941	99.9944	99.9964	99.9941
FL9896	99.971	99.5541	99.6284	99.995	99.9966	99.9951	99.9949	99.9942	99.9953	99.994	99.9964	99.9968	99.9929	99.9958	99.996	99.994	99.9905	99.992	99.9969	99.9945	99.9921	99.9948	99.994	99.9951	99.9787	99.9914	99.9933	99.9942	99.9949	99.9971	99.9933	99.9913	99.993	99.9915	99.995	99.9908	99.9919	99.995	99.9893	99.9938	99.9931	99.99	99.9958	99.9936	99.9921	99.9928	99.9962	99.9942	99.9951
FL9900	99.973	99.5572	99.628	99.996	99.9965	99.9956	99.994	99.9928	99.995	99.9949	99.9956	99.9962	99.9937	99.9948	99.9951	99.9948	99.9912	99.9917	99.9954	99.996	99.9922	99.9953	99.9961	99.9963	99.9795	99.9942	99.9937	99.9951	99.9948	99.9948	99.9933	99.9935	99.994	99.9938	99.9955	99.9914	99.9926	99.9939	99.9907	99.9933	99.9932	99.9916	99.9948	99.9945	99.9935	99.9933	99.994	99.9933	99.9956
FL9908	99.9786	99.5588	99.6326	99.996	99.9956	99.9947	99.9951	99.9944	99.9951	99.9961	99.9959	99.9961	99.9951	99.9962	99.9956	99.9963	99.9916	99.9924	99.9959	99.9965	99.9936	99.9967	99.9925	99.9956	99.98	99.9936	99.9936	99.9946	99.9967	99.9951	99.994	99.9918	99.9936	99.993	99.9962	99.9925	99.9936	99.9954	99.9913	99.9943	99.9953	99.9933	99.9966	99.9956	99.9954	99.9928	99.9958	99.9944	99.9958
FL9909	99.9602	99.5583	99.6232	99.9841	99.985	99.9804	99.9824	99.9794	99.9838	99.9818	99.9838	99.9839	99.9798	99.9829	99.9838	99.9828	99.9797	99.98	99.9835	99.9842	99.9808	99.9804	99.9806	99.9839	99.9946	99.977	99.9789	99.981	99.9836	99.9847	99.9782	99.9795	99.9798	99.9785	99.9825	99.9719	99.9784	99.9786	99.9791	99.9771	99.9809	99.9785	99.9845	99.9809	99.9806	99.9816	99.9797	99.9795	99.9795
FL9910	99.9631	99.5583	99.639	99.9942	99.9949	99.9888	99.99	99.9915	99.9889	99.9917	99.9939	99.9914	99.9922	99.9857	99.9936	99.9886	99.9917	99.9955	99.9939	99.9899	99.9969	99.9887	99.9924	99.9895	99.9818	99.9977	99.9962	99.9969	99.9896	99.9932	99.9958	99.9977	99.9962	99.9964	99.9947	99.9949	99.9969	99.992	99.996	99.9971	99.9972	99.9964	99.9949	99.9895	99.9967	99.9971	99.9921	99.9966	99.9864
FL9912	99.9784	99.5566	99.6282	99.9968	99.9971	99.9957	99.9952	99.9929	99.9964	99.9964	99.9963	99.9971	99.9937	99.9963	99.9962	99.9972	99.9923	99.9938	99.9966	99.9953	99.9938	99.9968	99.995	99.9956	99.9804	99.9945	99.9938	99.9962	99.9975	99.9965	99.9918	99.9924	99.9948	99.9936	99.9969	99.9918	99.9912	99.9957	99.9901	99.9965	99.9957	99.9918	99.9967	99.9965	99.9961	99.9938	99.9962	99.994	99.9972
FL9913	99.9772	99.5461	99.6219	99.9906	99.9887	99.9891	99.9876	99.9929	99.995	99.9889	99.99	99.9958	99.9851	99.9962	99.9891	99.9952	99.9835	99.992	99.9908	99.9963	99.982	99.9884	99.9854	99.9955	99.9766	99.9881	99.987	99.9865	99.9957	99.9912	99.9897	99.9794	99.9876	99.9907	99.99	99.9837	99.9857	99.9868	99.984	99.9925	99.9887	99.9861	99.9901	99.9936	99.9864	99.9877	99.9873	99.9884	99.9882
FL9920	99.9682	99.5527	99.6276	99.9954	99.9963	99.997	99.9958	99.9942	99.9946	99.9955	99.9951	99.9957	99.9935	99.9956	99.9951	99.9951	99.9919	99.994	99.995	99.9948	99.9912	99.9962	99.9929	99.9959	99.9806	99.9944	99.994	99.9942	99.9958	99.9951	99.995	99.9932	99.995	99.9935	99.9963	99.991	99.9932	99.9952	99.9914	99.9944	99.9935	99.9918	99.9948	99.9944	99.9928	99.9931	99.9942	99.9935	99.9955
FL9921	99.9805	99.5586	99.6212	99.9969	99.9973	99.996	99.9952	99.9945	99.9972	99.9969	99.9963	99.9974	99.9946	99.9963	99.9968	99.9963	99.993	99.9914	99.9973	99.9961	99.9934	99.9974	99.9947	99.9974	99.98	99.9932	99.9945	99.9928	99.9977	99.9967	99.995	99.9931	99.9938	99.9915	99.9974	99.992	99.9939	99.9962	99.9911	99.9934	99.9938	99.9924	99.996	99.9963	99.9954	99.995	99.996	99.9938	99.9979
FL9928	99.9745	99.5537	99.627	99.9951	99.996	99.9958	99.9977	99.995	99.9956	99.9955	99.9949	99.9949	99.9926	99.9959	99.9952	99.9955	99.9914	99.9933	99.9964	99.9944	99.991	99.9963	99.9932	99.9949	99.9797	99.9935	99.9939	99.9941	99.9958	99.9949	99.9954	99.9924	99.9956	99.9947	99.9958	99.9923	99.9943	99.9943	99.9911	99.9955	99.9957	99.9926	99.9951	99.9955	99.9956	99.9938	99.9938	99.9944	99.9964
FL9929	99.9658	99.5445	99.6257	99.9961	99.9929	99.9947	99.9869	99.9888	99.9914	99.9969	99.9861	99.9909	99.9942	99.9917	99.984	99.9924	99.9826	99.9884	99.9915	99.9855	99.9811	99.9868	99.9837	99.9859	99.9804	99.9893	99.9892	99.99	99.9927	99.9954	99.9901	99.9821	99.9891	99.9887	99.9973	99.9839	99.984	99.9957	99.9798	99.9891	99.9936	99.9817	99.9869	99.987	99.9904	99.9835	99.9865	99.9903	99.9921
FL9931	99.979	99.5539	99.63	99.9961	99.9965	99.9951	99.9942	99.9934	99.9951	99.9965	99.9977	99.9948	99.9945	99.996	99.9973	99.996	99.9918	99.9923	99.9961	99.9959	99.9932	99.9969	99.9936	99.9964	99.9795	99.9942	99.994	99.9943	99.9973	99.9977	99.9948	99.9934	99.9941	99.9919	99.9971	99.9911	99.9928	99.9948	99.9921	99.9946	99.9931	99.9926	99.9981	99.9969	99.995	99.9936	99.9973	99.9947	99.9963
FL9932	99.9727	99.5565	99.6261	99.9933	99.9947	99.9922	99.989	99.993	99.9922	99.9923	99.9928	99.9931	99.9942	99.9916	99.9934	99.9917	99.9889	99.9896	99.9928	99.9926	99.9917	99.9916	99.9961	99.9945	99.9794	99.9931	99.994	99.9935	99.9925	99.9939	99.993	99.9905	99.9941	99.9903	99.9922	99.9881	99.9923	99.9916	99.9891	99.992	99.991	99.9909	99.9889	99.9904	99.9895	99.9915	99.9892	99.9921	99.9937
FL9956	99.9809	99.5542	99.629	99.9937	99.994	99.9962	99.9945	99.9938	99.9941	99.9946	99.9952	99.9947	99.9949	99.993	99.9937	99.9939	99.9907	99.9939	99.9941	99.9933	99.9905	99.9942	99.9918	99.9946	99.9795	99.9944	99.9936	99.9957	99.9953	99.9947	99.9945	99.9932	99.9948	99.9926	99.9943	99.9918	99.9929	99.9941	99.9912	99.995	99.9945	99.9915	99.9943	99.9941	99.9938	99.9938	99.9948	99.9944	99.9937
FL9959	99.979	99.5521	99.6291	99.9954	99.9971	99.9948	99.9952	99.9923	99.9957	99.9957	99.9974	99.9968	99.9933	99.997	99.9965	99.9959	99.9914	99.9927	99.9959	99.996	99.992	99.9958	99.9922	99.9969	99.9801	99.9941	99.991	99.993	99.9959	99.9976	99.9957	99.993	99.9941	99.9919	99.9969	99.9913	99.9939	99.9945	99.9919	99.9918	99.9929	99.9923	99.9954	99.9947	99.9925	99.9932	99.9951	99.9951	99.9952
FL9960	99.9749	99.5545	99.629	99.9959	99.9966	99.9956	99.9937	99.9915	99.9956	99.9947	99.9959	99.9971	99.9913	99.9968	99.9963	99.9953	99.9896	99.993	99.9946	99.9955	99.9931	99.9947	99.9925	99.9966	99.9788	99.9938	99.9921	99.9926	99.9953	99.9962	99.9955	99.993	99.9953	99.9907	99.9966	99.9902	99.9928	99.9942	99.991	99.9924	99.9938	99.9925	99.9951	99.9934	99.9934	99.9929	99.9936	99.9943	99.9956
FL9961	99.9721	99.5543	99.621	99.9897	99.9941	99.9834	99.9853	99.985	99.9894	99.9831	99.989	99.9858	99.9857	99.9776	99.9877	99.9839	99.9917	99.9954	99.9868	99.9825	99.9954	99.9911	99.9891	99.9861	99.9817	99.9926	99.992	99.997	99.9872	99.9871	99.9945	99.9972	99.9877	99.9962	99.9891	99.9891	99.9969	99.992	99.9949	99.995	99.9885	99.9966	99.9902	99.9848	99.9923	99.9972	99.9908	99.9924	99.9806
FL9963	99.9807	99.5577	99.6276	99.9958	99.9962	99.9948	99.9948	99.9927	99.9946	99.995	99.9962	99.9965	99.9918	99.997	99.9962	99.9957	99.9929	99.9938	99.9946	99.9963	99.9952	99.9903	99.9929	99.9969	99.9819	99.9955	99.9936	99.9925	99.9962	99.9971	99.9958	99.9949	99.995	99.9921	99.9967	99.9908	99.9954	99.9955	99.993	99.9933	99.9951	99.9937	99.9956	99.9934	99.9938	99.995	99.9941	99.9942	99.9948
FL9964	99.9687	99.5508	99.6286	99.9947	99.9955	99.9978	99.9956	99.9944	99.9953	99.9954	99.9954	99.9948	99.9934	99.9942	99.9963	99.9933	99.9917	99.9928	99.9945	99.9945	99.9896	99.9955	99.993	99.9958	99.9798	99.9932	99.993	99.9942	99.9954	99.9969	99.9947	99.9926	99.9939	99.9925	99.995	99.9929	99.9929	99.9945	99.9923	99.9932	99.9924	99.9912	99.9952	99.9942	99.9919	99.9929	99.9951	99.995	99.9958
FL9965	99.9819	99.5551	99.6285	99.9971	99.9957	99.9943	99.995	99.9924	99.995	99.9955	99.995	99.9957	99.9934	99.9967	99.9963	99.9976	99.9909	99.9944	99.9958	99.9961	99.9955	99.9958	99.9936	99.9953	99.9812	99.9933	99.992	99.9936	99.997	99.9962	99.9941	99.9923	99.9946	99.9917	99.9973	99.99	99.9942	99.9948	99.9904	99.9928	99.9946	99.9926	99.9954	99.9946	99.9929	99.9937	99.9935	99.9953	99.9946
FL9966	99.9799	99.5561	99.6281	99.9953	99.9962	99.9958	99.9935	99.9922	99.9959	99.9955	99.9967	99.9961	99.9937	99.9956	99.997	99.9945	99.9909	99.993	99.9959	99.9959	99.9932	99.9961	99.9923	99.9961	99.979	99.9929	99.9931	99.9943	99.9958	99.9977	99.9941	99.9917	99.9933	99.9912	99.9951	99.9922	99.9926	99.9936	99.9913	99.9943	99.9927	99.9913	99.9965	99.9947	99.9935	99.993	99.9959	99.9941	99.9956
FL9967	99.9718	99.5557	99.63	99.9949	99.9966	99.9957	99.994	99.9932	99.9944	99.996	99.9979	99.9958	99.9949	99.9958	99.9976	99.9955	99.9917	99.9939	99.9962	99.9948	99.9937	99.9964	99.9931	99.9962	99.9796	99.9944	99.9948	99.9946	99.997	99.9981	99.9958	99.9937	99.994	99.9935	99.9964	99.9916	99.9937	99.9953	99.9928	99.9947	99.994	99.9934	99.9971	99.9955	99.9938	99.9937	99.9971	99.9951	99.9966
FL9968	99.9717	99.5593	99.6312	99.9948	99.9959	99.9963	99.9962	99.9949	99.9953	99.995	99.9965	99.9957	99.9934	99.9948	99.9946	99.9949	99.992	99.9927	99.9952	99.9948	99.9901	99.9952	99.9923	99.9957	99.9806	99.9937	99.992	99.9936	99.996	99.9951	99.9933	99.9929	99.9935	99.9922	99.9953	99.9923	99.9923	99.9955	99.991	99.9935	99.9939	99.9919	99.9942	99.9944	99.9933	99.9929	99.9946	99.9921	99.9962
FL9969	99.9679	99.5598	99.6233	99.9836	99.9849	99.9815	99.9816	99.9812	99.9843	99.9827	99.9839	99.9846	99.9814	99.9822	99.9838	99.9823	99.982	99.9825	99.9842	99.9841	99.9816	99.9839	99.9819	99.9851	99.9942	99.9822	99.9824	99.9838	99.9834	99.9838	99.9846	99.9831	99.9812	99.9819	99.9829	99.9775	99.983	99.9822	99.9813	99.9822	99.9824	99.9818	99.9839	99.9831	99.9837	99.9832	99.9818	99.9809	99.9838
FL9970	99.9814	99.5491	99.6266	99.9946	99.9947	99.9948	99.9951	99.9927	99.9933	99.9931	99.994	99.9944	99.9917	99.995	99.9945	99.9944	99.992	99.9917	99.9934	99.9939	99.9937	99.9886	99.9907	99.9943	99.981	99.9954	99.9915	99.992	99.9951	99.9947	99.9954	99.9929	99.9944	99.9906	99.9953	99.9899	99.9939	99.9939	99.9924	99.992	99.9949	99.9927	99.9946	99.9917	99.9942	99.9926	99.992	99.9945	99.9936
FL9971	99.969	99.5562	99.623	99.9963	99.9961	99.9897	99.9907	99.99	99.9965	99.991	99.9904	99.9957	99.988	99.9926	99.9914	99.9912	99.9958	99.9917	99.9941	99.9921	99.992	99.994	99.9898	99.9949	99.9803	99.9884	99.9871	99.9942	99.9942	99.9966	99.9915	99.9915	99.9895	99.9924	99.9967	99.9895	99.9922	99.9966	99.988	99.9925	99.9889	99.992	99.996	99.9906	99.9892	99.9931	99.9936	99.9887	99.9906
FL9973	99.9729	99.5532	99.6295	99.9973	99.9976	99.9952	99.9949	99.9916	99.996	99.9947	99.9968	99.9974	99.9919	99.9971	99.9964	99.9967	99.9907	99.9939	99.996	99.9969	99.9936	99.9959	99.9933	99.9959	99.9801	99.9955	99.9925	99.9934	99.9962	99.9976	99.996	99.9947	99.9959	99.992	99.9969	99.9919	99.9928	99.9953	99.9923	99.9942	99.9958	99.9936	99.9958	99.9937	99.993	99.9944	99.995	99.9948	99.9947
FL9974	99.971	99.5565	99.626	99.9965	99.9971	99.9955	99.9947	99.9929	99.9966	99.9952	99.995	99.9969	99.9923	99.9929	99.9957	99.9954	99.9928	99.9929	99.9973	99.9948	99.9921	99.9954	99.9939	99.9962	99.9804	99.9938	99.9948	99.9948	99.9977	99.9963	99.995	99.9937	99.9948	99.9931	99.9961	99.9923	99.9936	99.9946	99.9921	99.9944	99.9946	99.9924	99.9955	99.9959	99.9934	99.9936	99.9946	99.9941	99.998
FL9975	99.9737	99.5542	99.6289	99.9959	99.9972	99.9957	99.9949	99.9935	99.9963	99.9958	99.9961	99.9975	99.9941	99.9965	99.9959	99.9955	99.9931	99.9938	99.9966	99.9966	99.9938	99.9962	99.9948	99.9969	99.9816	99.9943	99.9939	99.9938	99.9959	99.9959	99.9961	99.9951	99.9955	99.9932	99.9966	99.9923	99.9944	99.9952	99.994	99.9939	99.9941	99.9934	99.9962	99.9953	99.995	99.9939	99.9955	99.9945	99.9978
FL9977	99.9801	99.5539	99.6269	99.9899	99.9927	99.9846	99.9868	99.9869	99.9865	99.9873	99.9897	99.9855	99.9913	99.9795	99.9912	99.9852	99.9874	99.9931	99.9842	99.9853	99.992	99.9883	99.9903	99.9873	99.9801	99.9956	99.9937	99.995	99.9845	99.9875	99.9937	99.9938	99.9911	99.9924	99.9878	99.9887	99.9935	99.9856	99.9903	99.9937	99.9909	99.9933	99.9896	99.9862	99.9937	99.9959	99.9889	99.9946	99.9821
FL9979	99.9799	99.5569	99.6305	99.9964	99.9955	99.9959	99.9952	99.9952	99.9959	99.9963	99.9976	99.9959	99.9943	99.9968	99.9972	99.9965	99.9926	99.992	99.9969	99.9971	99.9933	99.9962	99.9936	99.9964	99.9785	99.9923	99.9929	99.9928	99.9971	99.9974	99.9953	99.9911	99.9943	99.9922	99.9968	99.9903	99.9933	99.995	99.9904	99.9937	99.9941	99.9922	99.9982	99.996	99.9943	99.9925	99.9967	99.9941	99.9966
FL9980	99.9783	99.5561	99.6285	99.9962	99.9971	99.9947	99.9966	99.9937	99.9959	99.9963	99.9955	99.9955	99.9947	99.9973	99.9964	99.9963	99.9902	99.9929	99.997	99.9949	99.9931	99.9974	99.9938	99.9951	99.9812	99.9922	99.9929	99.9941	99.997	99.9954	99.9947	99.9913	99.9942	99.9926	99.9963	99.9925	99.9921	99.9947	99.9913	99.9947	99.994	99.9917	99.9958	99.9962	99.994	99.9929	99.9942	99.9941	99.9963
FL9981	99.9705	99.5529	99.6275	99.9961	99.9953	99.9957	99.9973	99.9939	99.9948	99.994	99.9962	99.9961	99.9902	99.9953	99.994	99.9956	99.9922	99.9918	99.9951	99.9963	99.994	99.9903	99.9911	99.9948	99.9816	99.9939	99.9934	99.9943	99.9957	99.9955	99.9955	99.9948	99.9968	99.9914	99.9952	99.9919	99.9945	99.9936	99.9934	99.9937	99.995	99.9944	99.9949	99.9923	99.9943	99.9946	99.9934	99.9952	99.9923
FL9983	99.9698	99.5561	99.6309	99.9938	99.9958	99.9937	99.9934	99.9964	99.9932	99.9925	99.9967	99.9945	99.996	99.9947	99.9955	99.993	99.9903	99.9918	99.9937	99.995	99.9889	99.9931	99.9967	99.9953	99.9786	99.994	99.9927	99.9937	99.9934	99.9961	99.9934	99.9925	99.9942	99.993	99.9948	99.9895	99.9917	99.9918	99.9913	99.993	99.9926	99.9902	99.9937	99.9922	99.9921	99.9928	99.9938	99.9952	99.9935
FLBSE1	99.97	99.5564	99.6257	99.9939	99.9946	99.9884	99.9888	99.9922	99.9934	99.9882	99.99	99.9932	99.9908	99.9904	99.9897	99.9895	99.9915	99.9894	99.9904	99.9891	99.9879	99.991	99.9923	99.993	99.979	99.9874	99.9878	99.9937	99.9912	99.995	99.9912	99.9919	99.9881	99.9905	99.9953	99.9889	99.9902	99.9936	99.9876	99.9909	99.9873	99.9885	99.9925	99.9871	99.9866	99.9934	99.9911	99.988	99.9872
[truncated: 297 more columns]

## Sheet: D
Dataset S4. The core and accessory genes of pan genome of 350 Florida XccA strains
	No.isolates	Type of gene	Shared and unqiue genes among three sample clusters	EggNOG ID	Description	EggNOG category	Xcc306	FL9311	FL6285	FL2087	FL9795	FL10112	FL10188	FL7811	FL7121	FLBSE1	FL9931	FL1987	FL9792	FL9424	FL9852	FL9622	FL6241	FL2089	FL9973	FL2920	FL9811	FL9293	FL6344	FL8634	FL9804	FL8062	FL8039	FL9223	FL7873	FL1875	FL9146	FL1891	FL9773	FL7033	FL10217	FL7974	FL6014	FL9959	FL9133	FL6282	FL10484	FL9552	FL9974
Cluster10	351	core	Shared among Cluster1, Cluster2, and Cluster3	ENOG4105C79	DNA protecting protein DprA	L	XAC3803	OEHPBFNA_00534	CHNNDINO_00560	NMKEODGM_03862	DCJHPNAK_00588	BCKLFMMD_00559	GAFCFNBG_00571	LLFMEIOA_00570	GNPGNINJ_03941	PONLMEKJ_03937	CCHINLMO_03886	OOOBJFPM_03933	PKJMPCPE_03927	BNCKGGJH_03930	BJDIANGF_00556	KEBDOKCA_00555	MEJJACEP_03932	ICOJDHKM_00454	FCAEOJIM_03853	KMBDHNMN_03929	DILJIOKG_03869	LJJHACBF_03886	MCKANGGG_03937	OPKABEGI_00570	INPGENAI_00588	IHGKMLLH_03926	ECBBOJJH_03889	DFDIHLFD_03909	ONBDHHOC_03877	GEDBFLDB_00508	LLAAPHFG_03858	HAHBEPAL_00506	EGICCNKM_00558	MDEKPFIM_03867	MPEJMEMO_00507	IMDNHMJB_00526	HHEMFHKP_00564	HJGPOGIK_00507	FGNEDJBJ_00507	NDKBBMBB_00570	MNGAIBPD_00544	FLDKNKIE_03885	HCACLMNI_03934
Cluster100	351	core	Shared among Cluster1, Cluster2, and Cluster3	ENOG4105D28	Specifically methylates the N7 position of a guanine in 16S rRNA (By similarity)	M	XAC4165	OEHPBFNA_00180	CHNNDINO_00210	NMKEODGM_04216	DCJHPNAK_00234	BCKLFMMD_00205	GAFCFNBG_00215	LLFMEIOA_00215	GNPGNINJ_04277	PONLMEKJ_04291	CCHINLMO_04240	OOOBJFPM_04288	PKJMPCPE_04281	BNCKGGJH_04283	BJDIANGF_00202	KEBDOKCA_00201	MEJJACEP_04281	ICOJDHKM_00903	FCAEOJIM_04207	KMBDHNMN_04285	DILJIOKG_04224	LJJHACBF_04241	MCKANGGG_04293	OPKABEGI_00229	INPGENAI_00234	IHGKMLLH_04280	ECBBOJJH_04243	DFDIHLFD_04258	ONBDHHOC_04229	GEDBFLDB_00153	LLAAPHFG_04207	HAHBEPAL_00154	EGICCNKM_00204	MDEKPFIM_04218	MPEJMEMO_00153	IMDNHMJB_00175	HHEMFHKP_00213	HJGPOGIK_00153	FGNEDJBJ_00153	NDKBBMBB_00229	MNGAIBPD_00209	FLDKNKIE_04239	HCACLMNI_04288
Cluster1000	351	core	Shared among Cluster1, Cluster2, and Cluster3	ENOG4105C29	acyl-CoA thioesterase	I	XAC1243	OEHPBFNA_03094	CHNNDINO_03130	NMKEODGM_01300	DCJHPNAK_03153	BCKLFMMD_03114	GAFCFNBG_03143	LLFMEIOA_03131	GNPGNINJ_01374	PONLMEKJ_01375	CCHINLMO_01327	OOOBJFPM_01376	PKJMPCPE_01374	BNCKGGJH_01378	BJDIANGF_03114	KEBDOKCA_03113	MEJJACEP_01378	ICOJDHKM_02242	FCAEOJIM_01300	KMBDHNMN_01358	DILJIOKG_01299	LJJHACBF_01332	MCKANGGG_01378	OPKABEGI_03147	INPGENAI_03137	IHGKMLLH_01373	ECBBOJJH_01330	DFDIHLFD_01348	ONBDHHOC_01299	GEDBFLDB_03068	LLAAPHFG_01303	HAHBEPAL_03073	EGICCNKM_03115	MDEKPFIM_01299	MPEJMEMO_03063	IMDNHMJB_03099	HHEMFHKP_03135	HJGPOGIK_03060	FGNEDJBJ_03059	NDKBBMBB_03145	MNGAIBPD_03117	FLDKNKIE_01333	HCACLMNI_01377
Cluster1001	351	core	Shared among Cluster1, Cluster2, and Cluster3	ENOG4105CR4	methylisocitrate lyase	G	XAC1137	OEHPBFNA_03206	CHNNDINO_03243	NMKEODGM_01188	DCJHPNAK_03265	BCKLFMMD_03226	GAFCFNBG_03256	LLFMEIOA_03244	GNPGNINJ_01262	PONLMEKJ_01263	CCHINLMO_01215	OOOBJFPM_01264	PKJMPCPE_01262	BNCKGGJH_01266	BJDIANGF_03226	KEBDOKCA_03225	MEJJACEP_01266	ICOJDHKM_02130	FCAEOJIM_01188	KMBDHNMN_01246	DILJIOKG_01187	LJJHACBF_01220	MCKANGGG_01266	OPKABEGI_03260	INPGENAI_03249	IHGKMLLH_01261	ECBBOJJH_01218	DFDIHLFD_01236	ONBDHHOC_01187	GEDBFLDB_03181	LLAAPHFG_01191	HAHBEPAL_03186	EGICCNKM_03227	MDEKPFIM_01187	MPEJMEMO_03175	IMDNHMJB_03211	HHEMFHKP_03248	HJGPOGIK_03172	FGNEDJBJ_03171	NDKBBMBB_03257	MNGAIBPD_03230	FLDKNKIE_01221	HCACLMNI_01265
Cluster1002	351	core	Shared among Cluster1, Cluster2, and Cluster3	ENOG4106C6M	type iii secretion protein	U	XAC0401	OEHPBFNA_03940	CHNNDINO_03978	NMKEODGM_00455	DCJHPNAK_03998	BCKLFMMD_03961	GAFCFNBG_03991	LLFMEIOA_03980	GNPGNINJ_00527	PONLMEKJ_00530	CCHINLMO_00481	OOOBJFPM_00529	PKJMPCPE_00528	BNCKGGJH_00532	BJDIANGF_03960	KEBDOKCA_03959	MEJJACEP_00532	ICOJDHKM_01397	FCAEOJIM_00453	KMBDHNMN_00512	DILJIOKG_00453	LJJHACBF_00487	MCKANGGG_00532	OPKABEGI_03996	INPGENAI_03983	IHGKMLLH_00527	ECBBOJJH_00484	DFDIHLFD_00502	ONBDHHOC_00451	GEDBFLDB_03918	LLAAPHFG_00455	HAHBEPAL_03921	EGICCNKM_03960	MDEKPFIM_00454	MPEJMEMO_03908	IMDNHMJB_03946	HHEMFHKP_03983	HJGPOGIK_03906	FGNEDJBJ_03905	NDKBBMBB_03993	MNGAIBPD_03966	FLDKNKIE_00486	HCACLMNI_00531
Cluster1003	351	core	Shared among Cluster1, Cluster2, and Cluster3	ENOG4105CE9	30S ribosomal protein S2	J	XAC1422	OEHPBFNA_02911	CHNNDINO_02947	NMKEODGM_01482	DCJHPNAK_02970	BCKLFMMD_02931	GAFCFNBG_02960	LLFMEIOA_02948	GNPGNINJ_01556	PONLMEKJ_01557	CCHINLMO_01509	OOOBJFPM_01558	PKJMPCPE_01556	BNCKGGJH_01560	BJDIANGF_02931	KEBDOKCA_02930	MEJJACEP_01560	ICOJDHKM_02424	FCAEOJIM_01482	KMBDHNMN_01540	DILJIOKG_01481	LJJHACBF_01514	MCKANGGG_01561	OPKABEGI_02964	INPGENAI_02954	IHGKMLLH_01556	ECBBOJJH_01513	DFDIHLFD_01530	ONBDHHOC_01481	GEDBFLDB_02885	LLAAPHFG_01485	HAHBEPAL_02890	EGICCNKM_02932	MDEKPFIM_01482	MPEJMEMO_02880	IMDNHMJB_02916	HHEMFHKP_02952	HJGPOGIK_02877	FGNEDJBJ_02876	NDKBBMBB_02962	MNGAIBPD_02934	FLDKNKIE_01515	HCACLMNI_01559
Cluster1004	351	core	Shared among Cluster1, Cluster2, and Cluster3	ENOG4105CER	acetyl-CoA carboxylase biotin carboxylase	I	XAC0530	OEHPBFNA_03814	CHNNDINO_03852	NMKEODGM_00581	DCJHPNAK_03872	BCKLFMMD_03835	GAFCFNBG_03865	LLFMEIOA_03854	GNPGNINJ_00653	PONLMEKJ_00656	CCHINLMO_00607	OOOBJFPM_00655	PKJMPCPE_00654	BNCKGGJH_00658	BJDIANGF_03834	KEBDOKCA_03833	MEJJACEP_00658	ICOJDHKM_01523	FCAEOJIM_00579	KMBDHNMN_00638	DILJIOKG_00579	LJJHACBF_00613	MCKANGGG_00658	OPKABEGI_03870	INPGENAI_03857	IHGKMLLH_00653	ECBBOJJH_00610	DFDIHLFD_00628	ONBDHHOC_00577	GEDBFLDB_03792	LLAAPHFG_00581	HAHBEPAL_03795	EGICCNKM_03834	MDEKPFIM_00580	MPEJMEMO_03782	IMDNHMJB_03820	HHEMFHKP_03857	HJGPOGIK_03780	FGNEDJBJ_03779	NDKBBMBB_03867	MNGAIBPD_03839	FLDKNKIE_00612	HCACLMNI_00657
Cluster1005	351	core	Shared among Cluster1, Cluster2, and Cluster3	ENOG4107QR1	Aminotransferase	E	XAC2322	OEHPBFNA_01999	CHNNDINO_02028	NMKEODGM_02395	DCJHPNAK_02058	BCKLFMMD_02021	GAFCFNBG_02040	LLFMEIOA_02034	GNPGNINJ_02488	PONLMEKJ_02469	CCHINLMO_02421	OOOBJFPM_02469	PKJMPCPE_02467	BNCKGGJH_02471	BJDIANGF_02021	KEBDOKCA_02017	MEJJACEP_02471	ICOJDHKM_04199	FCAEOJIM_02391	KMBDHNMN_02461	DILJIOKG_02399	LJJHACBF_02425	MCKANGGG_02469	OPKABEGI_02045	INPGENAI_02043	IHGKMLLH_02467	ECBBOJJH_02425	DFDIHLFD_02441	ONBDHHOC_02403	GEDBFLDB_01974	LLAAPHFG_02396	HAHBEPAL_01972	EGICCNKM_02020	MDEKPFIM_02395	MPEJMEMO_01968	IMDNHMJB_01994	HHEMFHKP_02032	HJGPOGIK_01968	FGNEDJBJ_01967	NDKBBMBB_02047	MNGAIBPD_02000	FLDKNKIE_02425	HCACLMNI_02470
Cluster1006	351	core	Shared among Cluster1, Cluster2, and Cluster3	ENOG4107QKS	N-acylglucosamine 2-epimerase	G	XAC1558	OEHPBFNA_02769	CHNNDINO_02803	NMKEODGM_01626	DCJHPNAK_02827	BCKLFMMD_02789	GAFCFNBG_02815	LLFMEIOA_02805	GNPGNINJ_01700	PONLMEKJ_01701	CCHINLMO_01653	OOOBJFPM_01700	PKJMPCPE_01699	BNCKGGJH_01703	BJDIANGF_02789	KEBDOKCA_02787	MEJJACEP_01703	ICOJDHKM_02566	FCAEOJIM_01624	KMBDHNMN_01684	DILJIOKG_01625	LJJHACBF_01657	MCKANGGG_01704	OPKABEGI_02821	INPGENAI_02810	IHGKMLLH_01699	ECBBOJJH_01656	DFDIHLFD_01672	ONBDHHOC_01625	GEDBFLDB_02743	LLAAPHFG_01626	HAHBEPAL_02747	EGICCNKM_02788	MDEKPFIM_01626	MPEJMEMO_02737	IMDNHMJB_02772	HHEMFHKP_02809	HJGPOGIK_02735	FGNEDJBJ_02732	NDKBBMBB_02818	MNGAIBPD_02788	FLDKNKIE_01657	HCACLMNI_01701
Cluster1007	351	core	Shared among Cluster1, Cluster2, and Cluster3	ENOG4105CEK	Catalyzes the sequential NAD-dependent oxidations of L- histidinol to L-histidinaldehyde and then to L-histidine (By similarity)	E	XAC1829	OEHPBFNA_02498	CHNNDINO_02524	NMKEODGM_01898	DCJHPNAK_02556	BCKLFMMD_02517	GAFCFNBG_02536	LLFMEIOA_02533	GNPGNINJ_01972	PONLMEKJ_01972	CCHINLMO_01925	OOOBJFPM_01971	PKJMPCPE_01970	BNCKGGJH_01974	BJDIANGF_02518	KEBDOKCA_02516	MEJJACEP_01975	ICOJDHKM_02831	FCAEOJIM_01895	KMBDHNMN_01964	DILJIOKG_01903	LJJHACBF_01929	MCKANGGG_01975	OPKABEGI_02542	INPGENAI_02539	IHGKMLLH_01971	ECBBOJJH_01927	DFDIHLFD_01944	ONBDHHOC_01906	GEDBFLDB_02471	LLAAPHFG_01898	HAHBEPAL_02468	EGICCNKM_02517	MDEKPFIM_01898	MPEJMEMO_02465	IMDNHMJB_02492	HHEMFHKP_02530	HJGPOGIK_02465	FGNEDJBJ_02461	NDKBBMBB_02545	MNGAIBPD_02513	FLDKNKIE_01928	HCACLMNI_01972
Cluster1008	351	core	Shared among Cluster1, Cluster2, and Cluster3	ENOG4105CSA	Coproporphyrinogen iii oxidase	H	XAC3400	OEHPBFNA_00932	CHNNDINO_00958	NMKEODGM_03461	DCJHPNAK_01004	BCKLFMMD_00959	GAFCFNBG_00969	LLFMEIOA_00963	GNPGNINJ_03549	PONLMEKJ_03520	CCHINLMO_03488	OOOBJFPM_03518	PKJMPCPE_03535	BNCKGGJH_03531	BJDIANGF_00954	KEBDOKCA_00956	MEJJACEP_03531	ICOJDHKM_03493	FCAEOJIM_03453	KMBDHNMN_03531	DILJIOKG_03470	LJJHACBF_03470	MCKANGGG_03536	OPKABEGI_00966	INPGENAI_00980	IHGKMLLH_03534	ECBBOJJH_03473	DFDIHLFD_03507	ONBDHHOC_03475	GEDBFLDB_00907	LLAAPHFG_03459	HAHBEPAL_00902	EGICCNKM_00974	MDEKPFIM_03464	MPEJMEMO_00905	IMDNHMJB_00923	HHEMFHKP_00961	HJGPOGIK_00907	FGNEDJBJ_00906	NDKBBMBB_00968	MNGAIBPD_00936	FLDKNKIE_03469	HCACLMNI_03536
Cluster1009	351	core	Shared among Cluster1, Cluster2, and Cluster3	ENOG4105D4J	Catalyzes the addition and repair of the essential 3'- terminal CCA sequence in tRNAs without using a nucleic acid template. Adds these three nucleotides in the order of C, C, and A to the tRNA nucleotide-73, using CTP and ATP as substrates and producing inorganic pyrophosphate	J	XAC0717	OEHPBFNA_03628	CHNNDINO_03666	NMKEODGM_00768	DCJHPNAK_03686	BCKLFMMD_03649	GAFCFNBG_03679	LLFMEIOA_03668	GNPGNINJ_00839	PONLMEKJ_00842	CCHINLMO_00794	OOOBJFPM_00841	PKJMPCPE_00840	BNCKGGJH_00844	BJDIANGF_03647	KEBDOKCA_03647	MEJJACEP_00845	ICOJDHKM_01709	FCAEOJIM_00765	KMBDHNMN_00824	DILJIOKG_00765	LJJHACBF_00799	MCKANGGG_00844	OPKABEGI_03684	INPGENAI_03671	IHGKMLLH_00839	ECBBOJJH_00796	DFDIHLFD_00814	ONBDHHOC_00763	GEDBFLDB_03605	LLAAPHFG_00767	HAHBEPAL_03609	EGICCNKM_03648	MDEKPFIM_00766	MPEJMEMO_03596	IMDNHMJB_03634	HHEMFHKP_03671	HJGPOGIK_03594	FGNEDJBJ_03592	NDKBBMBB_03679	MNGAIBPD_03653	FLDKNKIE_00798	HCACLMNI_00843
Cluster101	351	core	Shared among Cluster1, Cluster2, and Cluster3	ENOG4105TFN	Glutathione-dependent formaldehyde-activating Gfa	S	XAC4170	OEHPBFNA_00174	CHNNDINO_00204	NMKEODGM_04222	DCJHPNAK_00228	BCKLFMMD_00199	GAFCFNBG_00209	LLFMEIOA_00209	GNPGNINJ_04283	PONLMEKJ_04297	CCHINLMO_04246	OOOBJFPM_04294	PKJMPCPE_04287	BNCKGGJH_04289	BJDIANGF_00196	KEBDOKCA_00195	MEJJACEP_04287	ICOJDHKM_00897	FCAEOJIM_04213	KMBDHNMN_04291	DILJIOKG_04230	LJJHACBF_04247	MCKANGGG_04299	OPKABEGI_00223	INPGENAI_00228	IHGKMLLH_04286	ECBBOJJH_04249	DFDIHLFD_04264	ONBDHHOC_04235	GEDBFLDB_00147	LLAAPHFG_04213	HAHBEPAL_00148	EGICCNKM_00198	MDEKPFIM_04224	MPEJMEMO_00147	IMDNHMJB_00169	HHEMFHKP_00207	HJGPOGIK_00147	FGNEDJBJ_00147	NDKBBMBB_00223	MNGAIBPD_00203	FLDKNKIE_04245	HCACLMNI_04294
Cluster1010	351	core	Shared among Cluster1, Cluster2, and Cluster3	ENOG41065S3	Inherit from COG: Fe-S-cluster oxidoreductase	S	XAC0347	OEHPBFNA_03996	CHNNDINO_04034	NMKEODGM_00399	DCJHPNAK_04054	BCKLFMMD_04017	GAFCFNBG_04047	LLFMEIOA_04036	GNPGNINJ_00471	PONLMEKJ_00474	CCHINLMO_00425	OOOBJFPM_00473	PKJMPCPE_00472	BNCKGGJH_00476	BJDIANGF_04016	KEBDOKCA_04015	MEJJACEP_00476	ICOJDHKM_01341	FCAEOJIM_00397	KMBDHNMN_00456	DILJIOKG_00397	LJJHACBF_00431	MCKANGGG_00476	OPKABEGI_04052	INPGENAI_04039	IHGKMLLH_00471	ECBBOJJH_00428	DFDIHLFD_00446	ONBDHHOC_00395	GEDBFLDB_03974	LLAAPHFG_00399	HAHBEPAL_03977	EGICCNKM_04016	MDEKPFIM_00398	MPEJMEMO_03964	IMDNHMJB_04002	HHEMFHKP_04039	HJGPOGIK_03962	FGNEDJBJ_03961	NDKBBMBB_04049	MNGAIBPD_04022	FLDKNKIE_00430	HCACLMNI_00475
Cluster1011	351	core	Shared among Cluster1, Cluster2, and Cluster3	ENOG4105DTX	transporter, permease	S	XAC3757	OEHPBFNA_00576	CHNNDINO_00607	NMKEODGM_03820	DCJHPNAK_00630	BCKLFMMD_00601	GAFCFNBG_00613	LLFMEIOA_00612	GNPGNINJ_03898	PONLMEKJ_03895	CCHINLMO_03844	OOOBJFPM_03891	PKJMPCPE_03885	BNCKGGJH_03888	BJDIANGF_00598	KEBDOKCA_00597	MEJJACEP_03886	ICOJDHKM_03139	FCAEOJIM_03811	KMBDHNMN_03887	DILJIOKG_03827	LJJHACBF_03844	MCKANGGG_03893	OPKABEGI_00617	INPGENAI_00630	IHGKMLLH_03884	ECBBOJJH_03847	DFDIHLFD_03863	ONBDHHOC_03830	GEDBFLDB_00550	LLAAPHFG_03811	HAHBEPAL_00552	EGICCNKM_00600	MDEKPFIM_03820	MPEJMEMO_00549	IMDNHMJB_00573	HHEMFHKP_00611	HJGPOGIK_00549	FGNEDJBJ_00549	NDKBBMBB_00617	MNGAIBPD_00587	FLDKNKIE_03843	HCACLMNI_03892
Cluster1012	351	core	Shared among Cluster1, Cluster2, and Cluster3	ENOG4107R83	hydrolase family 3	G	XAC4231	OEHPBFNA_00113	CHNNDINO_00142	NMKEODGM_04283	DCJHPNAK_00167	BCKLFMMD_00138	GAFCFNBG_00147	LLFMEIOA_00144	GNPGNINJ_04346	PONLMEKJ_04359	CCHINLMO_04308	OOOBJFPM_04356	PKJMPCPE_04349	BNCKGGJH_04350	BJDIANGF_00135	KEBDOKCA_00134	MEJJACEP_04349	ICOJDHKM_00836	FCAEOJIM_04275	KMBDHNMN_04354	DILJIOKG_04292	LJJHACBF_04309	MCKANGGG_04361	OPKABEGI_00161	INPGENAI_00167	IHGKMLLH_04348	ECBBOJJH_04311	DFDIHLFD_04326	ONBDHHOC_04299	GEDBFLDB_00086	LLAAPHFG_04275	HAHBEPAL_00086	EGICCNKM_00136	MDEKPFIM_04287	MPEJMEMO_00086	IMDNHMJB_00106	HHEMFHKP_00145	HJGPOGIK_00086	FGNEDJBJ_00086	NDKBBMBB_00161	MNGAIBPD_00140	FLDKNKIE_04307	HCACLMNI_04356
Cluster1013	351	core	Shared among Cluster1, Cluster2, and Cluster3	ENOG4106U9G	Trans_reg_C	T	XAC1265	OEHPBFNA_03072	CHNNDINO_03108	NMKEODGM_01322	DCJHPNAK_03131	BCKLFMMD_03092	GAFCFNBG_03121	LLFMEIOA_03109	GNPGNINJ_01396	PONLMEKJ_01397	CCHINLMO_01349	OOOBJFPM_01398	PKJMPCPE_01396	BNCKGGJH_01400	BJDIANGF_03092	KEBDOKCA_03091	MEJJACEP_01400	ICOJDHKM_02264	FCAEOJIM_01322	KMBDHNMN_01380	DILJIOKG_01321	LJJHACBF_01354	MCKANGGG_01400	OPKABEGI_03125	INPGENAI_03115	IHGKMLLH_01395	ECBBOJJH_01352	DFDIHLFD_01370	ONBDHHOC_01321	GEDBFLDB_03046	LLAAPHFG_01325	HAHBEPAL_03051	EGICCNKM_03093	MDEKPFIM_01321	MPEJMEMO_03041	IMDNHMJB_03077	HHEMFHKP_03113	HJGPOGIK_03038	FGNEDJBJ_03037	NDKBBMBB_03123	MNGAIBPD_03095	FLDKNKIE_01355	HCACLMNI_01399
Cluster1014	351	core	Shared among Cluster1, Cluster2, and Cluster3	ENOG4105CS1	NAD(P)H quinone oxidoreductase	S	XAC0936	OEHPBFNA_03408	CHNNDINO_03446	NMKEODGM_00986	DCJHPNAK_03467	BCKLFMMD_03429	GAFCFNBG_03458	LLFMEIOA_03447	GNPGNINJ_01060	PONLMEKJ_01061	CCHINLMO_01013	OOOBJFPM_01061	PKJMPCPE_01060	BNCKGGJH_01064	BJDIANGF_03428	KEBDOKCA_03427	MEJJACEP_01064	ICOJDHKM_01928	FCAEOJIM_00984	KMBDHNMN_01044	DILJIOKG_00985	LJJHACBF_01018	MCKANGGG_01064	OPKABEGI_03463	INPGENAI_03451	IHGKMLLH_01058	ECBBOJJH_01015	DFDIHLFD_01034	ONBDHHOC_00984	GEDBFLDB_03386	LLAAPHFG_00987	HAHBEPAL_03389	EGICCNKM_03429	MDEKPFIM_00985	MPEJMEMO_03377	IMDNHMJB_03413	HHEMFHKP_03450	HJGPOGIK_03374	FGNEDJBJ_03373	NDKBBMBB_03459	MNGAIBPD_03433	FLDKNKIE_01018	HCACLMNI_01063
Cluster1015	351	core	Shared among Cluster1, Cluster2, and Cluster3	ENOG41064TS	Nuclear transport factor 2 (NTF2) domain	S	XAC0875	OEHPBFNA_03468	CHNNDINO_03505	NMKEODGM_00927	DCJHPNAK_03526	BCKLFMMD_03489	GAFCFNBG_03518	LLFMEIOA_03507	GNPGNINJ_01000	PONLMEKJ_01002	CCHINLMO_00954	OOOBJFPM_01001	PKJMPCPE_01000	BNCKGGJH_01004	BJDIANGF_03487	KEBDOKCA_03487	MEJJACEP_01005	ICOJDHKM_01869	FCAEOJIM_00925	KMBDHNMN_00985	DILJIOKG_00926	LJJHACBF_00959	MCKANGGG_01004	OPKABEGI_03523	INPGENAI_03511	IHGKMLLH_00999	ECBBOJJH_00956	DFDIHLFD_00974	ONBDHHOC_00924	GEDBFLDB_03445	LLAAPHFG_00927	HAHBEPAL_03448	EGICCNKM_03488	MDEKPFIM_00926	MPEJMEMO_03436	IMDNHMJB_03473	HHEMFHKP_03510	HJGPOGIK_03434	FGNEDJBJ_03432	NDKBBMBB_03518	MNGAIBPD_03492	FLDKNKIE_00958	HCACLMNI_01003
Cluster1016	351	core	Shared among Cluster1, Cluster2, and Cluster3	ENOG4105I7Z	Short-chain dehydrogenase reductase Sdr	S	XAC4186	OEHPBFNA_00156	CHNNDINO_00186	NMKEODGM_04240	DCJHPNAK_00210	BCKLFMMD_00181	GAFCFNBG_00191	LLFMEIOA_00190	GNPGNINJ_04302	PONLMEKJ_04316	CCHINLMO_04265	OOOBJFPM_04313	PKJMPCPE_04306	BNCKGGJH_04307	BJDIANGF_00178	KEBDOKCA_00177	MEJJACEP_04306	ICOJDHKM_00879	FCAEOJIM_04232	KMBDHNMN_04310	DILJIOKG_04249	LJJHACBF_04266	MCKANGGG_04318	OPKABEGI_00205	INPGENAI_00210	IHGKMLLH_04305	ECBBOJJH_04268	DFDIHLFD_04283	ONBDHHOC_04254	GEDBFLDB_00129	LLAAPHFG_04232	HAHBEPAL_00130	EGICCNKM_00179	MDEKPFIM_04243	MPEJMEMO_00129	IMDNHMJB_00151	HHEMFHKP_00189	HJGPOGIK_00129	FGNEDJBJ_00129	NDKBBMBB_00205	MNGAIBPD_00184	FLDKNKIE_04264	HCACLMNI_04313
Cluster1017	351	core	Shared among Cluster1, Cluster2, and Cluster3	ENOG410851U	Thioredoxin	O	XAC0938	OEHPBFNA_03406	CHNNDINO_03444	NMKEODGM_00988	DCJHPNAK_03465	BCKLFMMD_03427	GAFCFNBG_03456	LLFMEIOA_03445	GNPGNINJ_01062	PONLMEKJ_01063	CCHINLMO_01015	OOOBJFPM_01063	PKJMPCPE_01062	BNCKGGJH_01066	BJDIANGF_03426	KEBDOKCA_03425	MEJJACEP_01066	ICOJDHKM_01930	FCAEOJIM_00986	KMBDHNMN_01046	DILJIOKG_00987	LJJHACBF_01020	MCKANGGG_01066	OPKABEGI_03461	INPGENAI_03449	IHGKMLLH_01060	ECBBOJJH_01017	DFDIHLFD_01036	ONBDHHOC_00986	GEDBFLDB_03384	LLAAPHFG_00989	HAHBEPAL_03387	EGICCNKM_03427	MDEKPFIM_00987	MPEJMEMO_03375	IMDNHMJB_03411	HHEMFHKP_03448	HJGPOGIK_03372	FGNEDJBJ_03371	NDKBBMBB_03457	MNGAIBPD_03431	FLDKNKIE_01020	HCACLMNI_01065
Cluster1018	351	core	Shared among Cluster1, Cluster2, and Cluster3	ENOG4105C4N	this subunit has chaperone activity. The binding of ATP and its subsequent hydrolysis by HslU are essential for unfolding of protein substrates subsequently hydrolyzed by HslV. HslU recognizes the N-terminal part of its protein substrates and unfolds these before they are guided to HslV for hydrolysis (By similarity)	O	XAC0638	OEHPBFNA_03708	CHNNDINO_03746	NMKEODGM_00688	DCJHPNAK_03766	BCKLFMMD_03729	GAFCFNBG_03759	LLFMEIOA_03748	GNPGNINJ_00759	PONLMEKJ_00762	CCHINLMO_00714	OOOBJFPM_00761	PKJMPCPE_00760	BNCKGGJH_00764	BJDIANGF_03727	KEBDOKCA_03727	MEJJACEP_00765	ICOJDHKM_01629	FCAEOJIM_00685	KMBDHNMN_00744	DILJIOKG_00685	LJJHACBF_00719	MCKANGGG_00764	OPKABEGI_03764	INPGENAI_03751	IHGKMLLH_00759	ECBBOJJH_00716	DFDIHLFD_00734	ONBDHHOC_00683	GEDBFLDB_03686	LLAAPHFG_00687	HAHBEPAL_03689	EGICCNKM_03728	MDEKPFIM_00686	MPEJMEMO_03676	IMDNHMJB_03714	HHEMFHKP_03751	HJGPOGIK_03674	FGNEDJBJ_03672	NDKBBMBB_03759	MNGAIBPD_03733	FLDKNKIE_00718	HCACLMNI_00763
Cluster1019	351	core	Shared among Cluster1, Cluster2, and Cluster3	ENOG4105C9B	Cysteine desulfurase	E	XAC2938	OEHPBFNA_01385	CHNNDINO_01417	NMKEODGM_03009	DCJHPNAK_01442	BCKLFMMD_01408	GAFCFNBG_01428	LLFMEIOA_01422	GNPGNINJ_03094	PONLMEKJ_03084	CCHINLMO_03036	OOOBJFPM_03084	PKJMPCPE_03081	BNCKGGJH_03085	BJDIANGF_01405	KEBDOKCA_01403	MEJJACEP_03085	ICOJDHKM_00070	FCAEOJIM_03006	KMBDHNMN_03073	DILJIOKG_03013	LJJHACBF_03040	MCKANGGG_03085	OPKABEGI_01433	INPGENAI_01429	IHGKMLLH_03081	ECBBOJJH_03040	DFDIHLFD_03056	ONBDHHOC_03016	GEDBFLDB_01359	LLAAPHFG_03012	HAHBEPAL_01361	EGICCNKM_01405	MDEKPFIM_03010	MPEJMEMO_01354	IMDNHMJB_01381	HHEMFHKP_01419	HJGPOGIK_01354	FGNEDJBJ_01355	NDKBBMBB_01433	MNGAIBPD_01395	FLDKNKIE_03040	HCACLMNI_03085
Cluster102	351	core	Shared among Cluster1, Cluster2, and Cluster3	Unclassified	Unclassified	Unclassified	XAC4173	OEHPBFNA_00171	CHNNDINO_00201	NMKEODGM_04225	DCJHPNAK_00225	BCKLFMMD_00196	GAFCFNBG_00206	LLFMEIOA_00205	GNPGNINJ_04287	PONLMEKJ_04301	CCHINLMO_04250	OOOBJFPM_04298	PKJMPCPE_04291	BNCKGGJH_04292	BJDIANGF_00193	KEBDOKCA_00192	MEJJACEP_04291	ICOJDHKM_00894	FCAEOJIM_04217	KMBDHNMN_04295	DILJIOKG_04234	LJJHACBF_04251	MCKANGGG_04303	OPKABEGI_00220	INPGENAI_00225	IHGKMLLH_04290	ECBBOJJH_04253	DFDIHLFD_04268	ONBDHHOC_04239	GEDBFLDB_00144	LLAAPHFG_04217	HAHBEPAL_00145	EGICCNKM_00194	MDEKPFIM_04228	MPEJMEMO_00144	IMDNHMJB_00166	HHEMFHKP_00204	HJGPOGIK_00144	FGNEDJBJ_00144	NDKBBMBB_00220	MNGAIBPD_00199	FLDKNKIE_04249	HCACLMNI_04298
Cluster1020	351	core	Shared among Cluster1, Cluster2, and Cluster3	ENOG4105KRJ	gCN5-related N-acetyltransferase	S	XAC0640	OEHPBFNA_03706	CHNNDINO_03744	NMKEODGM_00690	DCJHPNAK_03764	BCKLFMMD_03727	GAFCFNBG_03757	LLFMEIOA_03746	GNPGNINJ_00761	PONLMEKJ_00764	CCHINLMO_00716	OOOBJFPM_00763	PKJMPCPE_00762	BNCKGGJH_00766	BJDIANGF_03725	KEBDOKCA_03725	MEJJACEP_00767	ICOJDHKM_01631	FCAEOJIM_00687	KMBDHNMN_00746	DILJIOKG_00687	LJJHACBF_00721	MCKANGGG_00766	OPKABEGI_03762	INPGENAI_03749	IHGKMLLH_00761	ECBBOJJH_00718	DFDIHLFD_00736	ONBDHHOC_00685	GEDBFLDB_03684	LLAAPHFG_00689	HAHBEPAL_03687	EGICCNKM_03726	MDEKPFIM_00688	MPEJMEMO_03674	IMDNHMJB_03712	HHEMFHKP_03749	HJGPOGIK_03672	FGNEDJBJ_03670	NDKBBMBB_03757	MNGAIBPD_03731	FLDKNKIE_00720	HCACLMNI_00765
Cluster1021	351	core	Shared among Cluster1, Cluster2, and Cluster3	ENOG4105R8U	Inherit from COG: SnoaL-like polyketide cyclase	S	XAC0357	OEHPBFNA_03985	CHNNDINO_04023	NMKEODGM_00410	DCJHPNAK_04043	BCKLFMMD_04006	GAFCFNBG_04036	LLFMEIOA_04025	GNPGNINJ_00482	PONLMEKJ_00485	CCHINLMO_00436	OOOBJFPM_00484	PKJMPCPE_00483	BNCKGGJH_00487	BJDIANGF_04005	KEBDOKCA_04004	MEJJACEP_00487	ICOJDHKM_01352	FCAEOJIM_00408	KMBDHNMN_00467	DILJIOKG_00408	LJJHACBF_00442	MCKANGGG_00487	OPKABEGI_04041	INPGENAI_04028	IHGKMLLH_00482	ECBBOJJH_00439	DFDIHLFD_00457	ONBDHHOC_00406	GEDBFLDB_03963	LLAAPHFG_00410	HAHBEPAL_03966	EGICCNKM_04005	MDEKPFIM_00409	MPEJMEMO_03953	IMDNHMJB_03991	HHEMFHKP_04028	HJGPOGIK_03951	FGNEDJBJ_03950	NDKBBMBB_04038	MNGAIBPD_04011	FLDKNKIE_00441	HCACLMNI_00486
Cluster1022	351	core	Shared among Cluster1, Cluster2, and Cluster3	ENOG4107XGZ	Hydrolase	S	XAC3346	OEHPBFNA_00988	CHNNDINO_01014	NMKEODGM_03405	DCJHPNAK_01042	BCKLFMMD_01015	GAFCFNBG_01025	LLFMEIOA_01019	GNPGNINJ_03495	PONLMEKJ_03482	CCHINLMO_03431	OOOBJFPM_03480	PKJMPCPE_03479	BNCKGGJH_03475	BJDIANGF_01009	KEBDOKCA_01011	MEJJACEP_03476	ICOJDHKM_03439	FCAEOJIM_03398	KMBDHNMN_03475	DILJIOKG_03414	LJJHACBF_03432	MCKANGGG_03480	OPKABEGI_01022	INPGENAI_01035	IHGKMLLH_03478	ECBBOJJH_03435	DFDIHLFD_03452	ONBDHHOC_03419	GEDBFLDB_00962	LLAAPHFG_03403	HAHBEPAL_00957	EGICCNKM_01012	MDEKPFIM_03409	MPEJMEMO_00961	IMDNHMJB_00979	HHEMFHKP_01016	HJGPOGIK_00962	FGNEDJBJ_00962	NDKBBMBB_01023	MNGAIBPD_00991	FLDKNKIE_03431	HCACLMNI_03480
Cluster1023	351	core	Shared among Cluster1, Cluster2, and Cluster3	ENOG4105VN1	Heat shock protein	O	XAC1151	OEHPBFNA_03192	CHNNDINO_03229	NMKEODGM_01202	DCJHPNAK_03251	BCKLFMMD_03212	GAFCFNBG_03242	LLFMEIOA_03230	GNPGNINJ_01276	PONLMEKJ_01277	CCHINLMO_01229	OOOBJFPM_01278	PKJMPCPE_01276	BNCKGGJH_01280	BJDIANGF_03212	KEBDOKCA_03211	MEJJACEP_01280	ICOJDHKM_02144	FCAEOJIM_01202	KMBDHNMN_01260	DILJIOKG_01201	LJJHACBF_01234	MCKANGGG_01280	OPKABEGI_03246	INPGENAI_03235	IHGKMLLH_01275	ECBBOJJH_01232	DFDIHLFD_01250	ONBDHHOC_01201	GEDBFLDB_03167	LLAAPHFG_01205	HAHBEPAL_03172	EGICCNKM_03213	MDEKPFIM_01201	MPEJMEMO_03161	IMDNHMJB_03197	HHEMFHKP_03234	HJGPOGIK_03158	FGNEDJBJ_03157	NDKBBMBB_03243	MNGAIBPD_03216	FLDKNKIE_01235	HCACLMNI_01279
Cluster1024	351	core	Shared among Cluster1, Cluster2, and Cluster3	ENOG4108M36	Histidine kinase	T	XAC0897	OEHPBFNA_03446	CHNNDINO_03483	NMKEODGM_00949	DCJHPNAK_03504	BCKLFMMD_03467	GAFCFNBG_03496	LLFMEIOA_03485	GNPGNINJ_01022	PONLMEKJ_01024	CCHINLMO_00976	OOOBJFPM_01023	PKJMPCPE_01022	BNCKGGJH_01026	BJDIANGF_03465	KEBDOKCA_03465	MEJJACEP_01027	ICOJDHKM_01891	FCAEOJIM_00947	KMBDHNMN_01007	DILJIOKG_00948	LJJHACBF_00981	MCKANGGG_01026	OPKABEGI_03501	INPGENAI_03489	IHGKMLLH_01021	ECBBOJJH_00978	DFDIHLFD_00996	ONBDHHOC_00946	GEDBFLDB_03423	LLAAPHFG_00949	HAHBEPAL_03426	EGICCNKM_03466	MDEKPFIM_00948	MPEJMEMO_03414	IMDNHMJB_03451	HHEMFHKP_03488	HJGPOGIK_03412	FGNEDJBJ_03410	NDKBBMBB_03496	MNGAIBPD_03470	FLDKNKIE_00980	HCACLMNI_01025
Cluster1025	351	core	Shared among Cluster1, Cluster2, and Cluster3	ENOG4107P5X	NA	S	XAC3972	OEHPBFNA_00368	CHNNDINO_00399	NMKEODGM_04028	DCJHPNAK_00422	BCKLFMMD_00393	GAFCFNBG_00404	LLFMEIOA_00404	GNPGNINJ_04086	PONLMEKJ_04103	CCHINLMO_04052	OOOBJFPM_04099	PKJMPCPE_04084	BNCKGGJH_04096	BJDIANGF_00390	KEBDOKCA_00389	MEJJACEP_04093	ICOJDHKM_01092	FCAEOJIM_04019	KMBDHNMN_04095	DILJIOKG_04035	LJJHACBF_04052	MCKANGGG_04104	OPKABEGI_00418	INPGENAI_00422	IHGKMLLH_04092	ECBBOJJH_04055	DFDIHLFD_04070	ONBDHHOC_04039	GEDBFLDB_00342	LLAAPHFG_04019	HAHBEPAL_00343	EGICCNKM_00401	MDEKPFIM_04028	MPEJMEMO_00341	IMDNHMJB_00364	HHEMFHKP_00402	HJGPOGIK_00341	FGNEDJBJ_00341	NDKBBMBB_00418	MNGAIBPD_00399	FLDKNKIE_04051	HCACLMNI_04100
Cluster1026	351	core	Shared among Cluster1, Cluster2, and Cluster3	ENOG4105C6P	ATP-dependent serine protease that mediates the selective degradation of mutant and abnormal proteins as well as certain short-lived regulatory proteins. Required for cellular homeostasis and for survival from DNA damage and developmental changes induced by stress. Degrades polypeptides processively to yield small peptide fragments that are 5 to 10 amino acids long. Binds to DNA in a double-stran…	O	XAC1080	OEHPBFNA_03261	CHNNDINO_03299	NMKEODGM_01133	DCJHPNAK_03320	BCKLFMMD_03282	GAFCFNBG_03311	LLFMEIOA_03300	GNPGNINJ_01207	PONLMEKJ_01208	CCHINLMO_01160	OOOBJFPM_01209	PKJMPCPE_01207	BNCKGGJH_01211	BJDIANGF_03281	KEBDOKCA_03280	MEJJACEP_01211	ICOJDHKM_02075	FCAEOJIM_01131	KMBDHNMN_01191	DILJIOKG_01132	LJJHACBF_01165	MCKANGGG_01211	OPKABEGI_03316	INPGENAI_03304	IHGKMLLH_01206	ECBBOJJH_01163	DFDIHLFD_01181	ONBDHHOC_01131	GEDBFLDB_03238	LLAAPHFG_01134	HAHBEPAL_03242	EGICCNKM_03282	MDEKPFIM_01132	MPEJMEMO_03230	IMDNHMJB_03266	HHEMFHKP_03303	HJGPOGIK_03227	FGNEDJBJ_03226	NDKBBMBB_03312	MNGAIBPD_03286	FLDKNKIE_01166	HCACLMNI_01210
Cluster1027	351	core	Shared among Cluster1, Cluster2, and Cluster3	ENOG4108UH2	Endonuclease that specifically degrades the RNA of RNA- DNA hybrids (By similarity)	L	XAC1407	OEHPBFNA_02926	CHNNDINO_02962	NMKEODGM_01467	DCJHPNAK_02985	BCKLFMMD_02946	GAFCFNBG_02975	LLFMEIOA_02963	GNPGNINJ_01541	PONLMEKJ_01542	CCHINLMO_01494	OOOBJFPM_01543	PKJMPCPE_01541	BNCKGGJH_01545	BJDIANGF_02946	KEBDOKCA_02945	MEJJACEP_01545	ICOJDHKM_02409	FCAEOJIM_01467	KMBDHNMN_01525	DILJIOKG_01466	LJJHACBF_01499	MCKANGGG_01546	OPKABEGI_02979	INPGENAI_02969	IHGKMLLH_01541	ECBBOJJH_01498	DFDIHLFD_01515	ONBDHHOC_01466	GEDBFLDB_02900	LLAAPHFG_01470	HAHBEPAL_02905	EGICCNKM_02947	MDEKPFIM_01467	MPEJMEMO_02895	IMDNHMJB_02931	HHEMFHKP_02967	HJGPOGIK_02892	FGNEDJBJ_02891	NDKBBMBB_02977	MNGAIBPD_02949	FLDKNKIE_01500	HCACLMNI_01544
Cluster1028	351	core	Shared among Cluster1, Cluster2, and Cluster3	ENOG4108HRR	septum site-determining protein minD	D	XAC1225	OEHPBFNA_03113	CHNNDINO_03149	NMKEODGM_01281	DCJHPNAK_03172	BCKLFMMD_03133	GAFCFNBG_03162	LLFMEIOA_03150	GNPGNINJ_01355	PONLMEKJ_01356	CCHINLMO_01308	OOOBJFPM_01357	PKJMPCPE_01355	BNCKGGJH_01359	BJDIANGF_03133	KEBDOKCA_03132	MEJJACEP_01359	ICOJDHKM_02223	FCAEOJIM_01281	KMBDHNMN_01339	DILJIOKG_01280	LJJHACBF_01313	MCKANGGG_01359	OPKABEGI_03166	INPGENAI_03156	IHGKMLLH_01354	ECBBOJJH_01311	DFDIHLFD_01329	ONBDHHOC_01280	GEDBFLDB_03087	LLAAPHFG_01284	HAHBEPAL_03092	EGICCNKM_03134	MDEKPFIM_01280	MPEJMEMO_03082	IMDNHMJB_03118	HHEMFHKP_03154	HJGPOGIK_03079	FGNEDJBJ_03078	NDKBBMBB_03164	MNGAIBPD_03136	FLDKNKIE_01314	HCACLMNI_01358
Cluster1029	351	core	Shared among Cluster1, Cluster2, and Cluster3	ENOG4107RY9	Pfam:GSPII_E	NU	XAC2618	OEHPBFNA_01699	CHNNDINO_01731	NMKEODGM_02694	DCJHPNAK_01757	BCKLFMMD_01722	GAFCFNBG_01742	LLFMEIOA_01737	GNPGNINJ_02785	PONLMEKJ_02768	CCHINLMO_02721	OOOBJFPM_02768	PKJMPCPE_02766	BNCKGGJH_02770	BJDIANGF_01721	KEBDOKCA_01717	MEJJACEP_02770	ICOJDHKM_03836	FCAEOJIM_02691	KMBDHNMN_02758	DILJIOKG_02697	LJJHACBF_02724	MCKANGGG_02768	OPKABEGI_01749	INPGENAI_01742	IHGKMLLH_02766	ECBBOJJH_02724	DFDIHLFD_02740	ONBDHHOC_02700	GEDBFLDB_01673	LLAAPHFG_02696	HAHBEPAL_01675	EGICCNKM_01719	MDEKPFIM_02694	MPEJMEMO_01668	IMDNHMJB_01696	HHEMFHKP_01733	HJGPOGIK_01668	FGNEDJBJ_01669	NDKBBMBB_01748	MNGAIBPD_01702	FLDKNKIE_02725	HCACLMNI_02769
Cluster103	351	core	Shared among Cluster1, Cluster2, and Cluster3	ENOG41081WE	peptidylprolyl cis-trans isomerase	O	XAC4174	OEHPBFNA_00170	CHNNDINO_00200	NMKEODGM_04226	DCJHPNAK_00224	BCKLFMMD_00195	GAFCFNBG_00205	LLFMEIOA_00204	GNPGNINJ_04288	PONLMEKJ_04302	CCHINLMO_04251	OOOBJFPM_04299	PKJMPCPE_04292	BNCKGGJH_04293	BJDIANGF_00192	KEBDOKCA_00191	MEJJACEP_04292	ICOJDHKM_00893	FCAEOJIM_04218	KMBDHNMN_04296	DILJIOKG_04235	LJJHACBF_04252	MCKANGGG_04304	OPKABEGI_00219	INPGENAI_00224	IHGKMLLH_04291	ECBBOJJH_04254	DFDIHLFD_04269	ONBDHHOC_04240	GEDBFLDB_00143	LLAAPHFG_04218	HAHBEPAL_00144	EGICCNKM_00193	MDEKPFIM_04229	MPEJMEMO_00143	IMDNHMJB_00165	HHEMFHKP_00203	HJGPOGIK_00143	FGNEDJBJ_00143	NDKBBMBB_00219	MNGAIBPD_00198	FLDKNKIE_04250	HCACLMNI_04299
Cluster1030	351	core	Shared among Cluster1, Cluster2, and Cluster3	ENOG4107KXA	Protein of unknown function (DUF2909)	S	XAC3883	OEHPBFNA_00454	CHNNDINO_00480	NMKEODGM_03942	DCJHPNAK_00508	BCKLFMMD_00479	GAFCFNBG_00491	LLFMEIOA_00490	GNPGNINJ_04021	PONLMEKJ_04017	CCHINLMO_03966	OOOBJFPM_04013	PKJMPCPE_04007	BNCKGGJH_04010	BJDIANGF_00476	KEBDOKCA_00475	MEJJACEP_04012	ICOJDHKM_00534	FCAEOJIM_03933	KMBDHNMN_04009	DILJIOKG_03949	LJJHACBF_03966	MCKANGGG_04017	OPKABEGI_00490	INPGENAI_00508	IHGKMLLH_04006	ECBBOJJH_03969	DFDIHLFD_03989	ONBDHHOC_03957	GEDBFLDB_00428	LLAAPHFG_03938	HAHBEPAL_00426	EGICCNKM_00478	MDEKPFIM_03947	MPEJMEMO_00427	IMDNHMJB_00446	HHEMFHKP_00484	HJGPOGIK_00427	FGNEDJBJ_00427	NDKBBMBB_00490	MNGAIBPD_00464	FLDKNKIE_03965	HCACLMNI_04014
Cluster1031	351	core	Shared among Cluster1, Cluster2, and Cluster3	ENOG4107903	NA	S	XAC2738	OEHPBFNA_01584	CHNNDINO_01616	NMKEODGM_02809	DCJHPNAK_01642	BCKLFMMD_01607	GAFCFNBG_01627	LLFMEIOA_01621	GNPGNINJ_02902	PONLMEKJ_02884	CCHINLMO_02836	OOOBJFPM_02884	PKJMPCPE_02881	BNCKGGJH_02885	BJDIANGF_01604	KEBDOKCA_01602	MEJJACEP_02885	ICOJDHKM_03668	FCAEOJIM_02806	KMBDHNMN_02873	DILJIOKG_02813	LJJHACBF_02840	MCKANGGG_02884	OPKABEGI_01632	INPGENAI_01627	IHGKMLLH_02881	ECBBOJJH_02840	DFDIHLFD_02855	ONBDHHOC_02816	GEDBFLDB_01558	LLAAPHFG_02811	HAHBEPAL_01560	EGICCNKM_01604	MDEKPFIM_02810	MPEJMEMO_01553	IMDNHMJB_01580	HHEMFHKP_01618	HJGPOGIK_01553	FGNEDJBJ_01554	NDKBBMBB_01632	MNGAIBPD_01586	FLDKNKIE_02840	HCACLMNI_02885
Cluster1032	351	core	Shared among Cluster1, Cluster2, and Cluster3	ENOG4105E98	transcriptional regulator DeoR family	K	XAC0361	OEHPBFNA_03981	CHNNDINO_04019	NMKEODGM_00414	DCJHPNAK_04039	BCKLFMMD_04002	GAFCFNBG_04032	LLFMEIOA_04021	GNPGNINJ_00486	PONLMEKJ_00489	CCHINLMO_00440	OOOBJFPM_00488	PKJMPCPE_00487	BNCKGGJH_00491	BJDIANGF_04001	KEBDOKCA_04000	MEJJACEP_00491	ICOJDHKM_01356	FCAEOJIM_00412	KMBDHNMN_00471	DILJIOKG_00412	LJJHACBF_00446	MCKANGGG_00491	OPKABEGI_04037	INPGENAI_04024	IHGKMLLH_00486	ECBBOJJH_00443	DFDIHLFD_00461	ONBDHHOC_00410	GEDBFLDB_03959	LLAAPHFG_00414	HAHBEPAL_03962	EGICCNKM_04001	MDEKPFIM_00413	MPEJMEMO_03949	IMDNHMJB_03987	HHEMFHKP_04024	HJGPOGIK_03947	FGNEDJBJ_03946	NDKBBMBB_04034	MNGAIBPD_04007	FLDKNKIE_00445	HCACLMNI_00490
Cluster1033	351	core	Shared among Cluster1, Cluster2, and Cluster3	ENOG4107UYV	decarboxylase	E	XAC3181	OEHPBFNA_01146	CHNNDINO_01176	NMKEODGM_03248	DCJHPNAK_01203	BCKLFMMD_01168	GAFCFNBG_01187	LLFMEIOA_01181	GNPGNINJ_03335	PONLMEKJ_03323	CCHINLMO_03276	OOOBJFPM_03323	PKJMPCPE_03320	BNCKGGJH_03324	BJDIANGF_01166	KEBDOKCA_01164	MEJJACEP_03324	ICOJDHKM_00309	FCAEOJIM_03245	KMBDHNMN_03315	DILJIOKG_03254	LJJHACBF_03279	MCKANGGG_03324	OPKABEGI_01192	INPGENAI_01190	IHGKMLLH_03320	ECBBOJJH_03280	DFDIHLFD_03296	ONBDHHOC_03258	GEDBFLDB_01120	LLAAPHFG_03251	HAHBEPAL_01120	EGICCNKM_01166	MDEKPFIM_03250	MPEJMEMO_01115	IMDNHMJB_01140	HHEMFHKP_01178	HJGPOGIK_01115	FGNEDJBJ_01116	NDKBBMBB_01192	MNGAIBPD_01153	FLDKNKIE_03279	HCACLMNI_03324
Cluster1034	351	core	Shared among Cluster1, Cluster2, and Cluster3	ENOG4108S6J	ABC transporter, periplasmic molybdate-binding protein	P	XAC3358	OEHPBFNA_00976	CHNNDINO_01003	NMKEODGM_03417	DCJHPNAK_00856	BCKLFMMD_01003	GAFCFNBG_01014	LLFMEIOA_01008	GNPGNINJ_03506	PONLMEKJ_03612	CCHINLMO_03443	OOOBJFPM_03602	PKJMPCPE_03490	BNCKGGJH_03486	BJDIANGF_00998	KEBDOKCA_01000	MEJJACEP_03487	ICOJDHKM_03451	FCAEOJIM_03409	KMBDHNMN_03486	DILJIOKG_03425	LJJHACBF_03617	MCKANGGG_03492	OPKABEGI_01011	INPGENAI_01024	IHGKMLLH_03490	ECBBOJJH_03621	DFDIHLFD_03463	ONBDHHOC_03430	GEDBFLDB_00951	LLAAPHFG_03415	HAHBEPAL_00946	EGICCNKM_00827	MDEKPFIM_03420	MPEJMEMO_00949	IMDNHMJB_00968	HHEMFHKP_01005	HJGPOGIK_00950	FGNEDJBJ_00950	NDKBBMBB_01012	MNGAIBPD_00980	FLDKNKIE_03617	HCACLMNI_03492
Cluster1035	351	core	Shared among Cluster1, Cluster2, and Cluster3	ENOG4108Z73	Siroheme synthase	H	XAC2159	OEHPBFNA_02168	CHNNDINO_02196	NMKEODGM_02227	DCJHPNAK_02227	BCKLFMMD_02189	GAFCFNBG_02209	LLFMEIOA_02203	GNPGNINJ_02319	PONLMEKJ_02300	CCHINLMO_02253	OOOBJFPM_02300	PKJMPCPE_02298	BNCKGGJH_02302	BJDIANGF_02190	KEBDOKCA_02186	MEJJACEP_02303	ICOJDHKM_04358	FCAEOJIM_02223	KMBDHNMN_02292	DILJIOKG_02231	LJJHACBF_02257	MCKANGGG_02300	OPKABEGI_02214	INPGENAI_02211	IHGKMLLH_02299	ECBBOJJH_02256	DFDIHLFD_02273	ONBDHHOC_02234	GEDBFLDB_02142	LLAAPHFG_02226	HAHBEPAL_02140	EGICCNKM_02194	MDEKPFIM_02227	MPEJMEMO_02137	IMDNHMJB_02163	HHEMFHKP_02201	HJGPOGIK_02136	FGNEDJBJ_02135	NDKBBMBB_02216	MNGAIBPD_02169	FLDKNKIE_02257	HCACLMNI_02301
Cluster1036	351	core	Shared among Cluster1, Cluster2, and Cluster3	ENOG4107PIQ	Bacterial regulatory proteins, tetR family	K	XAC2841	OEHPBFNA_01481	CHNNDINO_01513	NMKEODGM_02913	DCJHPNAK_01539	BCKLFMMD_01504	GAFCFNBG_01524	LLFMEIOA_01518	GNPGNINJ_03006	PONLMEKJ_02988	CCHINLMO_02940	OOOBJFPM_02988	PKJMPCPE_02985	BNCKGGJH_02989	BJDIANGF_01501	KEBDOKCA_01499	MEJJACEP_02989	ICOJDHKM_03772	FCAEOJIM_02910	KMBDHNMN_02977	DILJIOKG_02917	LJJHACBF_02944	MCKANGGG_02988	OPKABEGI_01529	INPGENAI_01524	IHGKMLLH_02985	ECBBOJJH_02944	DFDIHLFD_02960	ONBDHHOC_02920	GEDBFLDB_01455	LLAAPHFG_02916	HAHBEPAL_01457	EGICCNKM_01501	MDEKPFIM_02914	MPEJMEMO_01450	IMDNHMJB_01477	HHEMFHKP_01515	HJGPOGIK_01450	FGNEDJBJ_01451	NDKBBMBB_01529	MNGAIBPD_01483	FLDKNKIE_02944	HCACLMNI_02989
Cluster1037	351	core	Shared among Cluster1, Cluster2, and Cluster3	ENOG4105T6U	NA	S	XAC1540	OEHPBFNA_02788	CHNNDINO_02822	NMKEODGM_01607	DCJHPNAK_02846	BCKLFMMD_02808	GAFCFNBG_02834	LLFMEIOA_02824	GNPGNINJ_01681	PONLMEKJ_01682	CCHINLMO_01634	OOOBJFPM_01681	PKJMPCPE_01680	BNCKGGJH_01684	BJDIANGF_02808	KEBDOKCA_02806	MEJJACEP_01684	ICOJDHKM_02547	FCAEOJIM_01605	KMBDHNMN_01665	DILJIOKG_01606	LJJHACBF_01638	MCKANGGG_01685	OPKABEGI_02840	INPGENAI_02829	IHGKMLLH_01680	ECBBOJJH_01637	DFDIHLFD_01653	ONBDHHOC_01606	GEDBFLDB_02762	LLAAPHFG_01607	HAHBEPAL_02766	EGICCNKM_02807	MDEKPFIM_01607	MPEJMEMO_02756	IMDNHMJB_02791	HHEMFHKP_02828	HJGPOGIK_02754	FGNEDJBJ_02751	NDKBBMBB_02837	MNGAIBPD_02807	FLDKNKIE_01638	HCACLMNI_01682
Cluster1038	351	core	Shared among Cluster1, Cluster2, and Cluster3	Unclassified	Unclassified	Unclassified	XAC0410	OEHPBFNA_03931	CHNNDINO_03969	NMKEODGM_00464	DCJHPNAK_03989	BCKLFMMD_03952	GAFCFNBG_03982	LLFMEIOA_03971	GNPGNINJ_00536	PONLMEKJ_00539	CCHINLMO_00490	OOOBJFPM_00538	PKJMPCPE_00537	BNCKGGJH_00541	BJDIANGF_03951	KEBDOKCA_03950	MEJJACEP_00541	ICOJDHKM_01406	FCAEOJIM_00462	KMBDHNMN_00521	DILJIOKG_00462	LJJHACBF_00496	MCKANGGG_00541	OPKABEGI_03987	INPGENAI_03974	IHGKMLLH_00536	ECBBOJJH_00493	DFDIHLFD_00511	ONBDHHOC_00460	GEDBFLDB_03909	LLAAPHFG_00464	HAHBEPAL_03912	EGICCNKM_03951	MDEKPFIM_00463	MPEJMEMO_03899	IMDNHMJB_03937	HHEMFHKP_03974	HJGPOGIK_03897	FGNEDJBJ_03896	NDKBBMBB_03984	MNGAIBPD_03957	FLDKNKIE_00495	HCACLMNI_00540
Cluster1039	351	core	Shared among Cluster1, Cluster2, and Cluster3	ENOG4106MBK	Protein of unknown function (DUF1629)	S	XAC2507	OEHPBFNA_01814	CHNNDINO_01843	NMKEODGM_02580	DCJHPNAK_01872	BCKLFMMD_01836	GAFCFNBG_01855	LLFMEIOA_01850	GNPGNINJ_02672	PONLMEKJ_02654	CCHINLMO_02606	OOOBJFPM_02654	PKJMPCPE_02652	BNCKGGJH_02656	BJDIANGF_01836	KEBDOKCA_01832	MEJJACEP_02656	ICOJDHKM_03951	FCAEOJIM_02576	KMBDHNMN_02645	DILJIOKG_02583	LJJHACBF_02610	MCKANGGG_02654	OPKABEGI_01861	INPGENAI_01857	IHGKMLLH_02652	ECBBOJJH_02610	DFDIHLFD_02626	ONBDHHOC_02587	GEDBFLDB_01788	LLAAPHFG_02581	HAHBEPAL_01787	EGICCNKM_01834	MDEKPFIM_02580	MPEJMEMO_01783	IMDNHMJB_01809	HHEMFHKP_01848	HJGPOGIK_01783	FGNEDJBJ_01783	NDKBBMBB_01862	MNGAIBPD_01814	FLDKNKIE_02610	HCACLMNI_02655
Cluster104	351	core	Shared among Cluster1, Cluster2, and Cluster3	ENOG4105C93	Xylose Isomerase	G	XAC1776,XAC4225	OEHPBFNA_02552	CHNNDINO_02583,CHNNDINO_02584,CHNNDINO_02664	NMKEODGM_01728	DCJHPNAK_02610	BCKLFMMD_02571	GAFCFNBG_00153,GAFCFNBG_02596,GAFCFNBG_02597	LLFMEIOA_00150,LLFMEIOA_02587,LLFMEIOA_00151	GNPGNINJ_01913,GNPGNINJ_01912	PONLMEKJ_01918	CCHINLMO_01871	OOOBJFPM_01917	PKJMPCPE_01916	BNCKGGJH_01920	BJDIANGF_02572	KEBDOKCA_02422	MEJJACEP_01921	ICOJDHKM_00782	FCAEOJIM_01841	KMBDHNMN_01903,KMBDHNMN_01902	DILJIOKG_01844,DILJIOKG_01727	LJJHACBF_01875	MCKANGGG_01921	OPKABEGI_02602,OPKABEGI_02603	INPGENAI_02593	IHGKMLLH_01917	ECBBOJJH_01873	DFDIHLFD_01890	ONBDHHOC_04293,ONBDHHOC_01845,ONBDHHOC_01844,ONBDHHOC_04292,ONBDHHOC_01764	GEDBFLDB_02525	LLAAPHFG_01765	HAHBEPAL_02528,HAHBEPAL_02529	EGICCNKM_02571	MDEKPFIM_01992,MDEKPFIM_01844,MDEKPFIM_04281	MPEJMEMO_02519	IMDNHMJB_00112,IMDNHMJB_02553,IMDNHMJB_00113,IMDNHMJB_02670	HHEMFHKP_02590,HHEMFHKP_02591	HJGPOGIK_02518	FGNEDJBJ_02631	NDKBBMBB_02599,NDKBBMBB_02600	MNGAIBPD_02575	FLDKNKIE_01874	HCACLMNI_01918
Cluster1040	351	core	Shared among Cluster1, Cluster2, and Cluster3	ENOG41081SX	Inherit from COG: Fusaric acid resistance protein	S	XAC1602	OEHPBFNA_02726	CHNNDINO_02760	NMKEODGM_01669	DCJHPNAK_02784	BCKLFMMD_02746	GAFCFNBG_02772	LLFMEIOA_02762	GNPGNINJ_01743	PONLMEKJ_01744	CCHINLMO_01696	OOOBJFPM_01743	PKJMPCPE_01742	BNCKGGJH_01746	BJDIANGF_02746	KEBDOKCA_02744	MEJJACEP_01746	ICOJDHKM_02609	FCAEOJIM_01667	KMBDHNMN_01727	DILJIOKG_01668	LJJHACBF_01700	MCKANGGG_01747	OPKABEGI_02778	INPGENAI_02767	IHGKMLLH_01742	ECBBOJJH_01699	DFDIHLFD_01715	ONBDHHOC_01668	GEDBFLDB_02700	LLAAPHFG_01669	HAHBEPAL_02704	EGICCNKM_02745	MDEKPFIM_01669	MPEJMEMO_02694	IMDNHMJB_02729	HHEMFHKP_02766	HJGPOGIK_02692	FGNEDJBJ_02689	NDKBBMBB_02775	MNGAIBPD_02745	FLDKNKIE_01700	HCACLMNI_01744
Cluster1041	351	core	Shared among Cluster1, Cluster2, and Cluster3	Unclassified	Unclassified	Unclassified	XAC3900	OEHPBFNA_00437	CHNNDINO_00468	NMKEODGM_03959	DCJHPNAK_00491	BCKLFMMD_00462	GAFCFNBG_00474	LLFMEIOA_00473	GNPGNINJ_04038	PONLMEKJ_04034	CCHINLMO_03983	OOOBJFPM_04030	PKJMPCPE_04024	BNCKGGJH_04027	BJDIANGF_00459	KEBDOKCA_00458	MEJJACEP_04024	ICOJDHKM_01140	FCAEOJIM_03950	KMBDHNMN_04026	DILJIOKG_03966	LJJHACBF_03983	MCKANGGG_04035	OPKABEGI_00478	INPGENAI_00491	IHGKMLLH_04023	ECBBOJJH_03986	DFDIHLFD_04001	ONBDHHOC_03969	GEDBFLDB_00411	LLAAPHFG_03950	HAHBEPAL_00412	EGICCNKM_00461	MDEKPFIM_03959	MPEJMEMO_00410	IMDNHMJB_00434	HHEMFHKP_00472	HJGPOGIK_00410	FGNEDJBJ_00410	NDKBBMBB_00478	MNGAIBPD_00447	FLDKNKIE_03982	HCACLMNI_04031
Cluster1042	351	core	Shared among Cluster1, Cluster2, and Cluster3	ENOG4105E2A	Dehydrogenase	C	XAC3747	OEHPBFNA_00586	CHNNDINO_00617	NMKEODGM_03810	DCJHPNAK_00640	BCKLFMMD_00611	GAFCFNBG_00623	LLFMEIOA_00622	GNPGNINJ_03888	PONLMEKJ_03885	CCHINLMO_03834	OOOBJFPM_03881	PKJMPCPE_03875	BNCKGGJH_03878	BJDIANGF_00608	KEBDOKCA_00607	MEJJACEP_03876	ICOJDHKM_03149	FCAEOJIM_03801	KMBDHNMN_03877	DILJIOKG_03817	LJJHACBF_03834	MCKANGGG_03883	OPKABEGI_00627	INPGENAI_00640	IHGKMLLH_03874	ECBBOJJH_03837	DFDIHLFD_03853	ONBDHHOC_03820	GEDBFLDB_00560	LLAAPHFG_03801	HAHBEPAL_00562	EGICCNKM_00610	MDEKPFIM_03810	MPEJMEMO_00559	IMDNHMJB_00583	HHEMFHKP_00621	HJGPOGIK_00559	FGNEDJBJ_00559	NDKBBMBB_00627	MNGAIBPD_00597	FLDKNKIE_03833	HCACLMNI_03882
Cluster1043	351	core	Shared among Cluster1, Cluster2, and Cluster3	ENOG4107RAW	3-carboxy-cis-cis-muconate cycloisomerase	F	XAC0369	OEHPBFNA_03973	CHNNDINO_04011	NMKEODGM_00422	DCJHPNAK_04031	BCKLFMMD_03994	GAFCFNBG_04024	LLFMEIOA_04013	GNPGNINJ_00494	PONLMEKJ_00497	CCHINLMO_00448	OOOBJFPM_00496	PKJMPCPE_00495	BNCKGGJH_00499	BJDIANGF_03993	KEBDOKCA_03992	MEJJACEP_00499	ICOJDHKM_01364	FCAEOJIM_00420	KMBDHNMN_00479	DILJIOKG_00420	LJJHACBF_00454	MCKANGGG_00499	OPKABEGI_04029	INPGENAI_04016	IHGKMLLH_00494	ECBBOJJH_00451	DFDIHLFD_00469	ONBDHHOC_00418	GEDBFLDB_03951	LLAAPHFG_00422	HAHBEPAL_03954	EGICCNKM_03993	MDEKPFIM_00421	MPEJMEMO_03941	IMDNHMJB_03979	HHEMFHKP_04016	HJGPOGIK_03939	FGNEDJBJ_03938	NDKBBMBB_04026	MNGAIBPD_03999	FLDKNKIE_00453	HCACLMNI_00498
Cluster1044	351	core	Shared among Cluster1, Cluster2, and Cluster3	ENOG4106KB7	NA	S	XAC2241	OEHPBFNA_02086	CHNNDINO_02115	NMKEODGM_02308	DCJHPNAK_02145	BCKLFMMD_02108	GAFCFNBG_02127	LLFMEIOA_02121	GNPGNINJ_02401	PONLMEKJ_02382	CCHINLMO_02334	OOOBJFPM_02382	PKJMPCPE_02380	BNCKGGJH_02384	BJDIANGF_02108	KEBDOKCA_02104	MEJJACEP_02384	ICOJDHKM_04112	FCAEOJIM_02304	KMBDHNMN_02374	DILJIOKG_02312	LJJHACBF_02338	MCKANGGG_02382	OPKABEGI_02132	INPGENAI_02130	IHGKMLLH_02380	ECBBOJJH_02338	DFDIHLFD_02354	ONBDHHOC_02316	GEDBFLDB_02061	LLAAPHFG_02309	HAHBEPAL_02059	EGICCNKM_02107	MDEKPFIM_02308	MPEJMEMO_02055	IMDNHMJB_02081	HHEMFHKP_02119	HJGPOGIK_02055	FGNEDJBJ_02054	NDKBBMBB_02134	MNGAIBPD_02088	FLDKNKIE_02338	HCACLMNI_02383
Cluster1045	351	core	Shared among Cluster1, Cluster2, and Cluster3	ENOG4107QYD	Provides the precursors necessary for DNA synthesis. Catalyzes the biosynthesis of deoxyribonucleotides from the corresponding ribonucleotides (By similarity)	F	XAC4075	OEHPBFNA_00267	CHNNDINO_00298	NMKEODGM_04129	DCJHPNAK_00321	BCKLFMMD_00292	GAFCFNBG_00303	LLFMEIOA_00303	GNPGNINJ_04187	PONLMEKJ_04204	CCHINLMO_04153	OOOBJFPM_04200	PKJMPCPE_04185	BNCKGGJH_04197	BJDIANGF_00289	KEBDOKCA_00288	MEJJACEP_04194	ICOJDHKM_00991	FCAEOJIM_04120	KMBDHNMN_04196	DILJIOKG_04136	LJJHACBF_04153	MCKANGGG_04205	OPKABEGI_00317	INPGENAI_00321	IHGKMLLH_04193	ECBBOJJH_04156	DFDIHLFD_04171	ONBDHHOC_04140	GEDBFLDB_00241	LLAAPHFG_04120	HAHBEPAL_00242	EGICCNKM_00300	MDEKPFIM_04129	MPEJMEMO_00240	IMDNHMJB_00263	HHEMFHKP_00301	HJGPOGIK_00240	FGNEDJBJ_00240	NDKBBMBB_00317	MNGAIBPD_00298	FLDKNKIE_04152	HCACLMNI_04201
Cluster1046	351	core	Shared among Cluster1, Cluster2, and Cluster3	Unclassified	Unclassified	Unclassified	XAC0790	OEHPBFNA_03554	CHNNDINO_03592	NMKEODGM_00841	DCJHPNAK_03612	BCKLFMMD_03575	GAFCFNBG_03605	LLFMEIOA_03594	GNPGNINJ_00913	PONLMEKJ_00916	CCHINLMO_00868	OOOBJFPM_00915	PKJMPCPE_00914	BNCKGGJH_00918	BJDIANGF_03573	KEBDOKCA_03573	MEJJACEP_00919	ICOJDHKM_01783	FCAEOJIM_00839	KMBDHNMN_00898	DILJIOKG_00839	LJJHACBF_00873	MCKANGGG_00918	OPKABEGI_03610	INPGENAI_03597	IHGKMLLH_00913	ECBBOJJH_00870	DFDIHLFD_00888	ONBDHHOC_00837	GEDBFLDB_03531	LLAAPHFG_00841	HAHBEPAL_03535	EGICCNKM_03574	MDEKPFIM_00840	MPEJMEMO_03522	IMDNHMJB_03560	HHEMFHKP_03597	HJGPOGIK_03520	FGNEDJBJ_03518	NDKBBMBB_03605	MNGAIBPD_03579	FLDKNKIE_00872	HCACLMNI_00917
Cluster1047	351	core	Shared among Cluster1, Cluster2, and Cluster3	Unclassified	Unclassified	Unclassified	XAC0754	OEHPBFNA_03590	CHNNDINO_03628	NMKEODGM_00805	DCJHPNAK_03648	BCKLFMMD_03611	GAFCFNBG_03641	LLFMEIOA_03630	GNPGNINJ_00877	PONLMEKJ_00880	CCHINLMO_00832	OOOBJFPM_00879	PKJMPCPE_00878	BNCKGGJH_00882	BJDIANGF_03609	KEBDOKCA_03609	MEJJACEP_00883	ICOJDHKM_01747	FCAEOJIM_00803	KMBDHNMN_00862	DILJIOKG_00803	LJJHACBF_00837	MCKANGGG_00882	OPKABEGI_03646	INPGENAI_03633	IHGKMLLH_00877	ECBBOJJH_00834	DFDIHLFD_00852	ONBDHHOC_00801	GEDBFLDB_03567	LLAAPHFG_00805	HAHBEPAL_03571	EGICCNKM_03610	MDEKPFIM_00804	MPEJMEMO_03558	IMDNHMJB_03596	HHEMFHKP_03633	HJGPOGIK_03556	FGNEDJBJ_03554	NDKBBMBB_03641	MNGAIBPD_03615	FLDKNKIE_00836	HCACLMNI_00881
Cluster1048	351	core	Shared among Cluster1, Cluster2, and Cluster3	ENOG4108ZBM	Digests double-stranded RNA. Involved in the processing of primary rRNA transcript to yield the immediate precursors to the large and small rRNAs (23S and 16S). Also processes some mRNAs, and tRNAs when they are encoded in the rRNA operon (By similarity)	K	XAC1325	OEHPBFNA_03010	CHNNDINO_03046	NMKEODGM_01383	DCJHPNAK_03069	BCKLFMMD_03030	GAFCFNBG_03059	LLFMEIOA_03047	GNPGNINJ_01457	PONLMEKJ_01458	CCHINLMO_01410	OOOBJFPM_01459	PKJMPCPE_01457	BNCKGGJH_01461	BJDIANGF_03030	KEBDOKCA_03029	MEJJACEP_01461	ICOJDHKM_02325	FCAEOJIM_01383	KMBDHNMN_01441	DILJIOKG_01382	LJJHACBF_01415	MCKANGGG_01462	OPKABEGI_03063	INPGENAI_03053	IHGKMLLH_01457	ECBBOJJH_01414	DFDIHLFD_01431	ONBDHHOC_01382	GEDBFLDB_02984	LLAAPHFG_01386	HAHBEPAL_02989	EGICCNKM_03031	MDEKPFIM_01383	MPEJMEMO_02979	IMDNHMJB_03015	HHEMFHKP_03051	HJGPOGIK_02976	FGNEDJBJ_02975	NDKBBMBB_03061	MNGAIBPD_03033	FLDKNKIE_01416	HCACLMNI_01460
Cluster1049	351	core	Shared among Cluster1, Cluster2, and Cluster3	ENOG4108RMV	DegV Family	S	XAC3508	OEHPBFNA_00825	CHNNDINO_00851	NMKEODGM_03569	DCJHPNAK_00897	BCKLFMMD_00851	GAFCFNBG_00862	LLFMEIOA_00856	GNPGNINJ_03657	PONLMEKJ_03645	CCHINLMO_03596	OOOBJFPM_03643	PKJMPCPE_03642	BNCKGGJH_03638	BJDIANGF_00847	KEBDOKCA_00848	MEJJACEP_03638	ICOJDHKM_03387	FCAEOJIM_03561	KMBDHNMN_03638	DILJIOKG_03577	LJJHACBF_03577	MCKANGGG_03643	OPKABEGI_00859	INPGENAI_00873	IHGKMLLH_03641	ECBBOJJH_03580	DFDIHLFD_03614	ONBDHHOC_03582	GEDBFLDB_00799	LLAAPHFG_03567	HAHBEPAL_00795	EGICCNKM_00867	MDEKPFIM_03571	MPEJMEMO_00798	IMDNHMJB_00816	HHEMFHKP_00854	HJGPOGIK_00800	FGNEDJBJ_00799	NDKBBMBB_00861	MNGAIBPD_00828	FLDKNKIE_03576	HCACLMNI_03643
Cluster105	351	core	Shared among Cluster1, Cluster2, and Cluster3	ENOG4106CYE	Glycerophosphoryl diester phosphodiesterase family	C	XAC4175	OEHPBFNA_00169	CHNNDINO_00199	NMKEODGM_04227	DCJHPNAK_00223	BCKLFMMD_00194	GAFCFNBG_00204	LLFMEIOA_00203	GNPGNINJ_04289	PONLMEKJ_04303	CCHINLMO_04252	OOOBJFPM_04300	PKJMPCPE_04293	BNCKGGJH_04294	BJDIANGF_00191	KEBDOKCA_00190	MEJJACEP_04293	ICOJDHKM_00892	FCAEOJIM_04219	KMBDHNMN_04297	DILJIOKG_04236	LJJHACBF_04253	MCKANGGG_04305	OPKABEGI_00218	INPGENAI_00223	IHGKMLLH_04292	ECBBOJJH_04255	DFDIHLFD_04270	ONBDHHOC_04241	GEDBFLDB_00142	LLAAPHFG_04219	HAHBEPAL_00143	EGICCNKM_00192	MDEKPFIM_04230	MPEJMEMO_00142	IMDNHMJB_00164	HHEMFHKP_00202	HJGPOGIK_00142	FGNEDJBJ_00142	NDKBBMBB_00218	MNGAIBPD_00197	FLDKNKIE_04251	HCACLMNI_04300
Cluster1050	351	core	Shared among Cluster1, Cluster2, and Cluster3	ENOG4105KC1	NA	S	XAC3192	OEHPBFNA_01134	CHNNDINO_01164	NMKEODGM_03259	DCJHPNAK_01191	BCKLFMMD_01156	GAFCFNBG_01175	LLFMEIOA_01169	GNPGNINJ_03346	PONLMEKJ_03334	CCHINLMO_03288	OOOBJFPM_03334	PKJMPCPE_03332	BNCKGGJH_03335	BJDIANGF_01154	KEBDOKCA_01152	MEJJACEP_03335	ICOJDHKM_00320	FCAEOJIM_03257	KMBDHNMN_03327	DILJIOKG_03265	LJJHACBF_03291	MCKANGGG_03335	OPKABEGI_01180	INPGENAI_01178	IHGKMLLH_03331	ECBBOJJH_03291	DFDIHLFD_03307	ONBDHHOC_03269	GEDBFLDB_01108	LLAAPHFG_03262	HAHBEPAL_01108	EGICCNKM_01154	MDEKPFIM_03262	MPEJMEMO_01103	IMDNHMJB_01128	HHEMFHKP_01166	HJGPOGIK_01103	FGNEDJBJ_01104	NDKBBMBB_01180	MNGAIBPD_01141	FLDKNKIE_03290	HCACLMNI_03335
Cluster1051	351	core	Shared among Cluster1, Cluster2, and Cluster3	ENOG4108PHI	XamI restriction endonuclease	V	XAC2437	OEHPBFNA_01886	CHNNDINO_01915	NMKEODGM_02508	DCJHPNAK_01944	BCKLFMMD_01908	GAFCFNBG_01927	LLFMEIOA_01922	GNPGNINJ_02600	PONLMEKJ_02582	CCHINLMO_02534	OOOBJFPM_02582	PKJMPCPE_02580	BNCKGGJH_02584	BJDIANGF_01908	KEBDOKCA_01904	MEJJACEP_02584	ICOJDHKM_04023	FCAEOJIM_02504	KMBDHNMN_02573	DILJIOKG_02511	LJJHACBF_02538	MCKANGGG_02582	OPKABEGI_01933	INPGENAI_01929	IHGKMLLH_02580	ECBBOJJH_02538	DFDIHLFD_02554	ONBDHHOC_02515	GEDBFLDB_01860	LLAAPHFG_02509	HAHBEPAL_01859	EGICCNKM_01906	MDEKPFIM_02508	MPEJMEMO_01855	IMDNHMJB_01881	HHEMFHKP_01920	HJGPOGIK_01855	FGNEDJBJ_01854	NDKBBMBB_01934	MNGAIBPD_01886	FLDKNKIE_02538	HCACLMNI_02583
Cluster1052	351	core	Shared among Cluster1, Cluster2, and Cluster3	ENOG4105KHV	Catalyzes the specific phosphorylation of the 3-hydroxyl group of shikimic acid using ATP as a cosubstrate (By similarity)	E	XAC3010	OEHPBFNA_01312	CHNNDINO_01344	NMKEODGM_03082	DCJHPNAK_01369	BCKLFMMD_01335	GAFCFNBG_01355	LLFMEIOA_01349	GNPGNINJ_03167	PONLMEKJ_03157	CCHINLMO_03109	OOOBJFPM_03157	PKJMPCPE_03154	BNCKGGJH_03158	BJDIANGF_01332	KEBDOKCA_01330	MEJJACEP_03158	ICOJDHKM_00143	FCAEOJIM_03079	KMBDHNMN_03146	DILJIOKG_03086	LJJHACBF_03113	MCKANGGG_03158	OPKABEGI_01360	INPGENAI_01356	IHGKMLLH_03154	ECBBOJJH_03113	DFDIHLFD_03129	ONBDHHOC_03089	GEDBFLDB_01286	LLAAPHFG_03085	HAHBEPAL_01288	EGICCNKM_01332	MDEKPFIM_03083	MPEJMEMO_01281	IMDNHMJB_01308	HHEMFHKP_01346	HJGPOGIK_01281	FGNEDJBJ_01282	NDKBBMBB_01360	MNGAIBPD_01322	FLDKNKIE_03113	HCACLMNI_03158
Cluster1053	351	core	Shared among Cluster1, Cluster2, and Cluster3	ENOG4105CRQ	synthase (Component I)	EH	XAC0476	OEHPBFNA_03865	CHNNDINO_03903	NMKEODGM_00530	DCJHPNAK_03923	BCKLFMMD_03886	GAFCFNBG_03916	LLFMEIOA_03905	GNPGNINJ_00602	PONLMEKJ_00605	CCHINLMO_00556	OOOBJFPM_00604	PKJMPCPE_00603	BNCKGGJH_00607	BJDIANGF_03885	KEBDOKCA_03884	MEJJACEP_00607	ICOJDHKM_01472	FCAEOJIM_00528	KMBDHNMN_00587	DILJIOKG_00528	LJJHACBF_00562	MCKANGGG_00607	OPKABEGI_03921	INPGENAI_03908	IHGKMLLH_00602	ECBBOJJH_00559	DFDIHLFD_00577	ONBDHHOC_00526	GEDBFLDB_03843	LLAAPHFG_00530	HAHBEPAL_03846	EGICCNKM_03885	MDEKPFIM_00529	MPEJMEMO_03833	IMDNHMJB_03871	HHEMFHKP_03908	HJGPOGIK_03831	FGNEDJBJ_03830	NDKBBMBB_03918	MNGAIBPD_03891	FLDKNKIE_00561	HCACLMNI_00606
Cluster1054	351	core	Shared among Cluster1, Cluster2, and Cluster3	ENOG4105DDJ	Alpha Beta Hydrolase Fold protein	S	XAC0372	OEHPBFNA_03970	CHNNDINO_04008	NMKEODGM_00425	DCJHPNAK_04028	BCKLFMMD_03991	GAFCFNBG_04021	LLFMEIOA_04010	GNPGNINJ_00497	PONLMEKJ_00500	CCHINLMO_00451	OOOBJFPM_00499	PKJMPCPE_00498	BNCKGGJH_00502	BJDIANGF_03990	KEBDOKCA_03989	MEJJACEP_00502	ICOJDHKM_01367	FCAEOJIM_00423	KMBDHNMN_00482	DILJIOKG_00423	LJJHACBF_00457	MCKANGGG_00502	OPKABEGI_04026	INPGENAI_04013	IHGKMLLH_00497	ECBBOJJH_00454	DFDIHLFD_00472	ONBDHHOC_00421	GEDBFLDB_03948	LLAAPHFG_00425	HAHBEPAL_03951	EGICCNKM_03990	MDEKPFIM_00424	MPEJMEMO_03938	IMDNHMJB_03976	HHEMFHKP_04013	HJGPOGIK_03936	FGNEDJBJ_03935	NDKBBMBB_04023	MNGAIBPD_03996	FLDKNKIE_00456	HCACLMNI_00501
Cluster1055	351	core	Shared among Cluster1, Cluster2, and Cluster3	ENOG4108Z03	MAF-like protein	D	XAC2771	OEHPBFNA_01551	CHNNDINO_01583	NMKEODGM_02842	DCJHPNAK_01609	BCKLFMMD_01574	GAFCFNBG_01594	LLFMEIOA_01588	GNPGNINJ_02935	PONLMEKJ_02917	CCHINLMO_02869	OOOBJFPM_02917	PKJMPCPE_02914	BNCKGGJH_02918	BJDIANGF_01571	KEBDOKCA_01569	MEJJACEP_02918	ICOJDHKM_03701	FCAEOJIM_02839	KMBDHNMN_02906	DILJIOKG_02846	LJJHACBF_02873	MCKANGGG_02917	OPKABEGI_01599	INPGENAI_01594	IHGKMLLH_02914	ECBBOJJH_02873	DFDIHLFD_02888	ONBDHHOC_02849	GEDBFLDB_01525	LLAAPHFG_02844	HAHBEPAL_01527	EGICCNKM_01571	MDEKPFIM_02843	MPEJMEMO_01520	IMDNHMJB_01547	HHEMFHKP_01585	HJGPOGIK_01520	FGNEDJBJ_01521	NDKBBMBB_01599	MNGAIBPD_01553	FLDKNKIE_02873	HCACLMNI_02918
Cluster1056	351	core	Shared among Cluster1, Cluster2, and Cluster3	ENOG4105XK9	Protein of unknown function (DUF3018)	S	XACb0033	OEHPBFNA_04412	CHNNDINO_00029	NMKEODGM_04414	DCJHPNAK_00028	BCKLFMMD_00031	GAFCFNBG_00030	LLFMEIOA_00030	GNPGNINJ_00049	PONLMEKJ_00030	CCHINLMO_04424	OOOBJFPM_00058	PKJMPCPE_00027	BNCKGGJH_00048	BJDIANGF_00019	KEBDOKCA_00017	MEJJACEP_00020	ICOJDHKM_04306	FCAEOJIM_04381	KMBDHNMN_00031	DILJIOKG_04409	LJJHACBF_04413	MCKANGGG_00048	OPKABEGI_00030	INPGENAI_00050	IHGKMLLH_00046	ECBBOJJH_04414	DFDIHLFD_00018	ONBDHHOC_04414	GEDBFLDB_04389	LLAAPHFG_04421	HAHBEPAL_04405	EGICCNKM_00020	MDEKPFIM_04416	MPEJMEMO_04408	IMDNHMJB_04424	HHEMFHKP_00031	HJGPOGIK_04390	FGNEDJBJ_04378	NDKBBMBB_00028	MNGAIBPD_00027	FLDKNKIE_04419	HCACLMNI_00046
Cluster1057	351	core	Shared among Cluster1, Cluster2, and Cluster3	ENOG4105DTN	riboflavin biosynthesis protein ribF	H	XAC1253	OEHPBFNA_03084	CHNNDINO_03120	NMKEODGM_01310	DCJHPNAK_03143	BCKLFMMD_03104	GAFCFNBG_03133	LLFMEIOA_03121	GNPGNINJ_01384	PONLMEKJ_01385	CCHINLMO_01337	OOOBJFPM_01386	PKJMPCPE_01384	BNCKGGJH_01388	BJDIANGF_03104	KEBDOKCA_03103	MEJJACEP_01388	ICOJDHKM_02252	FCAEOJIM_01310	KMBDHNMN_01368	DILJIOKG_01309	LJJHACBF_01342	MCKANGGG_01388	OPKABEGI_03137	INPGENAI_03127	IHGKMLLH_01383	ECBBOJJH_01340	DFDIHLFD_01358	ONBDHHOC_01309	GEDBFLDB_03058	LLAAPHFG_01313	HAHBEPAL_03063	EGICCNKM_03105	MDEKPFIM_01309	MPEJMEMO_03053	IMDNHMJB_03089	HHEMFHKP_03125	HJGPOGIK_03050	FGNEDJBJ_03049	NDKBBMBB_03135	MNGAIBPD_03107	FLDKNKIE_01343	HCACLMNI_01387
Cluster1058	351	core	Shared among Cluster1, Cluster2, and Cluster3	ENOG4105XJH	NA	S	XAC2465	OEHPBFNA_01857	CHNNDINO_01886	NMKEODGM_02537	DCJHPNAK_01915	BCKLFMMD_01879	GAFCFNBG_01898	LLFMEIOA_01893	GNPGNINJ_02629	PONLMEKJ_02611	CCHINLMO_02563	OOOBJFPM_02611	PKJMPCPE_02609	BNCKGGJH_02613	BJDIANGF_01879	KEBDOKCA_01875	MEJJACEP_02613	ICOJDHKM_03994	FCAEOJIM_02533	KMBDHNMN_02602	DILJIOKG_02540	LJJHACBF_02567	MCKANGGG_02611	OPKABEGI_01904	INPGENAI_01900	IHGKMLLH_02609	ECBBOJJH_02567	DFDIHLFD_02583	ONBDHHOC_02544	GEDBFLDB_01831	LLAAPHFG_02538	HAHBEPAL_01830	EGICCNKM_01877	MDEKPFIM_02537	MPEJMEMO_01826	IMDNHMJB_01852	HHEMFHKP_01891	HJGPOGIK_01826	FGNEDJBJ_01826	NDKBBMBB_01905	MNGAIBPD_01857	FLDKNKIE_02567	HCACLMNI_02612
Cluster1059	351	core	Shared among Cluster1, Cluster2, and Cluster3	ENOG4108BKE	Membrane	S	XAC2467	OEHPBFNA_01855	CHNNDINO_01884	NMKEODGM_02539	DCJHPNAK_01913	BCKLFMMD_01877	GAFCFNBG_01896	LLFMEIOA_01891	GNPGNINJ_02631	PONLMEKJ_02613	CCHINLMO_02565	OOOBJFPM_02613	PKJMPCPE_02611	BNCKGGJH_02615	BJDIANGF_01877	KEBDOKCA_01873	MEJJACEP_02615	ICOJDHKM_03992	FCAEOJIM_02535	KMBDHNMN_02604	DILJIOKG_02542	LJJHACBF_02569	MCKANGGG_02613	OPKABEGI_01902	INPGENAI_01898	IHGKMLLH_02611	ECBBOJJH_02569	DFDIHLFD_02585	ONBDHHOC_02546	GEDBFLDB_01829	LLAAPHFG_02540	HAHBEPAL_01828	EGICCNKM_01875	MDEKPFIM_02539	MPEJMEMO_01824	IMDNHMJB_01850	HHEMFHKP_01889	HJGPOGIK_01824	FGNEDJBJ_01824	NDKBBMBB_01903	MNGAIBPD_01855	FLDKNKIE_02569	HCACLMNI_02614
Cluster106	351	core	Shared among Cluster1, Cluster2, and Cluster3	ENOG4108EMM	Sss sodium solute transporter superfamily	S	XAC4176	OEHPBFNA_00168	CHNNDINO_00198	NMKEODGM_04228	DCJHPNAK_00222	BCKLFMMD_00193	GAFCFNBG_00203	LLFMEIOA_00202	GNPGNINJ_04290	PONLMEKJ_04304	CCHINLMO_04253	OOOBJFPM_04301	PKJMPCPE_04294	BNCKGGJH_04295	BJDIANGF_00190	KEBDOKCA_00189	MEJJACEP_04294	ICOJDHKM_00891	FCAEOJIM_04220	KMBDHNMN_04298	DILJIOKG_04237	LJJHACBF_04254	MCKANGGG_04306	OPKABEGI_00217	INPGENAI_00222	IHGKMLLH_04293	ECBBOJJH_04256	DFDIHLFD_04271	ONBDHHOC_04242	GEDBFLDB_00141	LLAAPHFG_04220	HAHBEPAL_00142	EGICCNKM_00191	MDEKPFIM_04231	MPEJMEMO_00141	IMDNHMJB_00163	HHEMFHKP_00201	HJGPOGIK_00141	FGNEDJBJ_00141	NDKBBMBB_00217	MNGAIBPD_00196	FLDKNKIE_04252	HCACLMNI_04301
Cluster1060	351	core	Shared among Cluster1, Cluster2, and Cluster3	ENOG41068PR	Inherit from NOG: Sporulation	S	XAC3917	OEHPBFNA_00420	CHNNDINO_00451	NMKEODGM_03976	DCJHPNAK_00474	BCKLFMMD_00445	GAFCFNBG_00457	LLFMEIOA_00456	GNPGNINJ_04055	PONLMEKJ_04051	CCHINLMO_04000	OOOBJFPM_04047	PKJMPCPE_04041	BNCKGGJH_04044	BJDIANGF_00442	KEBDOKCA_00441	MEJJACEP_04041	ICOJDHKM_01123	FCAEOJIM_03967	KMBDHNMN_04043	DILJIOKG_03983	LJJHACBF_04000	MCKANGGG_04052	OPKABEGI_00461	INPGENAI_00474	IHGKMLLH_04040	ECBBOJJH_04003	DFDIHLFD_04018	ONBDHHOC_03986	GEDBFLDB_00394	LLAAPHFG_03967	HAHBEPAL_00395	EGICCNKM_00444	MDEKPFIM_03976	MPEJMEMO_00393	IMDNHMJB_00417	HHEMFHKP_00455	HJGPOGIK_00393	FGNEDJBJ_00393	NDKBBMBB_00461	MNGAIBPD_00430	FLDKNKIE_03999	HCACLMNI_04048
Cluster1061	351	core	Shared among Cluster1, Cluster2, and Cluster3	ENOG4108UIS	Glutamine cyclotransferase	O	XAC2320	OEHPBFNA_02001	CHNNDINO_02030	NMKEODGM_02393	DCJHPNAK_02060	BCKLFMMD_02023	GAFCFNBG_02042	LLFMEIOA_02036	GNPGNINJ_02486	PONLMEKJ_02467	CCHINLMO_02419	OOOBJFPM_02467	PKJMPCPE_02465	BNCKGGJH_02469	BJDIANGF_02023	KEBDOKCA_02019	MEJJACEP_02469	ICOJDHKM_04197	FCAEOJIM_02389	KMBDHNMN_02459	DILJIOKG_02397	LJJHACBF_02423	MCKANGGG_02467	OPKABEGI_02047	INPGENAI_02045	IHGKMLLH_02465	ECBBOJJH_02423	DFDIHLFD_02439	ONBDHHOC_02401	GEDBFLDB_01976	LLAAPHFG_02394	HAHBEPAL_01974	EGICCNKM_02022	MDEKPFIM_02393	MPEJMEMO_01970	IMDNHMJB_01996	HHEMFHKP_02034	HJGPOGIK_01970	FGNEDJBJ_01969	NDKBBMBB_02049	MNGAIBPD_02002	FLDKNKIE_02423	HCACLMNI_02468
Cluster1062	351	core	Shared among Cluster1, Cluster2, and Cluster3	ENOG4106MBK	Protein of unknown function (DUF1629)	S	XAC3267	OEHPBFNA_01061	CHNNDINO_01088	NMKEODGM_03332	DCJHPNAK_01116	BCKLFMMD_01088	GAFCFNBG_01099	LLFMEIOA_01093	GNPGNINJ_03422	PONLMEKJ_03409	CCHINLMO_03358	OOOBJFPM_03408	PKJMPCPE_03406	BNCKGGJH_03403	BJDIANGF_01083	KEBDOKCA_01084	MEJJACEP_03403	ICOJDHKM_00404	FCAEOJIM_03325	KMBDHNMN_03402	DILJIOKG_03341	LJJHACBF_03359	MCKANGGG_03407	OPKABEGI_01096	INPGENAI_01109	IHGKMLLH_03405	ECBBOJJH_03362	DFDIHLFD_03379	ONBDHHOC_03346	GEDBFLDB_01035	LLAAPHFG_03330	HAHBEPAL_01031	EGICCNKM_01085	MDEKPFIM_03336	MPEJMEMO_01035	IMDNHMJB_01052	HHEMFHKP_01091	HJGPOGIK_01035	FGNEDJBJ_01035	NDKBBMBB_01096	MNGAIBPD_01065	FLDKNKIE_03358	HCACLMNI_03407
Cluster1063	351	core	Shared among Cluster1, Cluster2, and Cluster3	ENOG4105C1J	atp-dependent rna helicase	L	XAC0442	OEHPBFNA_03899	CHNNDINO_03937	NMKEODGM_00496	DCJHPNAK_03957	BCKLFMMD_03920	GAFCFNBG_03950	LLFMEIOA_03939	GNPGNINJ_00568	PONLMEKJ_00571	CCHINLMO_00522	OOOBJFPM_00570	PKJMPCPE_00569	BNCKGGJH_00573	BJDIANGF_03919	KEBDOKCA_03918	MEJJACEP_00573	ICOJDHKM_01438	FCAEOJIM_00494	KMBDHNMN_00553	DILJIOKG_00494	LJJHACBF_00528	MCKANGGG_00573	OPKABEGI_03955	INPGENAI_03942	IHGKMLLH_00568	ECBBOJJH_00525	DFDIHLFD_00543	ONBDHHOC_00492	GEDBFLDB_03877	LLAAPHFG_00496	HAHBEPAL_03880	EGICCNKM_03919	MDEKPFIM_00495	MPEJMEMO_03867	IMDNHMJB_03905	HHEMFHKP_03942	HJGPOGIK_03865	FGNEDJBJ_03864	NDKBBMBB_03952	MNGAIBPD_03925	FLDKNKIE_00527	HCACLMNI_00572
Cluster1064	351	core	Shared among Cluster1, Cluster2, and Cluster3	ENOG4105CWF	integral membrane protein	L	XAC4076	OEHPBFNA_00266	CHNNDINO_00297	NMKEODGM_04130	DCJHPNAK_00320	BCKLFMMD_00291	GAFCFNBG_00302	LLFMEIOA_00302	GNPGNINJ_04188	PONLMEKJ_04205	CCHINLMO_04154	OOOBJFPM_04201	PKJMPCPE_04186	BNCKGGJH_04198	BJDIANGF_00288	KEBDOKCA_00287	MEJJACEP_04195	ICOJDHKM_00990	FCAEOJIM_04121	KMBDHNMN_04197	DILJIOKG_04137	LJJHACBF_04154	MCKANGGG_04206	OPKABEGI_00316	INPGENAI_00320	IHGKMLLH_04194	ECBBOJJH_04157	DFDIHLFD_04172	ONBDHHOC_04141	GEDBFLDB_00240	LLAAPHFG_04121	HAHBEPAL_00241	EGICCNKM_00299	MDEKPFIM_04130	MPEJMEMO_00239	IMDNHMJB_00262	HHEMFHKP_00300	HJGPOGIK_00239	FGNEDJBJ_00239	NDKBBMBB_00316	MNGAIBPD_00297	FLDKNKIE_04153	HCACLMNI_04202
Cluster1065	351	core	Shared among Cluster1, Cluster2, and Cluster3	ENOG4105MH3	Protein of unknown function (DUF2490)	S	XAC0376	OEHPBFNA_03966	CHNNDINO_04004	NMKEODGM_00429	DCJHPNAK_04024	BCKLFMMD_03987	GAFCFNBG_04017	LLFMEIOA_04006	GNPGNINJ_00501	PONLMEKJ_00504	CCHINLMO_00455	OOOBJFPM_00503	PKJMPCPE_00502	BNCKGGJH_00506	BJDIANGF_03986	KEBDOKCA_03985	MEJJACEP_00506	ICOJDHKM_01371	FCAEOJIM_00427	KMBDHNMN_00486	DILJIOKG_00427	LJJHACBF_00461	MCKANGGG_00506	OPKABEGI_04022	INPGENAI_04009	IHGKMLLH_00501	ECBBOJJH_00458	DFDIHLFD_00476	ONBDHHOC_00425	GEDBFLDB_03944	LLAAPHFG_00429	HAHBEPAL_03947	EGICCNKM_03986	MDEKPFIM_00428	MPEJMEMO_03934	IMDNHMJB_03972	HHEMFHKP_04009	HJGPOGIK_03932	FGNEDJBJ_03931	NDKBBMBB_04019	MNGAIBPD_03992	FLDKNKIE_00460	HCACLMNI_00505
Cluster1066	351	core	Shared among Cluster1, Cluster2, and Cluster3	ENOG4105F59	Methylates ribosomal protein L11 (By similarity)	J	XAC0526	OEHPBFNA_03817	CHNNDINO_03855	NMKEODGM_00578	DCJHPNAK_03875	BCKLFMMD_03838	GAFCFNBG_03868	LLFMEIOA_03857	GNPGNINJ_00650	PONLMEKJ_00653	CCHINLMO_00604	OOOBJFPM_00652	PKJMPCPE_00651	BNCKGGJH_00655	BJDIANGF_03837	KEBDOKCA_03836	MEJJACEP_00655	ICOJDHKM_01520	FCAEOJIM_00576	KMBDHNMN_00635	DILJIOKG_00576	LJJHACBF_00610	MCKANGGG_00655	OPKABEGI_03873	INPGENAI_03860	IHGKMLLH_00650	ECBBOJJH_00607	DFDIHLFD_00625	ONBDHHOC_00574	GEDBFLDB_03795	LLAAPHFG_00578	HAHBEPAL_03798	EGICCNKM_03837	MDEKPFIM_00577	MPEJMEMO_03785	IMDNHMJB_03823	HHEMFHKP_03860	HJGPOGIK_03783	FGNEDJBJ_03782	NDKBBMBB_03870	MNGAIBPD_03843	FLDKNKIE_00609	HCACLMNI_00654
Cluster1067	351	core	Shared among Cluster1, Cluster2, and Cluster3	ENOG4107EAQ	NA	S	XAC4262	OEHPBFNA_00084	CHNNDINO_00113	NMKEODGM_04312	DCJHPNAK_00138	BCKLFMMD_00109	GAFCFNBG_00118	LLFMEIOA_00115	GNPGNINJ_04375	PONLMEKJ_04388	CCHINLMO_04337	OOOBJFPM_04385	PKJMPCPE_04378	BNCKGGJH_04379	BJDIANGF_00106	KEBDOKCA_00105	MEJJACEP_04378	ICOJDHKM_00807	FCAEOJIM_04304	KMBDHNMN_04383	DILJIOKG_04321	LJJHACBF_04338	MCKANGGG_04390	OPKABEGI_00132	INPGENAI_00138	IHGKMLLH_04377	ECBBOJJH_04340	DFDIHLFD_04355	ONBDHHOC_04328	GEDBFLDB_00057	LLAAPHFG_04304	HAHBEPAL_00057	EGICCNKM_00107	MDEKPFIM_04316	MPEJMEMO_00057	IMDNHMJB_00077	HHEMFHKP_00116	HJGPOGIK_00057	FGNEDJBJ_00057	NDKBBMBB_00132	MNGAIBPD_00111	FLDKNKIE_04336	HCACLMNI_04385
Cluster1069	351	core	Shared among Cluster1, Cluster2, and Cluster3	ENOG4105CQU	Part of the ABC transporter complex LolCDE involved in the translocation of mature outer membrane-directed lipoproteins, from the inner membrane to the periplasmic chaperone, LolA. Responsible for the formation of the LolA-lipoprotein complex in an ATP-dependent manner (By similarity)	V	XAC3996	OEHPBFNA_00346	CHNNDINO_00377	NMKEODGM_04050	DCJHPNAK_00400	BCKLFMMD_00371	GAFCFNBG_00382	LLFMEIOA_00382	GNPGNINJ_04108	PONLMEKJ_04125	CCHINLMO_04074	OOOBJFPM_04121	PKJMPCPE_04106	BNCKGGJH_04118	BJDIANGF_00368	KEBDOKCA_00367	MEJJACEP_04115	ICOJDHKM_01070	FCAEOJIM_04041	KMBDHNMN_04117	DILJIOKG_04057	LJJHACBF_04074	MCKANGGG_04126	OPKABEGI_00396	INPGENAI_00400	IHGKMLLH_04114	ECBBOJJH_04077	DFDIHLFD_04092	ONBDHHOC_04061	GEDBFLDB_00320	LLAAPHFG_04041	HAHBEPAL_00321	EGICCNKM_00379	MDEKPFIM_04050	MPEJMEMO_00319	IMDNHMJB_00342	HHEMFHKP_00380	HJGPOGIK_00319	FGNEDJBJ_00319	NDKBBMBB_00396	MNGAIBPD_00377	FLDKNKIE_04073	HCACLMNI_04122
Cluster107	351	core	Shared among Cluster1, Cluster2, and Cluster3	ENOG4105G8W	NA	S	XAC4178	OEHPBFNA_00166	CHNNDINO_00196	NMKEODGM_04230	DCJHPNAK_00220	BCKLFMMD_00191	GAFCFNBG_00201	LLFMEIOA_00200	GNPGNINJ_04292	PONLMEKJ_04306	CCHINLMO_04255	OOOBJFPM_04303	PKJMPCPE_04296	BNCKGGJH_04297	BJDIANGF_00188	KEBDOKCA_00187	MEJJACEP_04296	ICOJDHKM_00889	FCAEOJIM_04222	KMBDHNMN_04300	DILJIOKG_04239	LJJHACBF_04256	MCKANGGG_04308	OPKABEGI_00215	INPGENAI_00220	IHGKMLLH_04295	ECBBOJJH_04258	DFDIHLFD_04273	ONBDHHOC_04244	GEDBFLDB_00139	LLAAPHFG_04222	HAHBEPAL_00140	EGICCNKM_00189	MDEKPFIM_04233	MPEJMEMO_00139	IMDNHMJB_00161	HHEMFHKP_00199	HJGPOGIK_00139	FGNEDJBJ_00139	NDKBBMBB_00215	MNGAIBPD_00194	FLDKNKIE_04254	HCACLMNI_04303
Cluster1070	351	core	Shared among Cluster1, Cluster2, and Cluster3	ENOG4105C7R	Atpase associated with various cellular activities aaa_3	S	XAC0118	OEHPBFNA_04227	CHNNDINO_04265	NMKEODGM_00168	DCJHPNAK_04285	BCKLFMMD_04248	GAFCFNBG_04278	LLFMEIOA_04267	GNPGNINJ_00241	PONLMEKJ_00242	CCHINLMO_00193	OOOBJFPM_00242	PKJMPCPE_00241	BNCKGGJH_00244	BJDIANGF_04247	KEBDOKCA_04247	MEJJACEP_00244	ICOJDHKM_00576	FCAEOJIM_00165	KMBDHNMN_00225	DILJIOKG_00166	LJJHACBF_00199	MCKANGGG_00245	OPKABEGI_04283	INPGENAI_04271	IHGKMLLH_00239	ECBBOJJH_00196	DFDIHLFD_00215	ONBDHHOC_00164	GEDBFLDB_04205	LLAAPHFG_00168	HAHBEPAL_04208	EGICCNKM_04248	MDEKPFIM_00167	MPEJMEMO_04195	IMDNHMJB_04233	HHEMFHKP_04270	HJGPOGIK_04194	FGNEDJBJ_04192	NDKBBMBB_04280	MNGAIBPD_04252	FLDKNKIE_00199	HCACLMNI_00243
Cluster1071	351	core	Shared among Cluster1, Cluster2, and Cluster3	ENOG4108V8A	response regulator	T	XAC0684	OEHPBFNA_03662	CHNNDINO_03700	NMKEODGM_00734	DCJHPNAK_03720	BCKLFMMD_03683	GAFCFNBG_03713	LLFMEIOA_03702	GNPGNINJ_00805	PONLMEKJ_00808	CCHINLMO_00760	OOOBJFPM_00807	PKJMPCPE_00806	BNCKGGJH_00810	BJDIANGF_03681	KEBDOKCA_03681	MEJJACEP_00811	ICOJDHKM_01675	FCAEOJIM_00731	KMBDHNMN_00790	DILJIOKG_00731	LJJHACBF_00765	MCKANGGG_00810	OPKABEGI_03718	INPGENAI_03705	IHGKMLLH_00805	ECBBOJJH_00762	DFDIHLFD_00780	ONBDHHOC_00729	GEDBFLDB_03640	LLAAPHFG_00733	HAHBEPAL_03643	EGICCNKM_03682	MDEKPFIM_00732	MPEJMEMO_03630	IMDNHMJB_03668	HHEMFHKP_03705	HJGPOGIK_03628	FGNEDJBJ_03626	NDKBBMBB_03713	MNGAIBPD_03687	FLDKNKIE_00764	HCACLMNI_00809
Cluster1072	351	core	Shared among Cluster1, Cluster2, and Cluster3	ENOG4108YXA	Membrane	S	XAC1402	OEHPBFNA_02931	CHNNDINO_02967	NMKEODGM_01462	DCJHPNAK_02990	BCKLFMMD_02951	GAFCFNBG_02980	LLFMEIOA_02968	GNPGNINJ_01536	PONLMEKJ_01537	CCHINLMO_01489	OOOBJFPM_01538	PKJMPCPE_01536	BNCKGGJH_01540	BJDIANGF_02951	KEBDOKCA_02950	MEJJACEP_01540	ICOJDHKM_02404	FCAEOJIM_01462	KMBDHNMN_01520	DILJIOKG_01461	LJJHACBF_01494	MCKANGGG_01541	OPKABEGI_02984	INPGENAI_02974	IHGKMLLH_01536	ECBBOJJH_01493	DFDIHLFD_01510	ONBDHHOC_01461	GEDBFLDB_02905	LLAAPHFG_01465	HAHBEPAL_02910	EGICCNKM_02952	MDEKPFIM_01462	MPEJMEMO_02900	IMDNHMJB_02936	HHEMFHKP_02972	HJGPOGIK_02897	FGNEDJBJ_02896	NDKBBMBB_02982	MNGAIBPD_02954	FLDKNKIE_01495	HCACLMNI_01539
Cluster1073	351	core	Shared among Cluster1, Cluster2, and Cluster3	ENOG4108YXW	Together with MoaA, is involved in the conversion of 5'- GTP to cyclic pyranopterin monophosphate (cPMP or molybdopterin precursor Z) (By similarity)	H	XAC1098	OEHPBFNA_03242	CHNNDINO_03280	NMKEODGM_01152	DCJHPNAK_03301	BCKLFMMD_03263	GAFCFNBG_03292	LLFMEIOA_03281	GNPGNINJ_01225	PONLMEKJ_01227	CCHINLMO_01179	OOOBJFPM_01228	PKJMPCPE_01226	BNCKGGJH_01230	BJDIANGF_03262	KEBDOKCA_03261	MEJJACEP_01230	ICOJDHKM_02094	FCAEOJIM_01150	KMBDHNMN_01210	DILJIOKG_01151	LJJHACBF_01184	MCKANGGG_01230	OPKABEGI_03297	INPGENAI_03285	IHGKMLLH_01225	ECBBOJJH_01182	DFDIHLFD_01200	ONBDHHOC_01150	GEDBFLDB_03219	LLAAPHFG_01153	HAHBEPAL_03223	EGICCNKM_03263	MDEKPFIM_01151	MPEJMEMO_03211	IMDNHMJB_03247	HHEMFHKP_03284	HJGPOGIK_03208	FGNEDJBJ_03207	NDKBBMBB_03293	MNGAIBPD_03267	FLDKNKIE_01185	HCACLMNI_01229
Cluster1074	351	core	Shared among Cluster1, Cluster2, and Cluster3	ENOG4107TGZ	Sugar (Glycoside-Pentoside-hexuronide) transporter	G	XAC4257	OEHPBFNA_00089	CHNNDINO_00118	NMKEODGM_04307	DCJHPNAK_00143	BCKLFMMD_00114	GAFCFNBG_00123	LLFMEIOA_00120	GNPGNINJ_04370	PONLMEKJ_04383	CCHINLMO_04332	OOOBJFPM_04380	PKJMPCPE_04373	BNCKGGJH_04374	BJDIANGF_00111	KEBDOKCA_00110	MEJJACEP_04373	ICOJDHKM_00812	FCAEOJIM_04299	KMBDHNMN_04378	DILJIOKG_04316	LJJHACBF_04333	MCKANGGG_04385	OPKABEGI_00137	INPGENAI_00143	IHGKMLLH_04372	ECBBOJJH_04335	DFDIHLFD_04350	ONBDHHOC_04323	GEDBFLDB_00062	LLAAPHFG_04299	HAHBEPAL_00062	EGICCNKM_00112	MDEKPFIM_04311	MPEJMEMO_00062	IMDNHMJB_00082	HHEMFHKP_00121	HJGPOGIK_00062	FGNEDJBJ_00062	NDKBBMBB_00137	MNGAIBPD_00116	FLDKNKIE_04331	HCACLMNI_04380
Cluster1075	351	core	Shared among Cluster1, Cluster2, and Cluster3	ENOG4105HGU	pts system fructose subfamily IIa component	G	XAC2977	OEHPBFNA_01346	CHNNDINO_01378	NMKEODGM_03048	DCJHPNAK_01403	BCKLFMMD_01369	GAFCFNBG_01389	LLFMEIOA_01383	GNPGNINJ_03133	PONLMEKJ_03123	CCHINLMO_03075	OOOBJFPM_03123	PKJMPCPE_03120	BNCKGGJH_03124	BJDIANGF_01366	KEBDOKCA_01364	MEJJACEP_03124	ICOJDHKM_00109	FCAEOJIM_03045	KMBDHNMN_03112	DILJIOKG_03052	LJJHACBF_03079	MCKANGGG_03124	OPKABEGI_01394	INPGENAI_01390	IHGKMLLH_03120	ECBBOJJH_03079	DFDIHLFD_03095	ONBDHHOC_03055	GEDBFLDB_01320	LLAAPHFG_03051	HAHBEPAL_01322	EGICCNKM_01366	MDEKPFIM_03049	MPEJMEMO_01315	IMDNHMJB_01342	HHEMFHKP_01380	HJGPOGIK_01315	FGNEDJBJ_01316	NDKBBMBB_01394	MNGAIBPD_01356	FLDKNKIE_03079	HCACLMNI_03124
Cluster1076	351	core	Shared among Cluster1, Cluster2, and Cluster3	ENOG4106AMW	NA	S	XAC0386	OEHPBFNA_03956	CHNNDINO_03994	NMKEODGM_00439	DCJHPNAK_04014	BCKLFMMD_03977	GAFCFNBG_04007	LLFMEIOA_03996	GNPGNINJ_00511	PONLMEKJ_00514	CCHINLMO_00465	OOOBJFPM_00513	PKJMPCPE_00512	BNCKGGJH_00516	BJDIANGF_03976	KEBDOKCA_03975	MEJJACEP_00516	ICOJDHKM_01381	FCAEOJIM_00437	KMBDHNMN_00496	DILJIOKG_00437	LJJHACBF_00471	MCKANGGG_00516	OPKABEGI_04012	INPGENAI_03999	IHGKMLLH_00511	ECBBOJJH_00468	DFDIHLFD_00486	ONBDHHOC_00435	GEDBFLDB_03934	LLAAPHFG_00439	HAHBEPAL_03937	EGICCNKM_03976	MDEKPFIM_00438	MPEJMEMO_03924	IMDNHMJB_03962	HHEMFHKP_03999	HJGPOGIK_03922	FGNEDJBJ_03921	NDKBBMBB_04009	MNGAIBPD_03982	FLDKNKIE_00470	HCACLMNI_00515
Cluster1077	351	core	Shared among Cluster1, Cluster2, and Cluster3	ENOG4107V32	glycoside hydrolase family protein	G	XAC0661	OEHPBFNA_03685	CHNNDINO_03723	NMKEODGM_00711	DCJHPNAK_03743	BCKLFMMD_03706	GAFCFNBG_03736	LLFMEIOA_03725	GNPGNINJ_00782	PONLMEKJ_00785	CCHINLMO_00737	OOOBJFPM_00784	PKJMPCPE_00783	BNCKGGJH_00787	BJDIANGF_03704	KEBDOKCA_03704	MEJJACEP_00788	ICOJDHKM_01652	FCAEOJIM_00708	KMBDHNMN_00767	DILJIOKG_00708	LJJHACBF_00742	MCKANGGG_00787	OPKABEGI_03741	INPGENAI_03728	IHGKMLLH_00782	ECBBOJJH_00739	DFDIHLFD_00757	ONBDHHOC_00706	GEDBFLDB_03663	LLAAPHFG_00710	HAHBEPAL_03666	EGICCNKM_03705	MDEKPFIM_00709	MPEJMEMO_03653	IMDNHMJB_03691	HHEMFHKP_03728	HJGPOGIK_03651	FGNEDJBJ_03649	NDKBBMBB_03736	MNGAIBPD_03710	FLDKNKIE_00741	HCACLMNI_00786
Cluster1078	351	core	Shared among Cluster1, Cluster2, and Cluster3	ENOG41061C9	NA	S	XAC1810	OEHPBFNA_02517	CHNNDINO_02548	NMKEODGM_01879	DCJHPNAK_02575	BCKLFMMD_02536	GAFCFNBG_02561	LLFMEIOA_02549	GNPGNINJ_01948	PONLMEKJ_01953	CCHINLMO_01906	OOOBJFPM_01952	PKJMPCPE_01951	BNCKGGJH_01955	BJDIANGF_02537	KEBDOKCA_02535	MEJJACEP_01956	ICOJDHKM_02812	FCAEOJIM_01876	KMBDHNMN_01938	DILJIOKG_01879	LJJHACBF_01910	MCKANGGG_01956	OPKABEGI_02567	INPGENAI_02558	IHGKMLLH_01952	ECBBOJJH_01908	DFDIHLFD_01925	ONBDHHOC_01880	GEDBFLDB_02490	LLAAPHFG_01879	HAHBEPAL_02493	EGICCNKM_02536	MDEKPFIM_01879	MPEJMEMO_02484	IMDNHMJB_02518	HHEMFHKP_02555	HJGPOGIK_02484	FGNEDJBJ_02480	NDKBBMBB_02564	MNGAIBPD_02540	FLDKNKIE_01909	HCACLMNI_01953
Cluster1079	351	core	Shared among Cluster1, Cluster2, and Cluster3	ENOG4106EBY	NA	S	XAC1492	OEHPBFNA_02838	CHNNDINO_02874	NMKEODGM_01555	DCJHPNAK_02897	BCKLFMMD_02858	GAFCFNBG_02887	LLFMEIOA_02875	GNPGNINJ_01629	PONLMEKJ_01630	CCHINLMO_01582	OOOBJFPM_01631	PKJMPCPE_01629	BNCKGGJH_01633	BJDIANGF_02858	KEBDOKCA_02857	MEJJACEP_01633	ICOJDHKM_02497	FCAEOJIM_01555	KMBDHNMN_01613	DILJIOKG_01554	LJJHACBF_01587	MCKANGGG_01634	OPKABEGI_02891	INPGENAI_02881	IHGKMLLH_01629	ECBBOJJH_01586	DFDIHLFD_01603	ONBDHHOC_01554	GEDBFLDB_02812	LLAAPHFG_01558	HAHBEPAL_02817	EGICCNKM_02859	MDEKPFIM_01555	MPEJMEMO_02807	IMDNHMJB_02843	HHEMFHKP_02879	HJGPOGIK_02805	FGNEDJBJ_02803	NDKBBMBB_02889	MNGAIBPD_02861	FLDKNKIE_01588	HCACLMNI_01632
Cluster108	351	core	Shared among Cluster1, Cluster2, and Cluster3	ENOG4107TKU	Mandelate racemase muconate lactonizing protein	M	XAC4188	OEHPBFNA_00154	CHNNDINO_00184	NMKEODGM_04242	DCJHPNAK_00208	BCKLFMMD_00179	GAFCFNBG_00189	LLFMEIOA_00188	GNPGNINJ_04304	PONLMEKJ_04318	CCHINLMO_04267	OOOBJFPM_04315	PKJMPCPE_04308	BNCKGGJH_04309	BJDIANGF_00176	KEBDOKCA_00175	MEJJACEP_04308	ICOJDHKM_00877	FCAEOJIM_04234	KMBDHNMN_04312	DILJIOKG_04251	LJJHACBF_04268	MCKANGGG_04320	OPKABEGI_00203	INPGENAI_00208	IHGKMLLH_04307	ECBBOJJH_04270	DFDIHLFD_04285	ONBDHHOC_04256	GEDBFLDB_00127	LLAAPHFG_04234	HAHBEPAL_00128	EGICCNKM_00177	MDEKPFIM_04245	MPEJMEMO_00127	IMDNHMJB_00149	HHEMFHKP_00187	HJGPOGIK_00127	FGNEDJBJ_00127	NDKBBMBB_00203	MNGAIBPD_00182	FLDKNKIE_04266	HCACLMNI_04315
Cluster1080	351	core	Shared among Cluster1, Cluster2, and Cluster3	ENOG4107SX4	Hydrolase, CocE NonD family protein	S	XAC2341	OEHPBFNA_01980	CHNNDINO_02009	NMKEODGM_02414	DCJHPNAK_02039	BCKLFMMD_02002	GAFCFNBG_02021	LLFMEIOA_02015	GNPGNINJ_02507	PONLMEKJ_02488	CCHINLMO_02440	OOOBJFPM_02488	PKJMPCPE_02486	BNCKGGJH_02490	BJDIANGF_02002	KEBDOKCA_01998	MEJJACEP_02490	ICOJDHKM_04218	FCAEOJIM_02410	KMBDHNMN_02480	DILJIOKG_02418	LJJHACBF_02444	MCKANGGG_02488	OPKABEGI_02026	INPGENAI_02024	IHGKMLLH_02486	ECBBOJJH_02444	DFDIHLFD_02460	ONBDHHOC_02422	GEDBFLDB_01955	LLAAPHFG_02415	HAHBEPAL_01953	EGICCNKM_02001	MDEKPFIM_02414	MPEJMEMO_01949	IMDNHMJB_01975	HHEMFHKP_02013	HJGPOGIK_01949	FGNEDJBJ_01948	NDKBBMBB_02028	MNGAIBPD_01981	FLDKNKIE_02444	HCACLMNI_02489
Cluster1081	351	core	Shared among Cluster1, Cluster2, and Cluster3	ENOG4105C0H	protease	O	XAC1321	OEHPBFNA_03014	CHNNDINO_03050	NMKEODGM_01379	DCJHPNAK_03073	BCKLFMMD_03034	GAFCFNBG_03063	LLFMEIOA_03051	GNPGNINJ_01453	PONLMEKJ_01454	CCHINLMO_01406	OOOBJFPM_01455	PKJMPCPE_01453	BNCKGGJH_01457	BJDIANGF_03034	KEBDOKCA_03033	MEJJACEP_01457	ICOJDHKM_02321	FCAEOJIM_01379	KMBDHNMN_01437	DILJIOKG_01378	LJJHACBF_01411	MCKANGGG_01458	OPKABEGI_03067	INPGENAI_03057	IHGKMLLH_01453	ECBBOJJH_01410	DFDIHLFD_01427	ONBDHHOC_01378	GEDBFLDB_02988	LLAAPHFG_01382	HAHBEPAL_02993	EGICCNKM_03035	MDEKPFIM_01379	MPEJMEMO_02983	IMDNHMJB_03019	HHEMFHKP_03055	HJGPOGIK_02980	FGNEDJBJ_02979	NDKBBMBB_03065	MNGAIBPD_03037	FLDKNKIE_01412	HCACLMNI_01456
Cluster1082	351	core	Shared among Cluster1, Cluster2, and Cluster3	ENOG4105KAR	One of the proteins that surrounds the polypeptide exit tunnel on the outside of the subunit (By similarity)	J	XAC0983	OEHPBFNA_03360	CHNNDINO_03398	NMKEODGM_01034	DCJHPNAK_03419	BCKLFMMD_03381	GAFCFNBG_03410	LLFMEIOA_03399	GNPGNINJ_01108	PONLMEKJ_01109	CCHINLMO_01061	OOOBJFPM_01109	PKJMPCPE_01108	BNCKGGJH_01112	BJDIANGF_03380	KEBDOKCA_03379	MEJJACEP_01112	ICOJDHKM_01976	FCAEOJIM_01032	KMBDHNMN_01092	DILJIOKG_01033	LJJHACBF_01066	MCKANGGG_01112	OPKABEGI_03415	INPGENAI_03403	IHGKMLLH_01106	ECBBOJJH_01063	DFDIHLFD_01082	ONBDHHOC_01032	GEDBFLDB_03338	LLAAPHFG_01035	HAHBEPAL_03341	EGICCNKM_03381	MDEKPFIM_01033	MPEJMEMO_03329	IMDNHMJB_03365	HHEMFHKP_03402	HJGPOGIK_03326	FGNEDJBJ_03325	NDKBBMBB_03411	MNGAIBPD_03385	FLDKNKIE_01066	HCACLMNI_01111
Cluster1083	351	core	Shared among Cluster1, Cluster2, and Cluster3	ENOG4107W4X	ABC transporter	P	XAC0857	OEHPBFNA_03486	CHNNDINO_03524	NMKEODGM_00909	DCJHPNAK_03544	BCKLFMMD_03507	GAFCFNBG_03537	LLFMEIOA_03526	GNPGNINJ_00981	PONLMEKJ_00984	CCHINLMO_00936	OOOBJFPM_00983	PKJMPCPE_00982	BNCKGGJH_00986	BJDIANGF_03505	KEBDOKCA_03505	MEJJACEP_00987	ICOJDHKM_01851	FCAEOJIM_00907	KMBDHNMN_00966	DILJIOKG_00907	LJJHACBF_00941	MCKANGGG_00986	OPKABEGI_03542	INPGENAI_03529	IHGKMLLH_00981	ECBBOJJH_00938	DFDIHLFD_00956	ONBDHHOC_00905	GEDBFLDB_03463	LLAAPHFG_00909	HAHBEPAL_03467	EGICCNKM_03506	MDEKPFIM_00908	MPEJMEMO_03454	IMDNHMJB_03492	HHEMFHKP_03529	HJGPOGIK_03452	FGNEDJBJ_03450	NDKBBMBB_03537	MNGAIBPD_03511	FLDKNKIE_00940	HCACLMNI_00985
Cluster1084	351	core	Shared among Cluster1, Cluster2, and Cluster3	ENOG4105CC0	LysR family Transcriptional regulator	K	XAC3708	OEHPBFNA_00621	CHNNDINO_00652	NMKEODGM_03775	DCJHPNAK_00675	BCKLFMMD_00646	GAFCFNBG_00658	LLFMEIOA_00657	GNPGNINJ_03853	PONLMEKJ_03850	CCHINLMO_03799	OOOBJFPM_03846	PKJMPCPE_03840	BNCKGGJH_03843	BJDIANGF_00643	KEBDOKCA_00642	MEJJACEP_03841	ICOJDHKM_03184	FCAEOJIM_03766	KMBDHNMN_03842	DILJIOKG_03782	LJJHACBF_03799	MCKANGGG_03848	OPKABEGI_00662	INPGENAI_00675	IHGKMLLH_03839	ECBBOJJH_03802	DFDIHLFD_03818	ONBDHHOC_03785	GEDBFLDB_00595	LLAAPHFG_03766	HAHBEPAL_00597	EGICCNKM_00645	MDEKPFIM_03775	MPEJMEMO_00594	IMDNHMJB_00618	HHEMFHKP_00656	HJGPOGIK_00594	FGNEDJBJ_00594	NDKBBMBB_00662	MNGAIBPD_00632	FLDKNKIE_03798	HCACLMNI_03847
Cluster1085	351	core	Shared among Cluster1, Cluster2, and Cluster3	ENOG4108UT2	hemolysin iii	S	XAC3043	OEHPBFNA_01279	CHNNDINO_01309	NMKEODGM_03115	DCJHPNAK_01336	BCKLFMMD_01302	GAFCFNBG_01320	LLFMEIOA_01314	GNPGNINJ_03202	PONLMEKJ_03190	CCHINLMO_03142	OOOBJFPM_03190	PKJMPCPE_03187	BNCKGGJH_03191	BJDIANGF_01299	KEBDOKCA_01297	MEJJACEP_03191	ICOJDHKM_00176	FCAEOJIM_03112	KMBDHNMN_03181	DILJIOKG_03121	LJJHACBF_03146	MCKANGGG_03191	OPKABEGI_01325	INPGENAI_01323	IHGKMLLH_03187	ECBBOJJH_03146	DFDIHLFD_03162	ONBDHHOC_03124	GEDBFLDB_01253	LLAAPHFG_03118	HAHBEPAL_01253	EGICCNKM_01299	MDEKPFIM_03116	MPEJMEMO_01248	IMDNHMJB_01273	HHEMFHKP_01311	HJGPOGIK_01248	FGNEDJBJ_01249	NDKBBMBB_01325	MNGAIBPD_01287	FLDKNKIE_03146	HCACLMNI_03191
Cluster1086	351	core	Shared among Cluster1, Cluster2, and Cluster3	ENOG4108KTQ	Methyltransferase	NT	XAC1281	OEHPBFNA_03056	CHNNDINO_03092	NMKEODGM_01338	DCJHPNAK_03115	BCKLFMMD_03076	GAFCFNBG_03105	LLFMEIOA_03093	GNPGNINJ_01412	PONLMEKJ_01413	CCHINLMO_01365	OOOBJFPM_01414	PKJMPCPE_01412	BNCKGGJH_01416	BJDIANGF_03076	KEBDOKCA_03075	MEJJACEP_01416	ICOJDHKM_02280	FCAEOJIM_01338	KMBDHNMN_01396	DILJIOKG_01337	LJJHACBF_01370	MCKANGGG_01416	OPKABEGI_03109	INPGENAI_03099	IHGKMLLH_01411	ECBBOJJH_01368	DFDIHLFD_01386	ONBDHHOC_01337	GEDBFLDB_03030	LLAAPHFG_01341	HAHBEPAL_03035	EGICCNKM_03077	MDEKPFIM_01337	MPEJMEMO_03025	IMDNHMJB_03061	HHEMFHKP_03097	HJGPOGIK_03022	FGNEDJBJ_03021	NDKBBMBB_03107	MNGAIBPD_03079	FLDKNKIE_01371	HCACLMNI_01415
Cluster1087	351	core	Shared among Cluster1, Cluster2, and Cluster3	Unclassified	Unclassified	Unclassified	XAC0392	OEHPBFNA_03951	CHNNDINO_03989	NMKEODGM_00444	DCJHPNAK_04009	BCKLFMMD_03972	GAFCFNBG_04002	LLFMEIOA_03991	GNPGNINJ_00516	PONLMEKJ_00519	CCHINLMO_00470	OOOBJFPM_00518	PKJMPCPE_00517	BNCKGGJH_00521	BJDIANGF_03971	KEBDOKCA_03970	MEJJACEP_00521	ICOJDHKM_01386	FCAEOJIM_00442	KMBDHNMN_00501	DILJIOKG_00442	LJJHACBF_00476	MCKANGGG_00521	OPKABEGI_04007	INPGENAI_03994	IHGKMLLH_00516	ECBBOJJH_00473	DFDIHLFD_00491	ONBDHHOC_00440	GEDBFLDB_03929	LLAAPHFG_00444	HAHBEPAL_03932	EGICCNKM_03971	MDEKPFIM_00443	MPEJMEMO_03919	IMDNHMJB_03957	HHEMFHKP_03994	HJGPOGIK_03917	FGNEDJBJ_03916	NDKBBMBB_04004	MNGAIBPD_03977	FLDKNKIE_00475	HCACLMNI_00520
Cluster1088	351	core	Shared among Cluster1, Cluster2, and Cluster3	ENOG4108IXY	short-chain dehydrogenase reductase	S	XAC2708	OEHPBFNA_01616	CHNNDINO_01648	NMKEODGM_02777	DCJHPNAK_01674	BCKLFMMD_01639	GAFCFNBG_01659	LLFMEIOA_01653	GNPGNINJ_02870	PONLMEKJ_02852	CCHINLMO_02804	OOOBJFPM_02852	PKJMPCPE_02849	BNCKGGJH_02853	BJDIANGF_01636	KEBDOKCA_01634	MEJJACEP_02853	ICOJDHKM_03636	FCAEOJIM_02774	KMBDHNMN_02841	DILJIOKG_02781	LJJHACBF_02808	MCKANGGG_02852	OPKABEGI_01664	INPGENAI_01659	IHGKMLLH_02849	ECBBOJJH_02808	DFDIHLFD_02823	ONBDHHOC_02784	GEDBFLDB_01590	LLAAPHFG_02779	HAHBEPAL_01592	EGICCNKM_01636	MDEKPFIM_02778	MPEJMEMO_01585	IMDNHMJB_01612	HHEMFHKP_01650	HJGPOGIK_01585	FGNEDJBJ_01586	NDKBBMBB_01664	MNGAIBPD_01618	FLDKNKIE_02808	HCACLMNI_02853
Cluster1089	351	core	Shared among Cluster1, Cluster2, and Cluster3	ENOG4105CB3	Required for the thiolation of cytidine in position 32 of tRNA, to form 2-thiocytidine (s(2)C32) (By similarity)	D	XAC4224	OEHPBFNA_00119	CHNNDINO_00149	NMKEODGM_04277	DCJHPNAK_00173	BCKLFMMD_00144	GAFCFNBG_00154	LLFMEIOA_00152	GNPGNINJ_04339	PONLMEKJ_04353	CCHINLMO_04302	OOOBJFPM_04350	PKJMPCPE_04343	BNCKGGJH_04344	BJDIANGF_00141	KEBDOKCA_00140	MEJJACEP_04343	ICOJDHKM_00842	FCAEOJIM_04269	KMBDHNMN_04347	DILJIOKG_04286	LJJHACBF_04303	MCKANGGG_04355	OPKABEGI_00168	INPGENAI_00173	IHGKMLLH_04342	ECBBOJJH_04305	DFDIHLFD_04320	ONBDHHOC_04291	GEDBFLDB_00092	LLAAPHFG_04269	HAHBEPAL_00093	EGICCNKM_00142	MDEKPFIM_04280	MPEJMEMO_00092	IMDNHMJB_00114	HHEMFHKP_00152	HJGPOGIK_00092	FGNEDJBJ_00092	NDKBBMBB_00168	MNGAIBPD_00147	FLDKNKIE_04301	HCACLMNI_04350
Cluster109	351	core	Shared among Cluster1, Cluster2, and Cluster3	ENOG4105CVY	NA	S	XAC4194	OEHPBFNA_00147	CHNNDINO_00177	NMKEODGM_04249	DCJHPNAK_00201	BCKLFMMD_00172	GAFCFNBG_00182	LLFMEIOA_00181	GNPGNINJ_04311	PONLMEKJ_04325	CCHINLMO_04274	OOOBJFPM_04322	PKJMPCPE_04315	BNCKGGJH_04316	BJDIANGF_00169	KEBDOKCA_00168	MEJJACEP_04315	ICOJDHKM_00870	FCAEOJIM_04241	KMBDHNMN_04319	DILJIOKG_04258	LJJHACBF_04275	MCKANGGG_04327	OPKABEGI_00196	INPGENAI_00201	IHGKMLLH_04314	ECBBOJJH_04277	DFDIHLFD_04292	ONBDHHOC_04263	GEDBFLDB_00120	LLAAPHFG_04241	HAHBEPAL_00121	EGICCNKM_00170	MDEKPFIM_04252	MPEJMEMO_00120	IMDNHMJB_00142	HHEMFHKP_00180	HJGPOGIK_00120	FGNEDJBJ_00120	NDKBBMBB_00196	MNGAIBPD_00175	FLDKNKIE_04273	HCACLMNI_04322
Cluster1090	351	core	Shared among Cluster1, Cluster2, and Cluster3	ENOG4105C37	(CBS) domain	P	XAC1541	OEHPBFNA_02787	CHNNDINO_02821	NMKEODGM_01608	DCJHPNAK_02845	BCKLFMMD_02807	GAFCFNBG_02833	LLFMEIOA_02823	GNPGNINJ_01682	PONLMEKJ_01683	CCHINLMO_01635	OOOBJFPM_01682	PKJMPCPE_01681	BNCKGGJH_01685	BJDIANGF_02807	KEBDOKCA_02805	MEJJACEP_01685	ICOJDHKM_02548	FCAEOJIM_01606	KMBDHNMN_01666	DILJIOKG_01607	LJJHACBF_01639	MCKANGGG_01686	OPKABEGI_02839	INPGENAI_02828	IHGKMLLH_01681	ECBBOJJH_01638	DFDIHLFD_01654	ONBDHHOC_01607	GEDBFLDB_02761	LLAAPHFG_01608	HAHBEPAL_02765	EGICCNKM_02806	MDEKPFIM_01608	MPEJMEMO_02755	IMDNHMJB_02790	HHEMFHKP_02827	HJGPOGIK_02753	FGNEDJBJ_02750	NDKBBMBB_02836	MNGAIBPD_02806	FLDKNKIE_01639	HCACLMNI_01683
Cluster1091	351	core	Shared among Cluster1, Cluster2, and Cluster3	ENOG4107F83	nucleotidyltransferase DNA polymerase involved in DNA	L	XAC1198	OEHPBFNA_03142	CHNNDINO_03178	NMKEODGM_01252	DCJHPNAK_03201	BCKLFMMD_03162	GAFCFNBG_03191	LLFMEIOA_03179	GNPGNINJ_01326	PONLMEKJ_01327	CCHINLMO_01279	OOOBJFPM_01328	PKJMPCPE_01326	BNCKGGJH_01330	BJDIANGF_03162	KEBDOKCA_03161	MEJJACEP_01330	ICOJDHKM_02194	FCAEOJIM_01252	KMBDHNMN_01310	DILJIOKG_01251	LJJHACBF_01284	MCKANGGG_01330	OPKABEGI_03195	INPGENAI_03185	IHGKMLLH_01325	ECBBOJJH_01282	DFDIHLFD_01300	ONBDHHOC_01251	GEDBFLDB_03116	LLAAPHFG_01255	HAHBEPAL_03121	EGICCNKM_03163	MDEKPFIM_01251	MPEJMEMO_03111	IMDNHMJB_03147	HHEMFHKP_03183	HJGPOGIK_03108	FGNEDJBJ_03107	NDKBBMBB_03193	MNGAIBPD_03165	FLDKNKIE_01285	HCACLMNI_01329
Cluster1092	351	core	Shared among Cluster1, Cluster2, and Cluster3	ENOG4108DG9	Smr protein MutS2	S	XAC1724	OEHPBFNA_02605	CHNNDINO_02637	NMKEODGM_01792	DCJHPNAK_02663	BCKLFMMD_02624	GAFCFNBG_02650	LLFMEIOA_02640	GNPGNINJ_01859	PONLMEKJ_01865	CCHINLMO_01818	OOOBJFPM_01864	PKJMPCPE_01863	BNCKGGJH_01867	BJDIANGF_02625	KEBDOKCA_02622	MEJJACEP_01868	ICOJDHKM_02725	FCAEOJIM_01788	KMBDHNMN_01849	DILJIOKG_01791	LJJHACBF_01822	MCKANGGG_01868	OPKABEGI_02656	INPGENAI_02646	IHGKMLLH_01864	ECBBOJJH_01820	DFDIHLFD_01837	ONBDHHOC_01791	GEDBFLDB_02578	LLAAPHFG_01792	HAHBEPAL_02582	EGICCNKM_02624	MDEKPFIM_01791	MPEJMEMO_02572	IMDNHMJB_02606	HHEMFHKP_02644	HJGPOGIK_02571	FGNEDJBJ_02567	NDKBBMBB_02653	MNGAIBPD_02629	FLDKNKIE_01821	HCACLMNI_01865
Cluster1093	351	core	Shared among Cluster1, Cluster2, and Cluster3	ENOG4105CHM	Aminotransferase	E	XAC0630	OEHPBFNA_03716	CHNNDINO_03754	NMKEODGM_00680	DCJHPNAK_03774	BCKLFMMD_03737	GAFCFNBG_03767	LLFMEIOA_03756	GNPGNINJ_00751	PONLMEKJ_00754	CCHINLMO_00706	OOOBJFPM_00753	PKJMPCPE_00752	BNCKGGJH_00756	BJDIANGF_03735	KEBDOKCA_03735	MEJJACEP_00757	ICOJDHKM_01621	FCAEOJIM_00677	KMBDHNMN_00736	DILJIOKG_00677	LJJHACBF_00711	MCKANGGG_00756	OPKABEGI_03772	INPGENAI_03759	IHGKMLLH_00751	ECBBOJJH_00708	DFDIHLFD_00726	ONBDHHOC_00675	GEDBFLDB_03694	LLAAPHFG_00679	HAHBEPAL_03697	EGICCNKM_03736	MDEKPFIM_00678	MPEJMEMO_03684	IMDNHMJB_03722	HHEMFHKP_03759	HJGPOGIK_03682	FGNEDJBJ_03680	NDKBBMBB_03767	MNGAIBPD_03741	FLDKNKIE_00710	HCACLMNI_00755
Cluster1094	351	core	Shared among Cluster1, Cluster2, and Cluster3	ENOG4108ZQD	Catalyzes the phosphorylation of the 3'-hydroxyl group of dephosphocoenzyme A to form coenzyme A (By similarity)	H	XAC3244	OEHPBFNA_01079	CHNNDINO_01106	NMKEODGM_03314	DCJHPNAK_01134	BCKLFMMD_01106	GAFCFNBG_01118	LLFMEIOA_01111	GNPGNINJ_03403	PONLMEKJ_03391	CCHINLMO_03340	OOOBJFPM_03390	PKJMPCPE_03388	BNCKGGJH_03385	BJDIANGF_01101	KEBDOKCA_01102	MEJJACEP_03385	ICOJDHKM_00385	FCAEOJIM_03307	KMBDHNMN_03384	DILJIOKG_03323	LJJHACBF_03341	MCKANGGG_03389	OPKABEGI_01115	INPGENAI_01127	IHGKMLLH_03387	ECBBOJJH_03342	DFDIHLFD_03361	ONBDHHOC_03326	GEDBFLDB_01053	LLAAPHFG_03312	HAHBEPAL_01049	EGICCNKM_01103	MDEKPFIM_03318	MPEJMEMO_01053	IMDNHMJB_01072	HHEMFHKP_01109	HJGPOGIK_01053	FGNEDJBJ_01053	NDKBBMBB_01114	MNGAIBPD_01084	FLDKNKIE_03340	HCACLMNI_03389
Cluster1095	351	core	Shared among Cluster1, Cluster2, and Cluster3	ENOG4108NYA	glycosyl transferase family	M	XAC1693	OEHPBFNA_02636	CHNNDINO_02669	NMKEODGM_01761	DCJHPNAK_02694	BCKLFMMD_02655	GAFCFNBG_02681	LLFMEIOA_02671	GNPGNINJ_01828	PONLMEKJ_01834	CCHINLMO_01787	OOOBJFPM_01833	PKJMPCPE_01832	BNCKGGJH_01836	BJDIANGF_02656	KEBDOKCA_02653	MEJJACEP_01837	ICOJDHKM_02694	FCAEOJIM_01757	KMBDHNMN_01818	DILJIOKG_01760	LJJHACBF_01791	MCKANGGG_01837	OPKABEGI_02687	INPGENAI_02677	IHGKMLLH_01833	ECBBOJJH_01789	DFDIHLFD_01806	ONBDHHOC_01759	GEDBFLDB_02609	LLAAPHFG_01760	HAHBEPAL_02613	EGICCNKM_02655	MDEKPFIM_01760	MPEJMEMO_02603	IMDNHMJB_02637	HHEMFHKP_02675	HJGPOGIK_02602	FGNEDJBJ_02598	NDKBBMBB_02684	MNGAIBPD_02660	FLDKNKIE_01790	HCACLMNI_01834
Cluster1096	351	core	Shared among Cluster1, Cluster2, and Cluster3	ENOG41090KH	cytochrome o ubiquinol oxidase (subunit iv)	C	XAC1261	OEHPBFNA_03076	CHNNDINO_03112	NMKEODGM_01318	DCJHPNAK_03135	BCKLFMMD_03096	GAFCFNBG_03125	LLFMEIOA_03113	GNPGNINJ_01392	PONLMEKJ_01393	CCHINLMO_01345	OOOBJFPM_01394	PKJMPCPE_01392	BNCKGGJH_01396	BJDIANGF_03096	KEBDOKCA_03095	MEJJACEP_01396	ICOJDHKM_02260	FCAEOJIM_01318	KMBDHNMN_01376	DILJIOKG_01317	LJJHACBF_01350	MCKANGGG_01396	OPKABEGI_03129	INPGENAI_03119	IHGKMLLH_01391	ECBBOJJH_01348	DFDIHLFD_01366	ONBDHHOC_01317	GEDBFLDB_03050	LLAAPHFG_01321	HAHBEPAL_03055	EGICCNKM_03097	MDEKPFIM_01317	MPEJMEMO_03045	IMDNHMJB_03081	HHEMFHKP_03117	HJGPOGIK_03042	FGNEDJBJ_03041	NDKBBMBB_03127	MNGAIBPD_03099	FLDKNKIE_01351	HCACLMNI_01395
Cluster1097	351	core	Shared among Cluster1, Cluster2, and Cluster3	ENOG4105CDY	transcriptional regulatory protein	K	XAC3151	OEHPBFNA_01176	CHNNDINO_01206	NMKEODGM_03218	DCJHPNAK_01233	BCKLFMMD_01199	GAFCFNBG_01217	LLFMEIOA_01211	GNPGNINJ_03305	PONLMEKJ_03293	CCHINLMO_03246	OOOBJFPM_03293	PKJMPCPE_03290	BNCKGGJH_03294	BJDIANGF_01196	KEBDOKCA_01194	MEJJACEP_03294	ICOJDHKM_00279	FCAEOJIM_03215	KMBDHNMN_03285	DILJIOKG_03224	LJJHACBF_03249	MCKANGGG_03294	OPKABEGI_01222	INPGENAI_01220	IHGKMLLH_03290	ECBBOJJH_03250	DFDIHLFD_03266	ONBDHHOC_03228	GEDBFLDB_01150	LLAAPHFG_03221	HAHBEPAL_01150	EGICCNKM_01196	MDEKPFIM_03220	MPEJMEMO_01145	IMDNHMJB_01170	HHEMFHKP_01208	HJGPOGIK_01145	FGNEDJBJ_01146	NDKBBMBB_01222	MNGAIBPD_01183	FLDKNKIE_03249	HCACLMNI_03294
Cluster1098	351	core	Shared among Cluster1, Cluster2, and Cluster3	ENOG4108UIT	HrpF protein	S	XAC0394	OEHPBFNA_03948	CHNNDINO_03986	NMKEODGM_00447	DCJHPNAK_04006	BCKLFMMD_03969	GAFCFNBG_03999	LLFMEIOA_03988	GNPGNINJ_00519	PONLMEKJ_00522	CCHINLMO_00473	OOOBJFPM_00521	PKJMPCPE_00520	BNCKGGJH_00524	BJDIANGF_03968	KEBDOKCA_03967	MEJJACEP_00524	ICOJDHKM_01389	FCAEOJIM_00445	KMBDHNMN_00504	DILJIOKG_00445	LJJHACBF_00479	MCKANGGG_00524	OPKABEGI_04004	INPGENAI_03991	IHGKMLLH_00519	ECBBOJJH_00476	DFDIHLFD_00494	ONBDHHOC_00443	GEDBFLDB_03926	LLAAPHFG_00447	HAHBEPAL_03929	EGICCNKM_03968	MDEKPFIM_00446	MPEJMEMO_03916	IMDNHMJB_03954	HHEMFHKP_03991	HJGPOGIK_03914	FGNEDJBJ_03913	NDKBBMBB_04001	MNGAIBPD_03974	FLDKNKIE_00478	HCACLMNI_00523
Cluster1099	351	core	Shared among Cluster1, Cluster2, and Cluster3	ENOG4105CBN	LysR family transcriptional regulator	K	XAC3761	OEHPBFNA_00572	CHNNDINO_00603	NMKEODGM_03824	DCJHPNAK_00626	BCKLFMMD_00597	GAFCFNBG_00609	LLFMEIOA_00608	GNPGNINJ_03902	PONLMEKJ_03899	CCHINLMO_03848	OOOBJFPM_03895	PKJMPCPE_03889	BNCKGGJH_03892	BJDIANGF_00594	KEBDOKCA_00593	MEJJACEP_03890	ICOJDHKM_03135	FCAEOJIM_03815	KMBDHNMN_03891	DILJIOKG_03831	LJJHACBF_03848	MCKANGGG_03897	OPKABEGI_00613	INPGENAI_00626	IHGKMLLH_03888	ECBBOJJH_03851	DFDIHLFD_03867	ONBDHHOC_03834	GEDBFLDB_00546	LLAAPHFG_03815	HAHBEPAL_00548	EGICCNKM_00596	MDEKPFIM_03824	MPEJMEMO_00545	IMDNHMJB_00569	HHEMFHKP_00607	HJGPOGIK_00545	FGNEDJBJ_00545	NDKBBMBB_00613	MNGAIBPD_00583	FLDKNKIE_03847	HCACLMNI_03896
Cluster11	351	core	Shared among Cluster1, Cluster2, and Cluster3	ENOG4105X0D	Fimbrial protein	U	XAC3805	OEHPBFNA_00532	CHNNDINO_00558	NMKEODGM_03864	DCJHPNAK_00586	BCKLFMMD_00557	GAFCFNBG_00569	LLFMEIOA_00568	GNPGNINJ_03943	PONLMEKJ_03939	CCHINLMO_03888	OOOBJFPM_03935	PKJMPCPE_03929	BNCKGGJH_03932	BJDIANGF_00554	KEBDOKCA_00553	MEJJACEP_03934	ICOJDHKM_00456	FCAEOJIM_03855	KMBDHNMN_03931	DILJIOKG_03871	LJJHACBF_03888	MCKANGGG_03939	OPKABEGI_00568	INPGENAI_00586	IHGKMLLH_03928	ECBBOJJH_03891	DFDIHLFD_03911	ONBDHHOC_03879	GEDBFLDB_00506	LLAAPHFG_03860	HAHBEPAL_00504	EGICCNKM_00556	MDEKPFIM_03869	MPEJMEMO_00505	IMDNHMJB_00524	HHEMFHKP_00562	HJGPOGIK_00505	FGNEDJBJ_00505	NDKBBMBB_00568	MNGAIBPD_00542	FLDKNKIE_03887	HCACLMNI_03936
Cluster110	351	core	Shared among Cluster1, Cluster2, and Cluster3	ENOG4108Z67	carbohydrate kinase, thermoresistant glucokinase family	G	XAC4197	OEHPBFNA_00144	CHNNDINO_00174	NMKEODGM_04252	DCJHPNAK_00198	BCKLFMMD_00169	GAFCFNBG_00179	LLFMEIOA_00178	GNPGNINJ_04314	PONLMEKJ_04328	CCHINLMO_04277	OOOBJFPM_04325	PKJMPCPE_04318	BNCKGGJH_04319	BJDIANGF_00166	KEBDOKCA_00165	MEJJACEP_04318	ICOJDHKM_00867	FCAEOJIM_04244	KMBDHNMN_04322	DILJIOKG_04261	LJJHACBF_04278	MCKANGGG_04330	OPKABEGI_00193	INPGENAI_00198	IHGKMLLH_04317	ECBBOJJH_04280	DFDIHLFD_04295	ONBDHHOC_04266	GEDBFLDB_00117	LLAAPHFG_04244	HAHBEPAL_00118	EGICCNKM_00167	MDEKPFIM_04255	MPEJMEMO_00117	IMDNHMJB_00139	HHEMFHKP_00177	HJGPOGIK_00117	FGNEDJBJ_00117	NDKBBMBB_00193	MNGAIBPD_00172	FLDKNKIE_04276	HCACLMNI_04325
Cluster1100	351	core	Shared among Cluster1, Cluster2, and Cluster3	ENOG4105KWW	Biogenesis protein	O	XAC2330	OEHPBFNA_01991	CHNNDINO_02020	NMKEODGM_02403	DCJHPNAK_02050	BCKLFMMD_02013	GAFCFNBG_02032	LLFMEIOA_02026	GNPGNINJ_02496	PONLMEKJ_02477	CCHINLMO_02429	OOOBJFPM_02477	PKJMPCPE_02475	BNCKGGJH_02479	BJDIANGF_02013	KEBDOKCA_02009	MEJJACEP_02479	ICOJDHKM_04207	FCAEOJIM_02399	KMBDHNMN_02469	DILJIOKG_02407	LJJHACBF_02433	MCKANGGG_02477	OPKABEGI_02037	INPGENAI_02035	IHGKMLLH_02475	ECBBOJJH_02433	DFDIHLFD_02449	ONBDHHOC_02411	GEDBFLDB_01966	LLAAPHFG_02404	HAHBEPAL_01964	EGICCNKM_02012	MDEKPFIM_02403	MPEJMEMO_01960	IMDNHMJB_01986	HHEMFHKP_02024	HJGPOGIK_01960	FGNEDJBJ_01959	NDKBBMBB_02039	MNGAIBPD_01992	FLDKNKIE_02433	HCACLMNI_02478
Cluster1101	351	core	Shared among Cluster1, Cluster2, and Cluster3	ENOG4105CBN	LysR family transcriptional regulator	K	XAC0084	OEHPBFNA_04259	CHNNDINO_04297	NMKEODGM_00137	DCJHPNAK_04318	BCKLFMMD_04279	GAFCFNBG_04309	LLFMEIOA_04299	GNPGNINJ_00210	PONLMEKJ_00210	CCHINLMO_00162	OOOBJFPM_00210	PKJMPCPE_00210	BNCKGGJH_00214	BJDIANGF_04281	KEBDOKCA_04277	MEJJACEP_00212	ICOJDHKM_00610	FCAEOJIM_00135	KMBDHNMN_00194	DILJIOKG_00135	LJJHACBF_00169	MCKANGGG_00213	OPKABEGI_04314	INPGENAI_04303	IHGKMLLH_00209	ECBBOJJH_00166	DFDIHLFD_00184	ONBDHHOC_00133	GEDBFLDB_04237	LLAAPHFG_00135	HAHBEPAL_04240	EGICCNKM_04279	MDEKPFIM_00135	MPEJMEMO_04227	IMDNHMJB_04264	HHEMFHKP_04301	HJGPOGIK_04226	FGNEDJBJ_04225	NDKBBMBB_04311	MNGAIBPD_04283	FLDKNKIE_00168	HCACLMNI_00211
Cluster1102	351	core	Shared among Cluster1, Cluster2, and Cluster3	ENOG4105CHR	reductase	S	XAC1127	OEHPBFNA_03216	CHNNDINO_03253	NMKEODGM_01178	DCJHPNAK_03275	BCKLFMMD_03236	GAFCFNBG_03266	LLFMEIOA_03254	GNPGNINJ_01252	PONLMEKJ_01253	CCHINLMO_01205	OOOBJFPM_01254	PKJMPCPE_01252	BNCKGGJH_01256	BJDIANGF_03236	KEBDOKCA_03235	MEJJACEP_01256	ICOJDHKM_02120	FCAEOJIM_01178	KMBDHNMN_01236	DILJIOKG_01177	LJJHACBF_01210	MCKANGGG_01256	OPKABEGI_03270	INPGENAI_03259	IHGKMLLH_01251	ECBBOJJH_01208	DFDIHLFD_01226	ONBDHHOC_01177	GEDBFLDB_03191	LLAAPHFG_01181	HAHBEPAL_03196	EGICCNKM_03237	MDEKPFIM_01177	MPEJMEMO_03185	IMDNHMJB_03221	HHEMFHKP_03258	HJGPOGIK_03182	FGNEDJBJ_03181	NDKBBMBB_03267	MNGAIBPD_03240	FLDKNKIE_01211	HCACLMNI_01255
Cluster1103	351	core	Shared among Cluster1, Cluster2, and Cluster3	ENOG4105C8A	Increases the formation of ribosomal termination complexes and stimulates activities of RF-1 and RF-2. It binds guanine nucleotides and has strong preference for UGA stop codons. It may interact directly with the ribosome. The stimulation of RF- 1 and RF-2 is significantly reduced by GTP and GDP, but not by GMP (By similarity)	J	XAC3042	OEHPBFNA_01280	CHNNDINO_01310	NMKEODGM_03114	DCJHPNAK_01337	BCKLFMMD_01303	GAFCFNBG_01321	LLFMEIOA_01315	GNPGNINJ_03201	PONLMEKJ_03189	CCHINLMO_03141	OOOBJFPM_03189	PKJMPCPE_03186	BNCKGGJH_03190	BJDIANGF_01300	KEBDOKCA_01298	MEJJACEP_03190	ICOJDHKM_00175	FCAEOJIM_03111	KMBDHNMN_03180	DILJIOKG_03120	LJJHACBF_03145	MCKANGGG_03190	OPKABEGI_01326	INPGENAI_01324	IHGKMLLH_03186	ECBBOJJH_03145	DFDIHLFD_03161	ONBDHHOC_03123	GEDBFLDB_01254	LLAAPHFG_03117	HAHBEPAL_01254	EGICCNKM_01300	MDEKPFIM_03115	MPEJMEMO_01249	IMDNHMJB_01274	HHEMFHKP_01312	HJGPOGIK_01249	FGNEDJBJ_01250	NDKBBMBB_01326	MNGAIBPD_01288	FLDKNKIE_03145	HCACLMNI_03190
Cluster1104	351	core	Shared among Cluster1, Cluster2, and Cluster3	ENOG41080DZ	signal peptide protein	S	XAC1864	OEHPBFNA_02462	CHNNDINO_02488	NMKEODGM_01934	DCJHPNAK_02520	BCKLFMMD_02481	GAFCFNBG_02500	LLFMEIOA_02497	GNPGNINJ_02008	PONLMEKJ_02008	CCHINLMO_01961	OOOBJFPM_02007	PKJMPCPE_02006	BNCKGGJH_02010	BJDIANGF_02482	KEBDOKCA_02480	MEJJACEP_02011	ICOJDHKM_02867	FCAEOJIM_01931	KMBDHNMN_02000	DILJIOKG_01939	LJJHACBF_01965	MCKANGGG_02011	OPKABEGI_02506	INPGENAI_02503	IHGKMLLH_02007	ECBBOJJH_01963	DFDIHLFD_01980	ONBDHHOC_01942	GEDBFLDB_02435	LLAAPHFG_01934	HAHBEPAL_02432	EGICCNKM_02481	MDEKPFIM_01934	MPEJMEMO_02429	IMDNHMJB_02456	HHEMFHKP_02494	HJGPOGIK_02429	FGNEDJBJ_02425	NDKBBMBB_02509	MNGAIBPD_02477	FLDKNKIE_01964	HCACLMNI_02008
Cluster1105	351	core	Shared among Cluster1, Cluster2, and Cluster3	ENOG410904U	tail collar domain protein	S	XAC0065	OEHPBFNA_04280	CHNNDINO_04318	NMKEODGM_00116	DCJHPNAK_04339	BCKLFMMD_04300	GAFCFNBG_04330	LLFMEIOA_04320	GNPGNINJ_00189	PONLMEKJ_00189	CCHINLMO_00141	OOOBJFPM_00189	PKJMPCPE_00189	BNCKGGJH_00193	BJDIANGF_04302	KEBDOKCA_04298	MEJJACEP_00191	ICOJDHKM_00631	FCAEOJIM_00114	KMBDHNMN_00173	DILJIOKG_00114	LJJHACBF_00148	MCKANGGG_00192	OPKABEGI_04335	INPGENAI_04324	IHGKMLLH_00188	ECBBOJJH_00145	DFDIHLFD_00163	ONBDHHOC_00112	GEDBFLDB_04258	LLAAPHFG_00114	HAHBEPAL_04261	EGICCNKM_04300	MDEKPFIM_00114	MPEJMEMO_04248	IMDNHMJB_04285	HHEMFHKP_04322	HJGPOGIK_04247	FGNEDJBJ_04246	NDKBBMBB_04332	MNGAIBPD_04304	FLDKNKIE_00147	HCACLMNI_00190
Cluster1106	351	core	Shared among Cluster1, Cluster2, and Cluster3	ENOG4106EC1	NA	S	XAC1610	OEHPBFNA_02717	CHNNDINO_02751	NMKEODGM_01678	DCJHPNAK_02775	BCKLFMMD_02737	GAFCFNBG_02763	LLFMEIOA_02753	GNPGNINJ_01752	PONLMEKJ_01753	CCHINLMO_01705	OOOBJFPM_01752	PKJMPCPE_01751	BNCKGGJH_01755	BJDIANGF_02737	KEBDOKCA_02735	MEJJACEP_01755	ICOJDHKM_02618	FCAEOJIM_01676	KMBDHNMN_01736	DILJIOKG_01677	LJJHACBF_01709	MCKANGGG_01756	OPKABEGI_02769	INPGENAI_02758	IHGKMLLH_01751	ECBBOJJH_01708	DFDIHLFD_01724	ONBDHHOC_01677	GEDBFLDB_02691	LLAAPHFG_01678	HAHBEPAL_02695	EGICCNKM_02736	MDEKPFIM_01678	MPEJMEMO_02685	IMDNHMJB_02720	HHEMFHKP_02757	HJGPOGIK_02683	FGNEDJBJ_02680	NDKBBMBB_02766	MNGAIBPD_02736	FLDKNKIE_01709	HCACLMNI_01753
Cluster1107	351	core	Shared among Cluster1, Cluster2, and Cluster3	ENOG4108UMV	two-component system, sensor protein	T	XAC1228	OEHPBFNA_03110	CHNNDINO_03146	NMKEODGM_01284	DCJHPNAK_03169	BCKLFMMD_03130	GAFCFNBG_03159	LLFMEIOA_03147	GNPGNINJ_01358	PONLMEKJ_01359	CCHINLMO_01311	OOOBJFPM_01360	PKJMPCPE_01358	BNCKGGJH_01362	BJDIANGF_03130	KEBDOKCA_03129	MEJJACEP_01362	ICOJDHKM_02226	FCAEOJIM_01284	KMBDHNMN_01342	DILJIOKG_01283	LJJHACBF_01316	MCKANGGG_01362	OPKABEGI_03163	INPGENAI_03153	IHGKMLLH_01357	ECBBOJJH_01314	DFDIHLFD_01332	ONBDHHOC_01283	GEDBFLDB_03084	LLAAPHFG_01287	HAHBEPAL_03089	EGICCNKM_03131	MDEKPFIM_01283	MPEJMEMO_03079	IMDNHMJB_03115	HHEMFHKP_03151	HJGPOGIK_03076	FGNEDJBJ_03075	NDKBBMBB_03161	MNGAIBPD_03133	FLDKNKIE_01317	HCACLMNI_01361
Cluster1108	351	core	Shared among Cluster1, Cluster2, and Cluster3	ENOG4107VP4	glycosylase	L	XAC0606	OEHPBFNA_03739	CHNNDINO_03777	NMKEODGM_00657	DCJHPNAK_03797	BCKLFMMD_03760	GAFCFNBG_03790	LLFMEIOA_03779	GNPGNINJ_00728	PONLMEKJ_00731	CCHINLMO_00683	OOOBJFPM_00730	PKJMPCPE_00729	BNCKGGJH_00733	BJDIANGF_03758	KEBDOKCA_03758	MEJJACEP_00734	ICOJDHKM_01598	FCAEOJIM_00654	KMBDHNMN_00713	DILJIOKG_00654	LJJHACBF_00688	MCKANGGG_00733	OPKABEGI_03795	INPGENAI_03782	IHGKMLLH_00728	ECBBOJJH_00685	DFDIHLFD_00703	ONBDHHOC_00652	GEDBFLDB_03717	LLAAPHFG_00656	HAHBEPAL_03720	EGICCNKM_03759	MDEKPFIM_00655	MPEJMEMO_03707	IMDNHMJB_03745	HHEMFHKP_03782	HJGPOGIK_03705	FGNEDJBJ_03703	NDKBBMBB_03790	MNGAIBPD_03764	FLDKNKIE_00687	HCACLMNI_00732
Cluster1109	351	core	Shared among Cluster1, Cluster2, and Cluster3	ENOG4106XES	Surface presentation of antigens (SPOA)	U	XAC0403	OEHPBFNA_03938	CHNNDINO_03976	NMKEODGM_00457	DCJHPNAK_03996	BCKLFMMD_03959	GAFCFNBG_03989	LLFMEIOA_03978	GNPGNINJ_00529	PONLMEKJ_00532	CCHINLMO_00483	OOOBJFPM_00531	PKJMPCPE_00530	BNCKGGJH_00534	BJDIANGF_03958	KEBDOKCA_03957	MEJJACEP_00534	ICOJDHKM_01399	FCAEOJIM_00455	KMBDHNMN_00514	DILJIOKG_00455	LJJHACBF_00489	MCKANGGG_00534	OPKABEGI_03994	INPGENAI_03981	IHGKMLLH_00529	ECBBOJJH_00486	DFDIHLFD_00504	ONBDHHOC_00453	GEDBFLDB_03916	LLAAPHFG_00457	HAHBEPAL_03919	EGICCNKM_03958	MDEKPFIM_00456	MPEJMEMO_03906	IMDNHMJB_03944	HHEMFHKP_03981	HJGPOGIK_03904	FGNEDJBJ_03903	NDKBBMBB_03991	MNGAIBPD_03964	FLDKNKIE_00488	HCACLMNI_00533
Cluster111	351	core	Shared among Cluster1, Cluster2, and Cluster3	ENOG4107WJP	Dehydrogenase	S	XAC4199	OEHPBFNA_00143	CHNNDINO_00173	NMKEODGM_04253	DCJHPNAK_00197	BCKLFMMD_00168	GAFCFNBG_00178	LLFMEIOA_00176	GNPGNINJ_04315	PONLMEKJ_04329	CCHINLMO_04278	OOOBJFPM_04326	PKJMPCPE_04319	BNCKGGJH_04320	BJDIANGF_00165	KEBDOKCA_00164	MEJJACEP_04319	ICOJDHKM_00866	FCAEOJIM_04245	KMBDHNMN_04323	DILJIOKG_04262	LJJHACBF_04279	MCKANGGG_04331	OPKABEGI_00192	INPGENAI_00197	IHGKMLLH_04318	ECBBOJJH_04281	DFDIHLFD_04296	ONBDHHOC_04267	GEDBFLDB_00116	LLAAPHFG_04245	HAHBEPAL_00117	EGICCNKM_00166	MDEKPFIM_04256	MPEJMEMO_00116	IMDNHMJB_00138	HHEMFHKP_00176	HJGPOGIK_00116	FGNEDJBJ_00116	NDKBBMBB_00192	MNGAIBPD_00171	FLDKNKIE_04277	HCACLMNI_04326
Cluster1110	351	core	Shared among Cluster1, Cluster2, and Cluster3	ENOG4107RE5	NAD-binding protein involved in the addition of a carboxymethylaminomethyl (cmnm) group at the wobble position (U34) of certain tRNAs, forming tRNA-cmnm(5)s(2)U34 (By similarity)	D	XAC0377	OEHPBFNA_03965	CHNNDINO_04003	NMKEODGM_00430	DCJHPNAK_04023	BCKLFMMD_03986	GAFCFNBG_04016	LLFMEIOA_04005	GNPGNINJ_00502	PONLMEKJ_00505	CCHINLMO_00456	OOOBJFPM_00504	PKJMPCPE_00503	BNCKGGJH_00507	BJDIANGF_03985	KEBDOKCA_03984	MEJJACEP_00507	ICOJDHKM_01372	FCAEOJIM_00428	KMBDHNMN_00487	DILJIOKG_00428	LJJHACBF_00462	MCKANGGG_00507	OPKABEGI_04021	INPGENAI_04008	IHGKMLLH_00502	ECBBOJJH_00459	DFDIHLFD_00477	ONBDHHOC_00426	GEDBFLDB_03943	LLAAPHFG_00430	HAHBEPAL_03946	EGICCNKM_03985	MDEKPFIM_00429	MPEJMEMO_03933	IMDNHMJB_03971	HHEMFHKP_04008	HJGPOGIK_03931	FGNEDJBJ_03930	NDKBBMBB_04018	MNGAIBPD_03991	FLDKNKIE_00461	HCACLMNI_00506
Cluster1111	351	core	Shared among Cluster1, Cluster2, and Cluster3	ENOG4107YIM	Involved in the transcription termination process (By similarity)	K	XAC0751	OEHPBFNA_03593	CHNNDINO_03631	NMKEODGM_00802	DCJHPNAK_03651	BCKLFMMD_03614	GAFCFNBG_03644	LLFMEIOA_03633	GNPGNINJ_00874	PONLMEKJ_00877	CCHINLMO_00829	OOOBJFPM_00876	PKJMPCPE_00875	BNCKGGJH_00879	BJDIANGF_03612	KEBDOKCA_03612	MEJJACEP_00880	ICOJDHKM_01744	FCAEOJIM_00800	KMBDHNMN_00859	DILJIOKG_00800	LJJHACBF_00834	MCKANGGG_00879	OPKABEGI_03649	INPGENAI_03636	IHGKMLLH_00874	ECBBOJJH_00831	DFDIHLFD_00849	ONBDHHOC_00798	GEDBFLDB_03570	LLAAPHFG_00802	HAHBEPAL_03574	EGICCNKM_03613	MDEKPFIM_00801	MPEJMEMO_03561	IMDNHMJB_03599	HHEMFHKP_03636	HJGPOGIK_03559	FGNEDJBJ_03557	NDKBBMBB_03644	MNGAIBPD_03618	FLDKNKIE_00833	HCACLMNI_00878
Cluster1112	351	core	Shared among Cluster1, Cluster2, and Cluster3	ENOG4105VDW	Csbd family	S	XAC4007	OEHPBFNA_00335	CHNNDINO_00366	NMKEODGM_04061	DCJHPNAK_00389	BCKLFMMD_00360	GAFCFNBG_00371	LLFMEIOA_00371	GNPGNINJ_04119	PONLMEKJ_04136	CCHINLMO_04085	OOOBJFPM_04132	PKJMPCPE_04117	BNCKGGJH_04129	BJDIANGF_00357	KEBDOKCA_00356	MEJJACEP_04126	ICOJDHKM_01059	FCAEOJIM_04052	KMBDHNMN_04128	DILJIOKG_04068	LJJHACBF_04085	MCKANGGG_04137	OPKABEGI_00385	INPGENAI_00389	IHGKMLLH_04125	ECBBOJJH_04088	DFDIHLFD_04103	ONBDHHOC_04072	GEDBFLDB_00309	LLAAPHFG_04052	HAHBEPAL_00310	EGICCNKM_00368	MDEKPFIM_04061	MPEJMEMO_00308	IMDNHMJB_00331	HHEMFHKP_00369	HJGPOGIK_00308	FGNEDJBJ_00308	NDKBBMBB_00385	MNGAIBPD_00366	FLDKNKIE_04084	HCACLMNI_04133
Cluster1113	351	core	Shared among Cluster1, Cluster2, and Cluster3	ENOG4105P8E	Inherit from COG: Anti-sigma B factor antagonist	S	XAC4343	OEHPBFNA_04376	CHNNDINO_04414	NMKEODGM_00020	DCJHPNAK_04435	BCKLFMMD_04396	GAFCFNBG_04426	LLFMEIOA_04416	GNPGNINJ_00093	PONLMEKJ_00093	CCHINLMO_00045	OOOBJFPM_00093	PKJMPCPE_00093	BNCKGGJH_00097	BJDIANGF_04398	KEBDOKCA_04394	MEJJACEP_00095	ICOJDHKM_00727	FCAEOJIM_00018	KMBDHNMN_00077	DILJIOKG_00018	LJJHACBF_00052	MCKANGGG_00096	OPKABEGI_04431	INPGENAI_04420	IHGKMLLH_00092	ECBBOJJH_00049	DFDIHLFD_00067	ONBDHHOC_00016	GEDBFLDB_04354	LLAAPHFG_00018	HAHBEPAL_04357	EGICCNKM_04396	MDEKPFIM_00018	MPEJMEMO_04344	IMDNHMJB_04381	HHEMFHKP_04418	HJGPOGIK_04343	FGNEDJBJ_04342	NDKBBMBB_04428	MNGAIBPD_04400	FLDKNKIE_00051	HCACLMNI_00094
Cluster1114	351	core	Shared among Cluster1, Cluster2, and Cluster3	ENOG4105F4A	Domain of unknown function (DUF1852)	S	XAC0335	OEHPBFNA_04008	CHNNDINO_04046	NMKEODGM_00387	DCJHPNAK_04066	BCKLFMMD_04029	GAFCFNBG_04059	LLFMEIOA_04048	GNPGNINJ_00459	PONLMEKJ_00462	CCHINLMO_00413	OOOBJFPM_00461	PKJMPCPE_00460	BNCKGGJH_00464	BJDIANGF_04028	KEBDOKCA_04027	MEJJACEP_00464	ICOJDHKM_01329	FCAEOJIM_00385	KMBDHNMN_00444	DILJIOKG_00385	LJJHACBF_00419	MCKANGGG_00464	OPKABEGI_04064	INPGENAI_04051	IHGKMLLH_00459	ECBBOJJH_00416	DFDIHLFD_00434	ONBDHHOC_00383	GEDBFLDB_03986	LLAAPHFG_00387	HAHBEPAL_03989	EGICCNKM_04028	MDEKPFIM_00386	MPEJMEMO_03976	IMDNHMJB_04014	HHEMFHKP_04051	HJGPOGIK_03974	FGNEDJBJ_03973	NDKBBMBB_04061	MNGAIBPD_04034	FLDKNKIE_00418	HCACLMNI_00463
Cluster1115	351	core	Shared among Cluster1, Cluster2, and Cluster3	ENOG4105C5Q	Transcriptional regulator	K	XAC0905	OEHPBFNA_03439	CHNNDINO_03477	NMKEODGM_00955	DCJHPNAK_03498	BCKLFMMD_03460	GAFCFNBG_03489	LLFMEIOA_03478	GNPGNINJ_01029	PONLMEKJ_01030	CCHINLMO_00982	OOOBJFPM_01030	PKJMPCPE_01029	BNCKGGJH_01033	BJDIANGF_03459	KEBDOKCA_03458	MEJJACEP_01033	ICOJDHKM_01897	FCAEOJIM_00953	KMBDHNMN_01013	DILJIOKG_00954	LJJHACBF_00987	MCKANGGG_01033	OPKABEGI_03494	INPGENAI_03482	IHGKMLLH_01027	ECBBOJJH_00984	DFDIHLFD_01003	ONBDHHOC_00953	GEDBFLDB_03417	LLAAPHFG_00956	HAHBEPAL_03420	EGICCNKM_03460	MDEKPFIM_00954	MPEJMEMO_03408	IMDNHMJB_03444	HHEMFHKP_03481	HJGPOGIK_03405	FGNEDJBJ_03404	NDKBBMBB_03490	MNGAIBPD_03464	FLDKNKIE_00987	HCACLMNI_01032
Cluster1116	351	core	Shared among Cluster1, Cluster2, and Cluster3	ENOG4108KT1	transcriptional regulator, lysR family	K	XAC4350	OEHPBFNA_04369	CHNNDINO_04407	NMKEODGM_00027	DCJHPNAK_04428	BCKLFMMD_04389	GAFCFNBG_04419	LLFMEIOA_04409	GNPGNINJ_00100	PONLMEKJ_00100	CCHINLMO_00052	OOOBJFPM_00100	PKJMPCPE_00100	BNCKGGJH_00104	BJDIANGF_04391	KEBDOKCA_04387	MEJJACEP_00102	ICOJDHKM_00720	FCAEOJIM_00025	KMBDHNMN_00084	DILJIOKG_00025	LJJHACBF_00059	MCKANGGG_00103	OPKABEGI_04424	INPGENAI_04413	IHGKMLLH_00099	ECBBOJJH_00056	DFDIHLFD_00074	ONBDHHOC_00023	GEDBFLDB_04347	LLAAPHFG_00025	HAHBEPAL_04350	EGICCNKM_04389	MDEKPFIM_00025	MPEJMEMO_04337	IMDNHMJB_04374	HHEMFHKP_04411	HJGPOGIK_04336	FGNEDJBJ_04335	NDKBBMBB_04421	MNGAIBPD_04393	FLDKNKIE_00058	HCACLMNI_00101
Cluster1117	351	core	Shared among Cluster1, Cluster2, and Cluster3	ENOG41086YM	Acylphosphatase	C	XAC0939	OEHPBFNA_03405	CHNNDINO_03443	NMKEODGM_00989	DCJHPNAK_03464	BCKLFMMD_03426	GAFCFNBG_03455	LLFMEIOA_03444	GNPGNINJ_01063	PONLMEKJ_01064	CCHINLMO_01016	OOOBJFPM_01064	PKJMPCPE_01063	BNCKGGJH_01067	BJDIANGF_03425	KEBDOKCA_03424	MEJJACEP_01067	ICOJDHKM_01931	FCAEOJIM_00987	KMBDHNMN_01047	DILJIOKG_00988	LJJHACBF_01021	MCKANGGG_01067	OPKABEGI_03460	INPGENAI_03448	IHGKMLLH_01061	ECBBOJJH_01018	DFDIHLFD_01037	ONBDHHOC_00987	GEDBFLDB_03383	LLAAPHFG_00990	HAHBEPAL_03386	EGICCNKM_03426	MDEKPFIM_00988	MPEJMEMO_03374	IMDNHMJB_03410	HHEMFHKP_03447	HJGPOGIK_03371	FGNEDJBJ_03370	NDKBBMBB_03456	MNGAIBPD_03430	FLDKNKIE_01021	HCACLMNI_01066
Cluster1118	351	core	Shared among Cluster1, Cluster2, and Cluster3	ENOG4107Q5T	binding-protein-dependent transport systems inner membrane Component	P	XAC0858	OEHPBFNA_03485	CHNNDINO_03523	NMKEODGM_00910	DCJHPNAK_03543	BCKLFMMD_03506	GAFCFNBG_03536	LLFMEIOA_03525	GNPGNINJ_00982	PONLMEKJ_00985	CCHINLMO_00937	OOOBJFPM_00984	PKJMPCPE_00983	BNCKGGJH_00987	BJDIANGF_03504	KEBDOKCA_03504	MEJJACEP_00988	ICOJDHKM_01852	FCAEOJIM_00908	KMBDHNMN_00967	DILJIOKG_00908	LJJHACBF_00942	MCKANGGG_00987	OPKABEGI_03541	INPGENAI_03528	IHGKMLLH_00982	ECBBOJJH_00939	DFDIHLFD_00957	ONBDHHOC_00906	GEDBFLDB_03462	LLAAPHFG_00910	HAHBEPAL_03466	EGICCNKM_03505	MDEKPFIM_00909	MPEJMEMO_03453	IMDNHMJB_03491	HHEMFHKP_03528	HJGPOGIK_03451	FGNEDJBJ_03449	NDKBBMBB_03536	MNGAIBPD_03510	FLDKNKIE_00941	HCACLMNI_00986
Cluster1119	351	core	Shared among Cluster1, Cluster2, and Cluster3	ENOG4108ZVH	Protein of unknown function (DUF3225)	S	XAC0298	OEHPBFNA_04045	CHNNDINO_04083	NMKEODGM_00350	DCJHPNAK_04103	BCKLFMMD_04066	GAFCFNBG_04096	LLFMEIOA_04085	GNPGNINJ_00422	PONLMEKJ_00425	CCHINLMO_00376	OOOBJFPM_00424	PKJMPCPE_00423	BNCKGGJH_00427	BJDIANGF_04065	KEBDOKCA_04064	MEJJACEP_00427	ICOJDHKM_01292	FCAEOJIM_00348	KMBDHNMN_00407	DILJIOKG_00348	LJJHACBF_00382	MCKANGGG_00427	OPKABEGI_04101	INPGENAI_04088	IHGKMLLH_00422	ECBBOJJH_00379	DFDIHLFD_00397	ONBDHHOC_00346	GEDBFLDB_04023	LLAAPHFG_00350	HAHBEPAL_04026	EGICCNKM_04065	MDEKPFIM_00349	MPEJMEMO_04013	IMDNHMJB_04051	HHEMFHKP_04088	HJGPOGIK_04011	FGNEDJBJ_04010	NDKBBMBB_04098	MNGAIBPD_04071	FLDKNKIE_00381	HCACLMNI_00426
Cluster112	351	core	Shared among Cluster1, Cluster2, and Cluster3	Unclassified	Unclassified	Unclassified	XAC4200	OEHPBFNA_00142	CHNNDINO_00172	NMKEODGM_04254	DCJHPNAK_00196	BCKLFMMD_00167	GAFCFNBG_00177	LLFMEIOA_00175	GNPGNINJ_04316	PONLMEKJ_04330	CCHINLMO_04279	OOOBJFPM_04327	PKJMPCPE_04320	BNCKGGJH_04321	BJDIANGF_00164	KEBDOKCA_00163	MEJJACEP_04320	ICOJDHKM_00865	FCAEOJIM_04246	KMBDHNMN_04324	DILJIOKG_04263	LJJHACBF_04280	MCKANGGG_04332	OPKABEGI_00191	INPGENAI_00196	IHGKMLLH_04319	ECBBOJJH_04282	DFDIHLFD_04297	ONBDHHOC_04268	GEDBFLDB_00115	LLAAPHFG_04246	HAHBEPAL_00116	EGICCNKM_00165	MDEKPFIM_04257	MPEJMEMO_00115	IMDNHMJB_00137	HHEMFHKP_00175	HJGPOGIK_00115	FGNEDJBJ_00115	NDKBBMBB_00191	MNGAIBPD_00170	FLDKNKIE_04278	HCACLMNI_04327
Cluster1120	351	core	Shared among Cluster1, Cluster2, and Cluster3	ENOG410780A	Type III secretion protein (HpaP)	S	XAC0404	OEHPBFNA_03937	CHNNDINO_03975	NMKEODGM_00458	DCJHPNAK_03995	BCKLFMMD_03958	GAFCFNBG_03988	LLFMEIOA_03977	GNPGNINJ_00530	PONLMEKJ_00533	CCHINLMO_00484	OOOBJFPM_00532	PKJMPCPE_00531	BNCKGGJH_00535	BJDIANGF_03957	KEBDOKCA_03956	MEJJACEP_00535	ICOJDHKM_01400	FCAEOJIM_00456	KMBDHNMN_00515	DILJIOKG_00456	LJJHACBF_00490	MCKANGGG_00535	OPKABEGI_03993	INPGENAI_03980	IHGKMLLH_00530	ECBBOJJH_00487	DFDIHLFD_00505	ONBDHHOC_00454	GEDBFLDB_03915	LLAAPHFG_00458	HAHBEPAL_03918	EGICCNKM_03957	MDEKPFIM_00457	MPEJMEMO_03905	IMDNHMJB_03943	HHEMFHKP_03980	HJGPOGIK_03903	FGNEDJBJ_03902	NDKBBMBB_03990	MNGAIBPD_03963	FLDKNKIE_00489	HCACLMNI_00534
Cluster1121	351	core	Shared among Cluster1, Cluster2, and Cluster3	ENOG4108DN6	Type III secretion system protein	U	XAC0406	OEHPBFNA_03935	CHNNDINO_03973	NMKEODGM_00460	DCJHPNAK_03993	BCKLFMMD_03956	GAFCFNBG_03986	LLFMEIOA_03975	GNPGNINJ_00532	PONLMEKJ_00535	CCHINLMO_00486	OOOBJFPM_00534	PKJMPCPE_00533	BNCKGGJH_00537	BJDIANGF_03955	KEBDOKCA_03954	MEJJACEP_00537	ICOJDHKM_01402	FCAEOJIM_00458	KMBDHNMN_00517	DILJIOKG_00458	LJJHACBF_00492	MCKANGGG_00537	OPKABEGI_03991	INPGENAI_03978	IHGKMLLH_00532	ECBBOJJH_00489	DFDIHLFD_00507	ONBDHHOC_00456	GEDBFLDB_03913	LLAAPHFG_00460	HAHBEPAL_03916	EGICCNKM_03955	MDEKPFIM_00459	MPEJMEMO_03903	IMDNHMJB_03941	HHEMFHKP_03978	HJGPOGIK_03901	FGNEDJBJ_03900	NDKBBMBB_03988	MNGAIBPD_03961	FLDKNKIE_00491	HCACLMNI_00536
Cluster1123	351	core	Shared among Cluster1, Cluster2, and Cluster3	ENOG4105TJF	NA	S	XAC0549	OEHPBFNA_03794	CHNNDINO_03832	NMKEODGM_00601	DCJHPNAK_03852	BCKLFMMD_03815	GAFCFNBG_03845	LLFMEIOA_03834	GNPGNINJ_00673	PONLMEKJ_00676	CCHINLMO_00627	OOOBJFPM_00675	PKJMPCPE_00674	BNCKGGJH_00678	BJDIANGF_03814	KEBDOKCA_03813	MEJJACEP_00678	ICOJDHKM_01543	FCAEOJIM_00599	KMBDHNMN_00658	DILJIOKG_00599	LJJHACBF_00633	MCKANGGG_00678	OPKABEGI_03850	INPGENAI_03837	IHGKMLLH_00673	ECBBOJJH_00630	DFDIHLFD_00648	ONBDHHOC_00597	GEDBFLDB_03772	LLAAPHFG_00601	HAHBEPAL_03775	EGICCNKM_03814	MDEKPFIM_00600	MPEJMEMO_03762	IMDNHMJB_03800	HHEMFHKP_03837	HJGPOGIK_03760	FGNEDJBJ_03759	NDKBBMBB_03847	MNGAIBPD_03819	FLDKNKIE_00632	HCACLMNI_00677
Cluster1124	351	core	Shared among Cluster1, Cluster2, and Cluster3	ENOG4107TXJ	Sigma factors are initiation factors that promote the attachment of RNA polymerase to specific initiation sites and are then released (By similarity)	K	XAC3788	OEHPBFNA_00549	CHNNDINO_00575	NMKEODGM_03847	DCJHPNAK_00603	BCKLFMMD_00574	GAFCFNBG_00586	LLFMEIOA_00585	GNPGNINJ_03926	PONLMEKJ_03922	CCHINLMO_03871	OOOBJFPM_03918	PKJMPCPE_03912	BNCKGGJH_03915	BJDIANGF_00571	KEBDOKCA_00570	MEJJACEP_03917	ICOJDHKM_00439	FCAEOJIM_03838	KMBDHNMN_03914	DILJIOKG_03854	LJJHACBF_03871	MCKANGGG_03922	OPKABEGI_00585	INPGENAI_00603	IHGKMLLH_03911	ECBBOJJH_03874	DFDIHLFD_03894	ONBDHHOC_03862	GEDBFLDB_00523	LLAAPHFG_03843	HAHBEPAL_00521	EGICCNKM_00573	MDEKPFIM_03852	MPEJMEMO_00522	IMDNHMJB_00541	HHEMFHKP_00579	HJGPOGIK_00522	FGNEDJBJ_00522	NDKBBMBB_00585	MNGAIBPD_00559	FLDKNKIE_03870	HCACLMNI_03919
Cluster1125	351	core	Shared among Cluster1, Cluster2, and Cluster3	ENOG41065RQ	ADP-ribosylation crystallin J1	O	XAC3105	OEHPBFNA_01221	CHNNDINO_01251	NMKEODGM_03173	DCJHPNAK_01278	BCKLFMMD_01244	GAFCFNBG_01262	LLFMEIOA_01256	GNPGNINJ_03260	PONLMEKJ_03248	CCHINLMO_03201	OOOBJFPM_03248	PKJMPCPE_03245	BNCKGGJH_03249	BJDIANGF_01241	KEBDOKCA_01239	MEJJACEP_03249	ICOJDHKM_00234	FCAEOJIM_03170	KMBDHNMN_03240	DILJIOKG_03179	LJJHACBF_03204	MCKANGGG_03249	OPKABEGI_01267	INPGENAI_01265	IHGKMLLH_03245	ECBBOJJH_03205	DFDIHLFD_03221	ONBDHHOC_03183	GEDBFLDB_01195	LLAAPHFG_03176	HAHBEPAL_01195	EGICCNKM_01241	MDEKPFIM_03175	MPEJMEMO_01190	IMDNHMJB_01215	HHEMFHKP_01253	HJGPOGIK_01190	FGNEDJBJ_01191	NDKBBMBB_01267	MNGAIBPD_01228	FLDKNKIE_03204	HCACLMNI_03249
Cluster1126	351	core	Shared among Cluster1, Cluster2, and Cluster3	Unclassified	Unclassified	Unclassified	XAC1613	OEHPBFNA_02714	CHNNDINO_02748	NMKEODGM_01681	DCJHPNAK_02772	BCKLFMMD_02734	GAFCFNBG_02760	LLFMEIOA_02750	GNPGNINJ_01755	PONLMEKJ_01756	CCHINLMO_01708	OOOBJFPM_01755	PKJMPCPE_01754	BNCKGGJH_01758	BJDIANGF_02734	KEBDOKCA_02732	MEJJACEP_01758	ICOJDHKM_02621	FCAEOJIM_01679	KMBDHNMN_01739	DILJIOKG_01680	LJJHACBF_01712	MCKANGGG_01759	OPKABEGI_02766	INPGENAI_02755	IHGKMLLH_01754	ECBBOJJH_01711	DFDIHLFD_01727	ONBDHHOC_01680	GEDBFLDB_02688	LLAAPHFG_01681	HAHBEPAL_02692	EGICCNKM_02733	MDEKPFIM_01681	MPEJMEMO_02682	IMDNHMJB_02717	HHEMFHKP_02754	HJGPOGIK_02680	FGNEDJBJ_02677	NDKBBMBB_02763	MNGAIBPD_02733	FLDKNKIE_01712	HCACLMNI_01756
Cluster1127	351	core	Shared among Cluster1, Cluster2, and Cluster3	ENOG4105WWF	Catalyzes the Claisen rearrangement of chorismate to prephenate (By similarity)	E	XAC3647	OEHPBFNA_00681	CHNNDINO_00712	NMKEODGM_03715	DCJHPNAK_00735	BCKLFMMD_00706	GAFCFNBG_00718	LLFMEIOA_00717	GNPGNINJ_03793	PONLMEKJ_03790	CCHINLMO_03739	OOOBJFPM_03786	PKJMPCPE_03780	BNCKGGJH_03783	BJDIANGF_00703	KEBDOKCA_00702	MEJJACEP_03781	ICOJDHKM_03244	FCAEOJIM_03706	KMBDHNMN_03782	DILJIOKG_03722	LJJHACBF_03739	MCKANGGG_03788	OPKABEGI_00722	INPGENAI_00735	IHGKMLLH_03779	ECBBOJJH_03742	DFDIHLFD_03758	ONBDHHOC_03725	GEDBFLDB_00655	LLAAPHFG_03706	HAHBEPAL_00657	EGICCNKM_00705	MDEKPFIM_03715	MPEJMEMO_00654	IMDNHMJB_00678	HHEMFHKP_00716	HJGPOGIK_00654	FGNEDJBJ_00654	NDKBBMBB_00722	MNGAIBPD_00692	FLDKNKIE_03738	HCACLMNI_03787
Cluster1128	351	core	Shared among Cluster1, Cluster2, and Cluster3	Unclassified	Unclassified	Unclassified	XAC4330	OEHPBFNA_04390	CHNNDINO_04428	NMKEODGM_00006	DCJHPNAK_04449	BCKLFMMD_04410	GAFCFNBG_04440	LLFMEIOA_04430	GNPGNINJ_00079	PONLMEKJ_00079	CCHINLMO_00031	OOOBJFPM_00079	PKJMPCPE_00079	BNCKGGJH_00083	BJDIANGF_04412	KEBDOKCA_04408	MEJJACEP_00081	ICOJDHKM_00741	FCAEOJIM_00004	KMBDHNMN_00063	DILJIOKG_00004	LJJHACBF_00038	MCKANGGG_00082	OPKABEGI_04445	INPGENAI_04434	IHGKMLLH_00078	ECBBOJJH_00035	DFDIHLFD_00053	ONBDHHOC_00002	GEDBFLDB_04368	LLAAPHFG_00004	HAHBEPAL_04371	EGICCNKM_04410	MDEKPFIM_00004	MPEJMEMO_04358	IMDNHMJB_04395	HHEMFHKP_04432	HJGPOGIK_04357	FGNEDJBJ_04356	NDKBBMBB_04442	MNGAIBPD_04414	FLDKNKIE_00037	HCACLMNI_00080
Cluster1129	351	core	Shared among Cluster1, Cluster2, and Cluster3	ENOG4105C6U	Exchanges the guanine residue with 7-aminomethyl-7- deazaguanine in tRNAs with GU(N) anticodons (tRNA-Asp, -Asn, -His and -Tyr). After this exchange, a cyclopentendiol moiety is attached to the 7-aminomethyl group of 7-deazaguanine, resulting in the hypermodified nucleoside queuosine (Q) (7-(((4,5-cis- dihydroxy-2-cyclopenten-1-yl)amino)methyl)-7-deazaguanosine) (By similarity)	J	XAC2513	OEHPBFNA_01809	CHNNDINO_01838	NMKEODGM_02585	DCJHPNAK_01867	BCKLFMMD_01831	GAFCFNBG_01850	LLFMEIOA_01845	GNPGNINJ_02677	PONLMEKJ_02659	CCHINLMO_02611	OOOBJFPM_02659	PKJMPCPE_02657	BNCKGGJH_02661	BJDIANGF_01831	KEBDOKCA_01827	MEJJACEP_02661	ICOJDHKM_03946	FCAEOJIM_02581	KMBDHNMN_02650	DILJIOKG_02588	LJJHACBF_02615	MCKANGGG_02659	OPKABEGI_01856	INPGENAI_01852	IHGKMLLH_02657	ECBBOJJH_02615	DFDIHLFD_02631	ONBDHHOC_02592	GEDBFLDB_01783	LLAAPHFG_02586	HAHBEPAL_01782	EGICCNKM_01829	MDEKPFIM_02585	MPEJMEMO_01778	IMDNHMJB_01804	HHEMFHKP_01843	HJGPOGIK_01778	FGNEDJBJ_01778	NDKBBMBB_01857	MNGAIBPD_01809	FLDKNKIE_02615	HCACLMNI_02660
Cluster113	351	core	Shared among Cluster1, Cluster2, and Cluster3	Unclassified	Unclassified	Unclassified	XAC4201	OEHPBFNA_00141	CHNNDINO_00171	NMKEODGM_04255	DCJHPNAK_00195	BCKLFMMD_00166	GAFCFNBG_00176	LLFMEIOA_00174	GNPGNINJ_04317	PONLMEKJ_04331	CCHINLMO_04280	OOOBJFPM_04328	PKJMPCPE_04321	BNCKGGJH_04322	BJDIANGF_00163	KEBDOKCA_00162	MEJJACEP_04321	ICOJDHKM_00864	FCAEOJIM_04247	KMBDHNMN_04325	DILJIOKG_04264	LJJHACBF_04281	MCKANGGG_04333	OPKABEGI_00190	INPGENAI_00195	IHGKMLLH_04320	ECBBOJJH_04283	DFDIHLFD_04298	ONBDHHOC_04269	GEDBFLDB_00114	LLAAPHFG_04247	HAHBEPAL_00115	EGICCNKM_00164	MDEKPFIM_04258	MPEJMEMO_00114	IMDNHMJB_00136	HHEMFHKP_00174	HJGPOGIK_00114	FGNEDJBJ_00114	NDKBBMBB_00190	MNGAIBPD_00169	FLDKNKIE_04279	HCACLMNI_04328
Cluster1130	351	core	Shared among Cluster1, Cluster2, and Cluster3	ENOG4106MBK	Protein of unknown function (DUF1629)	S	XAC2635	OEHPBFNA_01681	CHNNDINO_01713	NMKEODGM_02712	DCJHPNAK_01739	BCKLFMMD_01704	GAFCFNBG_01724	LLFMEIOA_01718	GNPGNINJ_02806	PONLMEKJ_02787	CCHINLMO_02739	OOOBJFPM_02787	PKJMPCPE_02784	BNCKGGJH_02788	BJDIANGF_01703	KEBDOKCA_01699	MEJJACEP_02788	ICOJDHKM_03818	FCAEOJIM_02709	KMBDHNMN_02776	DILJIOKG_02715	LJJHACBF_02742	MCKANGGG_02787	OPKABEGI_01730	INPGENAI_01724	IHGKMLLH_02784	ECBBOJJH_02743	DFDIHLFD_02758	ONBDHHOC_02719	GEDBFLDB_01655	LLAAPHFG_02714	HAHBEPAL_01657	EGICCNKM_01701	MDEKPFIM_02712	MPEJMEMO_01650	IMDNHMJB_01678	HHEMFHKP_01715	HJGPOGIK_01650	FGNEDJBJ_01651	NDKBBMBB_01729	MNGAIBPD_01682	FLDKNKIE_02743	HCACLMNI_02787
Cluster1131	351	core	Shared among Cluster1, Cluster2, and Cluster3	ENOG4105FTC	Lytic transglycosylase catalytic	M	XAC0417	OEHPBFNA_03924	CHNNDINO_03962	NMKEODGM_00471	DCJHPNAK_03982	BCKLFMMD_03945	GAFCFNBG_03975	LLFMEIOA_03964	GNPGNINJ_00543	PONLMEKJ_00546	CCHINLMO_00497	OOOBJFPM_00545	PKJMPCPE_00544	BNCKGGJH_00548	BJDIANGF_03944	KEBDOKCA_03943	MEJJACEP_00548	ICOJDHKM_01413	FCAEOJIM_00469	KMBDHNMN_00528	DILJIOKG_00469	LJJHACBF_00503	MCKANGGG_00548	OPKABEGI_03980	INPGENAI_03967	IHGKMLLH_00543	ECBBOJJH_00500	DFDIHLFD_00518	ONBDHHOC_00467	GEDBFLDB_03902	LLAAPHFG_00471	HAHBEPAL_03905	EGICCNKM_03944	MDEKPFIM_00470	MPEJMEMO_03892	IMDNHMJB_03930	HHEMFHKP_03967	HJGPOGIK_03890	FGNEDJBJ_03889	NDKBBMBB_03977	MNGAIBPD_03950	FLDKNKIE_00502	HCACLMNI_00547
Cluster1132	351	core	Shared among Cluster1, Cluster2, and Cluster3	ENOG4108YBQ	cytochrome (b561)	C	XAC3991	OEHPBFNA_00351	CHNNDINO_00382	NMKEODGM_04045	DCJHPNAK_00405	BCKLFMMD_00376	GAFCFNBG_00387	LLFMEIOA_00387	GNPGNINJ_04103	PONLMEKJ_04120	CCHINLMO_04069	OOOBJFPM_04116	PKJMPCPE_04101	BNCKGGJH_04113	BJDIANGF_00373	KEBDOKCA_00372	MEJJACEP_04110	ICOJDHKM_01075	FCAEOJIM_04036	KMBDHNMN_04112	DILJIOKG_04052	LJJHACBF_04069	MCKANGGG_04121	OPKABEGI_00401	INPGENAI_00405	IHGKMLLH_04109	ECBBOJJH_04072	DFDIHLFD_04087	ONBDHHOC_04056	GEDBFLDB_00325	LLAAPHFG_04036	HAHBEPAL_00326	EGICCNKM_00384	MDEKPFIM_04045	MPEJMEMO_00324	IMDNHMJB_00347	HHEMFHKP_00385	HJGPOGIK_00324	FGNEDJBJ_00324	NDKBBMBB_00401	MNGAIBPD_00382	FLDKNKIE_04068	HCACLMNI_04117
Cluster1133	351	core	Shared among Cluster1, Cluster2, and Cluster3	ENOG4106RIG	NA	S	XAC2262	OEHPBFNA_02066	CHNNDINO_02095	NMKEODGM_02328	DCJHPNAK_02125	BCKLFMMD_02088	GAFCFNBG_02107	LLFMEIOA_02101	GNPGNINJ_02421	PONLMEKJ_02402	CCHINLMO_02354	OOOBJFPM_02402	PKJMPCPE_02400	BNCKGGJH_02404	BJDIANGF_02088	KEBDOKCA_02084	MEJJACEP_02404	ICOJDHKM_04132	FCAEOJIM_02324	KMBDHNMN_02394	DILJIOKG_02332	LJJHACBF_02358	MCKANGGG_02402	OPKABEGI_02112	INPGENAI_02110	IHGKMLLH_02400	ECBBOJJH_02358	DFDIHLFD_02374	ONBDHHOC_02336	GEDBFLDB_02041	LLAAPHFG_02329	HAHBEPAL_02039	EGICCNKM_02087	MDEKPFIM_02328	MPEJMEMO_02035	IMDNHMJB_02061	HHEMFHKP_02099	HJGPOGIK_02035	FGNEDJBJ_02034	NDKBBMBB_02114	MNGAIBPD_02067	FLDKNKIE_02358	HCACLMNI_02403
Cluster1134	351	core	Shared among Cluster1, Cluster2, and Cluster3	ENOG4105CM3	Catalyzes the NADPH-dependent formation of L-aspartate- semialdehyde (L-ASA) by the reductive dephosphorylation of L- aspartyl-4-phosphate (By similarity)	E	XAC2723	OEHPBFNA_01599	CHNNDINO_01631	NMKEODGM_02794	DCJHPNAK_01657	BCKLFMMD_01622	GAFCFNBG_01642	LLFMEIOA_01636	GNPGNINJ_02887	PONLMEKJ_02869	CCHINLMO_02821	OOOBJFPM_02869	PKJMPCPE_02866	BNCKGGJH_02870	BJDIANGF_01619	KEBDOKCA_01617	MEJJACEP_02870	ICOJDHKM_03653	FCAEOJIM_02791	KMBDHNMN_02858	DILJIOKG_02798	LJJHACBF_02825	MCKANGGG_02869	OPKABEGI_01647	INPGENAI_01642	IHGKMLLH_02866	ECBBOJJH_02825	DFDIHLFD_02840	ONBDHHOC_02801	GEDBFLDB_01573	LLAAPHFG_02796	HAHBEPAL_01575	EGICCNKM_01619	MDEKPFIM_02795	MPEJMEMO_01568	IMDNHMJB_01595	HHEMFHKP_01633	HJGPOGIK_01568	FGNEDJBJ_01569	NDKBBMBB_01647	MNGAIBPD_01601	FLDKNKIE_02825	HCACLMNI_02870
Cluster1135	351	core	Shared among Cluster1, Cluster2, and Cluster3	ENOG4105E39	Enoyl-CoA hydratase	I	XAC1314	OEHPBFNA_03021	CHNNDINO_03057	NMKEODGM_01372	DCJHPNAK_03080	BCKLFMMD_03041	GAFCFNBG_03070	LLFMEIOA_03058	GNPGNINJ_01446	PONLMEKJ_01447	CCHINLMO_01399	OOOBJFPM_01448	PKJMPCPE_01446	BNCKGGJH_01450	BJDIANGF_03041	KEBDOKCA_03040	MEJJACEP_01450	ICOJDHKM_02314	FCAEOJIM_01372	KMBDHNMN_01430	DILJIOKG_01371	LJJHACBF_01404	MCKANGGG_01451	OPKABEGI_03074	INPGENAI_03064	IHGKMLLH_01446	ECBBOJJH_01403	DFDIHLFD_01420	ONBDHHOC_01371	GEDBFLDB_02995	LLAAPHFG_01375	HAHBEPAL_03000	EGICCNKM_03042	MDEKPFIM_01372	MPEJMEMO_02990	IMDNHMJB_03026	HHEMFHKP_03062	HJGPOGIK_02987	FGNEDJBJ_02986	NDKBBMBB_03072	MNGAIBPD_03044	FLDKNKIE_01405	HCACLMNI_01449
Cluster1136	351	core	Shared among Cluster1, Cluster2, and Cluster3	ENOG4105C1J	atp-dependent rna helicase	L	XAC3610	OEHPBFNA_00717	CHNNDINO_00748	NMKEODGM_03679	DCJHPNAK_00771	BCKLFMMD_00742	GAFCFNBG_00754	LLFMEIOA_00753	GNPGNINJ_03757	PONLMEKJ_03754	CCHINLMO_03703	OOOBJFPM_03750	PKJMPCPE_03744	BNCKGGJH_03747	BJDIANGF_00739	KEBDOKCA_00738	MEJJACEP_03745	ICOJDHKM_03280	FCAEOJIM_03670	KMBDHNMN_03746	DILJIOKG_03686	LJJHACBF_03703	MCKANGGG_03752	OPKABEGI_00758	INPGENAI_00771	IHGKMLLH_03743	ECBBOJJH_03706	DFDIHLFD_03722	ONBDHHOC_03689	GEDBFLDB_00691	LLAAPHFG_03670	HAHBEPAL_00693	EGICCNKM_00741	MDEKPFIM_03679	MPEJMEMO_00690	IMDNHMJB_00714	HHEMFHKP_00752	HJGPOGIK_00690	FGNEDJBJ_00690	NDKBBMBB_00758	MNGAIBPD_00728	FLDKNKIE_03702	HCACLMNI_03751
Cluster1137	351	core	Shared among Cluster1, Cluster2, and Cluster3	ENOG4105WJX	transcriptional regulator MERR family	K	XAC2587	OEHPBFNA_01730	CHNNDINO_01759	NMKEODGM_02664	DCJHPNAK_01788	BCKLFMMD_01752	GAFCFNBG_01771	LLFMEIOA_01766	GNPGNINJ_02756	PONLMEKJ_02738	CCHINLMO_02690	OOOBJFPM_02738	PKJMPCPE_02736	BNCKGGJH_02740	BJDIANGF_01752	KEBDOKCA_01748	MEJJACEP_02740	ICOJDHKM_03867	FCAEOJIM_02660	KMBDHNMN_02729	DILJIOKG_02667	LJJHACBF_02694	MCKANGGG_02738	OPKABEGI_01777	INPGENAI_01773	IHGKMLLH_02736	ECBBOJJH_02694	DFDIHLFD_02710	ONBDHHOC_02671	GEDBFLDB_01704	LLAAPHFG_02665	HAHBEPAL_01703	EGICCNKM_01750	MDEKPFIM_02664	MPEJMEMO_01699	IMDNHMJB_01725	HHEMFHKP_01762	HJGPOGIK_01699	FGNEDJBJ_01699	NDKBBMBB_01778	MNGAIBPD_01730	FLDKNKIE_02694	HCACLMNI_02739
Cluster1138	351	core	Shared among Cluster1, Cluster2, and Cluster3	ENOG4105E39	Enoyl-CoA hydratase	I	XAC1584	OEHPBFNA_02744	CHNNDINO_02778	NMKEODGM_01651	DCJHPNAK_02802	BCKLFMMD_02764	GAFCFNBG_02790	LLFMEIOA_02780	GNPGNINJ_01725	PONLMEKJ_01726	CCHINLMO_01678	OOOBJFPM_01725	PKJMPCPE_01724	BNCKGGJH_01728	BJDIANGF_02764	KEBDOKCA_02762	MEJJACEP_01728	ICOJDHKM_02591	FCAEOJIM_01649	KMBDHNMN_01709	DILJIOKG_01650	LJJHACBF_01682	MCKANGGG_01729	OPKABEGI_02796	INPGENAI_02785	IHGKMLLH_01724	ECBBOJJH_01681	DFDIHLFD_01697	ONBDHHOC_01650	GEDBFLDB_02718	LLAAPHFG_01651	HAHBEPAL_02722	EGICCNKM_02763	MDEKPFIM_01651	MPEJMEMO_02712	IMDNHMJB_02747	HHEMFHKP_02784	HJGPOGIK_02710	FGNEDJBJ_02707	NDKBBMBB_02793	MNGAIBPD_02763	FLDKNKIE_01682	HCACLMNI_01726
Cluster1139	351	core	Shared among Cluster1, Cluster2, and Cluster3	ENOG4105D7H	oxidoreductase	E	XAC2128	OEHPBFNA_02197	CHNNDINO_02225	NMKEODGM_02198	DCJHPNAK_02256	BCKLFMMD_02218	GAFCFNBG_02238	LLFMEIOA_02232	GNPGNINJ_02274	PONLMEKJ_02271	CCHINLMO_02224	OOOBJFPM_02271	PKJMPCPE_02269	BNCKGGJH_02273	BJDIANGF_02219	KEBDOKCA_02215	MEJJACEP_02274	ICOJDHKM_03815	FCAEOJIM_02194	KMBDHNMN_02263	DILJIOKG_02202	LJJHACBF_02228	MCKANGGG_02271	OPKABEGI_02243	INPGENAI_02240	IHGKMLLH_02270	ECBBOJJH_02227	DFDIHLFD_02244	ONBDHHOC_02205	GEDBFLDB_02171	LLAAPHFG_02197	HAHBEPAL_02169	EGICCNKM_02217	MDEKPFIM_02198	MPEJMEMO_02166	IMDNHMJB_02192	HHEMFHKP_02230	HJGPOGIK_02165	FGNEDJBJ_02164	NDKBBMBB_02245	MNGAIBPD_02214	FLDKNKIE_02228	HCACLMNI_02272
Cluster114	351	core	Shared among Cluster1, Cluster2, and Cluster3	Unclassified	Unclassified	Unclassified	XAC4202	OEHPBFNA_00140	CHNNDINO_00170	NMKEODGM_04256	DCJHPNAK_00194	BCKLFMMD_00165	GAFCFNBG_00175	LLFMEIOA_00173	GNPGNINJ_04318	PONLMEKJ_04332	CCHINLMO_04281	OOOBJFPM_04329	PKJMPCPE_04322	BNCKGGJH_04323	BJDIANGF_00162	KEBDOKCA_00161	MEJJACEP_04322	ICOJDHKM_00863	FCAEOJIM_04248	KMBDHNMN_04326	DILJIOKG_04265	LJJHACBF_04282	MCKANGGG_04334	OPKABEGI_00189	INPGENAI_00194	IHGKMLLH_04321	ECBBOJJH_04284	DFDIHLFD_04299	ONBDHHOC_04270	GEDBFLDB_00113	LLAAPHFG_04248	HAHBEPAL_00114	EGICCNKM_00163	MDEKPFIM_04259	MPEJMEMO_00113	IMDNHMJB_00135	HHEMFHKP_00173	HJGPOGIK_00113	FGNEDJBJ_00113	NDKBBMBB_00189	MNGAIBPD_00168	FLDKNKIE_04280	HCACLMNI_04329
Cluster1140	351	core	Shared among Cluster1, Cluster2, and Cluster3	ENOG4107RAZ	it plays a direct role in the translocation of protons across the membrane (By similarity)	C	XAC3655	OEHPBFNA_00673	CHNNDINO_00704	NMKEODGM_03723	DCJHPNAK_00727	BCKLFMMD_00698	GAFCFNBG_00710	LLFMEIOA_00709	GNPGNINJ_03801	PONLMEKJ_03798	CCHINLMO_03747	OOOBJFPM_03794	PKJMPCPE_03788	BNCKGGJH_03791	BJDIANGF_00695	KEBDOKCA_00694	MEJJACEP_03789	ICOJDHKM_03236	FCAEOJIM_03714	KMBDHNMN_03790	DILJIOKG_03730	LJJHACBF_03747	MCKANGGG_03796	OPKABEGI_00714	INPGENAI_00727	IHGKMLLH_03787	ECBBOJJH_03750	DFDIHLFD_03766	ONBDHHOC_03733	GEDBFLDB_00647	LLAAPHFG_03714	HAHBEPAL_00649	EGICCNKM_00697	MDEKPFIM_03723	MPEJMEMO_00646	IMDNHMJB_00670	HHEMFHKP_00708	HJGPOGIK_00646	FGNEDJBJ_00646	NDKBBMBB_00714	MNGAIBPD_00684	FLDKNKIE_03746	HCACLMNI_03795
Cluster1141	351	core	Shared among Cluster1, Cluster2, and Cluster3	ENOG4108V01	NA	S	XAC0418	OEHPBFNA_03923	CHNNDINO_03961	NMKEODGM_00472	DCJHPNAK_03981	BCKLFMMD_03944	GAFCFNBG_03974	LLFMEIOA_03963	GNPGNINJ_00544	PONLMEKJ_00547	CCHINLMO_00498	OOOBJFPM_00546	PKJMPCPE_00545	BNCKGGJH_00549	BJDIANGF_03943	KEBDOKCA_03942	MEJJACEP_00549	ICOJDHKM_01414	FCAEOJIM_00470	KMBDHNMN_00529	DILJIOKG_00470	LJJHACBF_00504	MCKANGGG_00549	OPKABEGI_03979	INPGENAI_03966	IHGKMLLH_00544	ECBBOJJH_00501	DFDIHLFD_00519	ONBDHHOC_00468	GEDBFLDB_03901	LLAAPHFG_00472	HAHBEPAL_03904	EGICCNKM_03943	MDEKPFIM_00471	MPEJMEMO_03891	IMDNHMJB_03929	HHEMFHKP_03966	HJGPOGIK_03889	FGNEDJBJ_03888	NDKBBMBB_03976	MNGAIBPD_03949	FLDKNKIE_00503	HCACLMNI_00548
Cluster1142	351	core	Shared among Cluster1, Cluster2, and Cluster3	ENOG4108A09	Inherit from COG: Pilus assembly protein	NU	XAC2667	OEHPBFNA_01655	CHNNDINO_01687	NMKEODGM_02738	DCJHPNAK_01713	BCKLFMMD_01678	GAFCFNBG_01698	LLFMEIOA_01692	GNPGNINJ_02831	PONLMEKJ_02813	CCHINLMO_02765	OOOBJFPM_02813	PKJMPCPE_02810	BNCKGGJH_02814	BJDIANGF_01675	KEBDOKCA_01673	MEJJACEP_02814	ICOJDHKM_03597	FCAEOJIM_02735	KMBDHNMN_02802	DILJIOKG_02742	LJJHACBF_02769	MCKANGGG_02813	OPKABEGI_01703	INPGENAI_01698	IHGKMLLH_02810	ECBBOJJH_02769	DFDIHLFD_02784	ONBDHHOC_02745	GEDBFLDB_01629	LLAAPHFG_02740	HAHBEPAL_01631	EGICCNKM_01675	MDEKPFIM_02739	MPEJMEMO_01624	IMDNHMJB_01651	HHEMFHKP_01689	HJGPOGIK_01624	FGNEDJBJ_01625	NDKBBMBB_01703	MNGAIBPD_01657	FLDKNKIE_02769	HCACLMNI_02814
Cluster1143	351	core	Shared among Cluster1, Cluster2, and Cluster3	ENOG4105EPW	hflc protein	O	XAC1156	OEHPBFNA_03186	CHNNDINO_03223	NMKEODGM_01208	DCJHPNAK_03245	BCKLFMMD_03206	GAFCFNBG_03236	LLFMEIOA_03224	GNPGNINJ_01282	PONLMEKJ_01283	CCHINLMO_01235	OOOBJFPM_01284	PKJMPCPE_01282	BNCKGGJH_01286	BJDIANGF_03206	KEBDOKCA_03205	MEJJACEP_01286	ICOJDHKM_02150	FCAEOJIM_01208	KMBDHNMN_01266	DILJIOKG_01207	LJJHACBF_01240	MCKANGGG_01286	OPKABEGI_03240	INPGENAI_03229	IHGKMLLH_01281	ECBBOJJH_01238	DFDIHLFD_01256	ONBDHHOC_01207	GEDBFLDB_03161	LLAAPHFG_01211	HAHBEPAL_03166	EGICCNKM_03207	MDEKPFIM_01207	MPEJMEMO_03155	IMDNHMJB_03191	HHEMFHKP_03228	HJGPOGIK_03152	FGNEDJBJ_03151	NDKBBMBB_03237	MNGAIBPD_03210	FLDKNKIE_01241	HCACLMNI_01285
Cluster1145	351	core	Shared among Cluster1, Cluster2, and Cluster3	ENOG4105CXK	mandelate racemase muconate lactonizing	M	XAC4229	OEHPBFNA_00115	CHNNDINO_00144	NMKEODGM_04281	DCJHPNAK_00169	BCKLFMMD_00140	GAFCFNBG_00149	LLFMEIOA_00146	GNPGNINJ_04344	PONLMEKJ_04357	CCHINLMO_04306	OOOBJFPM_04354	PKJMPCPE_04347	BNCKGGJH_04348	BJDIANGF_00137	KEBDOKCA_00136	MEJJACEP_04347	ICOJDHKM_00838	FCAEOJIM_04273	KMBDHNMN_04352	DILJIOKG_04290	LJJHACBF_04307	MCKANGGG_04359	OPKABEGI_00163	INPGENAI_00169	IHGKMLLH_04346	ECBBOJJH_04309	DFDIHLFD_04324	ONBDHHOC_04297	GEDBFLDB_00088	LLAAPHFG_04273	HAHBEPAL_00088	EGICCNKM_00138	MDEKPFIM_04285	MPEJMEMO_00088	IMDNHMJB_00108	HHEMFHKP_00147	HJGPOGIK_00088	FGNEDJBJ_00088	NDKBBMBB_00163	MNGAIBPD_00142	FLDKNKIE_04305	HCACLMNI_04354
Cluster1146	351	core	Shared among Cluster1, Cluster2, and Cluster3	ENOG41082NX	50s ribosomal protein l35	J	XAC2592	OEHPBFNA_01725	CHNNDINO_01754	NMKEODGM_02669	DCJHPNAK_01783	BCKLFMMD_01747	GAFCFNBG_01766	LLFMEIOA_01761	GNPGNINJ_02761	PONLMEKJ_02743	CCHINLMO_02695	OOOBJFPM_02743	PKJMPCPE_02741	BNCKGGJH_02745	BJDIANGF_01747	KEBDOKCA_01743	MEJJACEP_02745	ICOJDHKM_03862	FCAEOJIM_02665	KMBDHNMN_02734	DILJIOKG_02672	LJJHACBF_02699	MCKANGGG_02743	OPKABEGI_01772	INPGENAI_01768	IHGKMLLH_02741	ECBBOJJH_02699	DFDIHLFD_02715	ONBDHHOC_02676	GEDBFLDB_01699	LLAAPHFG_02670	HAHBEPAL_01698	EGICCNKM_01745	MDEKPFIM_02669	MPEJMEMO_01694	IMDNHMJB_01720	HHEMFHKP_01757	HJGPOGIK_01694	FGNEDJBJ_01694	NDKBBMBB_01773	MNGAIBPD_01725	FLDKNKIE_02699	HCACLMNI_02744
Cluster1147	351	core	Shared among Cluster1, Cluster2, and Cluster3	ENOG4108K6K	Bestrophin, RFP-TM, chloride channel	S	XAC3434	OEHPBFNA_00900	CHNNDINO_00926	NMKEODGM_03494	DCJHPNAK_00972	BCKLFMMD_00926	GAFCFNBG_00937	LLFMEIOA_00931	GNPGNINJ_03582	PONLMEKJ_03552	CCHINLMO_03521	OOOBJFPM_03550	PKJMPCPE_03567	BNCKGGJH_03563	BJDIANGF_00922	KEBDOKCA_00923	MEJJACEP_03563	ICOJDHKM_03526	FCAEOJIM_03485	KMBDHNMN_03563	DILJIOKG_03502	LJJHACBF_03502	MCKANGGG_03568	OPKABEGI_00934	INPGENAI_00948	IHGKMLLH_03566	ECBBOJJH_03505	DFDIHLFD_03539	ONBDHHOC_03507	GEDBFLDB_00875	LLAAPHFG_03492	HAHBEPAL_00870	EGICCNKM_00942	MDEKPFIM_03496	MPEJMEMO_00873	IMDNHMJB_00891	HHEMFHKP_00929	HJGPOGIK_00875	FGNEDJBJ_00874	NDKBBMBB_00936	MNGAIBPD_00903	FLDKNKIE_03501	HCACLMNI_03568
Cluster1148	351	core	Shared among Cluster1, Cluster2, and Cluster3	ENOG4108V06	Glutathione peroxidase	O	XAC1457	OEHPBFNA_02875	CHNNDINO_02911	NMKEODGM_01518	DCJHPNAK_02934	BCKLFMMD_02895	GAFCFNBG_02924	LLFMEIOA_02912	GNPGNINJ_01592	PONLMEKJ_01593	CCHINLMO_01545	OOOBJFPM_01594	PKJMPCPE_01592	BNCKGGJH_01596	BJDIANGF_02895	KEBDOKCA_02894	MEJJACEP_01596	ICOJDHKM_02460	FCAEOJIM_01518	KMBDHNMN_01576	DILJIOKG_01517	LJJHACBF_01550	MCKANGGG_01597	OPKABEGI_02928	INPGENAI_02918	IHGKMLLH_01592	ECBBOJJH_01549	DFDIHLFD_01566	ONBDHHOC_01517	GEDBFLDB_02849	LLAAPHFG_01521	HAHBEPAL_02854	EGICCNKM_02896	MDEKPFIM_01518	MPEJMEMO_02844	IMDNHMJB_02880	HHEMFHKP_02916	HJGPOGIK_02841	FGNEDJBJ_02840	NDKBBMBB_02926	MNGAIBPD_02898	FLDKNKIE_01551	HCACLMNI_01595
Cluster1149	351	core	Shared among Cluster1, Cluster2, and Cluster3	ENOG4105CPC	Aldo Keto reductase	C	XAC2835	OEHPBFNA_01487	CHNNDINO_01519	NMKEODGM_02907	DCJHPNAK_01545	BCKLFMMD_01510	GAFCFNBG_01530	LLFMEIOA_01524	GNPGNINJ_03000	PONLMEKJ_02982	CCHINLMO_02934	OOOBJFPM_02982	PKJMPCPE_02979	BNCKGGJH_02983	BJDIANGF_01507	KEBDOKCA_01505	MEJJACEP_02983	ICOJDHKM_03766	FCAEOJIM_02904	KMBDHNMN_02971	DILJIOKG_02911	LJJHACBF_02938	MCKANGGG_02982	OPKABEGI_01535	INPGENAI_01530	IHGKMLLH_02979	ECBBOJJH_02938	DFDIHLFD_02954	ONBDHHOC_02914	GEDBFLDB_01461	LLAAPHFG_02910	HAHBEPAL_01463	EGICCNKM_01507	MDEKPFIM_02908	MPEJMEMO_01456	IMDNHMJB_01483	HHEMFHKP_01521	HJGPOGIK_01456	FGNEDJBJ_01457	NDKBBMBB_01535	MNGAIBPD_01489	FLDKNKIE_02938	HCACLMNI_02983
Cluster115	351	core	Shared among Cluster1, Cluster2, and Cluster3	ENOG4107TT5	NLP P60 protein	M	XAC2753	OEHPBFNA_01568	CHNNDINO_01600	NMKEODGM_02825	DCJHPNAK_01626	BCKLFMMD_01591	GAFCFNBG_01611	LLFMEIOA_01605	GNPGNINJ_02918	PONLMEKJ_02900	CCHINLMO_02852	OOOBJFPM_02900	PKJMPCPE_02897	BNCKGGJH_02901	BJDIANGF_01588	KEBDOKCA_01586	MEJJACEP_02901	ICOJDHKM_03684	FCAEOJIM_02822	KMBDHNMN_02889	DILJIOKG_02829	LJJHACBF_02856	MCKANGGG_02900	OPKABEGI_01616	INPGENAI_01611	IHGKMLLH_02897	ECBBOJJH_02856	DFDIHLFD_02871	ONBDHHOC_02832	GEDBFLDB_01542	LLAAPHFG_02827	HAHBEPAL_01544	EGICCNKM_01588	MDEKPFIM_02826	MPEJMEMO_01537	IMDNHMJB_01564	HHEMFHKP_01602	HJGPOGIK_01537	FGNEDJBJ_01538	NDKBBMBB_01616	MNGAIBPD_01570	FLDKNKIE_02856	HCACLMNI_02901
Cluster1150	351	core	Shared among Cluster1, Cluster2, and Cluster3	ENOG4105WMT	general secretion pathway protein h	U	XAC3541	OEHPBFNA_00794	CHNNDINO_00820	NMKEODGM_03600	DCJHPNAK_00866	BCKLFMMD_00820	GAFCFNBG_00831	LLFMEIOA_00825	GNPGNINJ_03686	PONLMEKJ_03676	CCHINLMO_03627	OOOBJFPM_03674	PKJMPCPE_03673	BNCKGGJH_03669	BJDIANGF_00816	KEBDOKCA_00817	MEJJACEP_03669	ICOJDHKM_03358	FCAEOJIM_03592	KMBDHNMN_03669	DILJIOKG_03608	LJJHACBF_03608	MCKANGGG_03674	OPKABEGI_00828	INPGENAI_00842	IHGKMLLH_03672	ECBBOJJH_03611	DFDIHLFD_03645	ONBDHHOC_03613	GEDBFLDB_00768	LLAAPHFG_03598	HAHBEPAL_00764	EGICCNKM_00836	MDEKPFIM_03602	MPEJMEMO_00767	IMDNHMJB_00785	HHEMFHKP_00823	HJGPOGIK_00769	FGNEDJBJ_00768	NDKBBMBB_00830	MNGAIBPD_00799	FLDKNKIE_03607	HCACLMNI_03674
Cluster1151	351	core	Shared among Cluster1, Cluster2, and Cluster3	ENOG4107RPH	Isocitrate lyase	C	XAC0257	OEHPBFNA_04087	CHNNDINO_04125	NMKEODGM_00308	DCJHPNAK_04145	BCKLFMMD_04108	GAFCFNBG_04138	LLFMEIOA_04127	GNPGNINJ_00381	PONLMEKJ_00383	CCHINLMO_00334	OOOBJFPM_00382	PKJMPCPE_00381	BNCKGGJH_00385	BJDIANGF_04107	KEBDOKCA_04106	MEJJACEP_00385	ICOJDHKM_01251	FCAEOJIM_00306	KMBDHNMN_00365	DILJIOKG_00306	LJJHACBF_00340	MCKANGGG_00385	OPKABEGI_04143	INPGENAI_04130	IHGKMLLH_00380	ECBBOJJH_00337	DFDIHLFD_00355	ONBDHHOC_00304	GEDBFLDB_04065	LLAAPHFG_00308	HAHBEPAL_04068	EGICCNKM_04107	MDEKPFIM_00307	MPEJMEMO_04055	IMDNHMJB_04093	HHEMFHKP_04130	HJGPOGIK_04053	FGNEDJBJ_04052	NDKBBMBB_04140	MNGAIBPD_04112	FLDKNKIE_00339	HCACLMNI_00384
Cluster1152	351	core	Shared among Cluster1, Cluster2, and Cluster3	ENOG4105XSC	ribosomal subunit Interface protein	S	XAC0419	OEHPBFNA_03922	CHNNDINO_03960	NMKEODGM_00473	DCJHPNAK_03980	BCKLFMMD_03943	GAFCFNBG_03973	LLFMEIOA_03962	GNPGNINJ_00545	PONLMEKJ_00548	CCHINLMO_00499	OOOBJFPM_00547	PKJMPCPE_00546	BNCKGGJH_00550	BJDIANGF_03942	KEBDOKCA_03941	MEJJACEP_00550	ICOJDHKM_01415	FCAEOJIM_00471	KMBDHNMN_00530	DILJIOKG_00471	LJJHACBF_00505	MCKANGGG_00550	OPKABEGI_03978	INPGENAI_03965	IHGKMLLH_00545	ECBBOJJH_00502	DFDIHLFD_00520	ONBDHHOC_00469	GEDBFLDB_03900	LLAAPHFG_00473	HAHBEPAL_03903	EGICCNKM_03942	MDEKPFIM_00472	MPEJMEMO_03890	IMDNHMJB_03928	HHEMFHKP_03965	HJGPOGIK_03888	FGNEDJBJ_03887	NDKBBMBB_03975	MNGAIBPD_03948	FLDKNKIE_00504	HCACLMNI_00549
Cluster1153	351	core	Shared among Cluster1, Cluster2, and Cluster3	ENOG4105F8D	glycoside hydrolase family 4	G	XAC3081	OEHPBFNA_01242	CHNNDINO_01272	NMKEODGM_03152	DCJHPNAK_01299	BCKLFMMD_01265	GAFCFNBG_01283	LLFMEIOA_01277	GNPGNINJ_03239	PONLMEKJ_03227	CCHINLMO_03179	OOOBJFPM_03227	PKJMPCPE_03224	BNCKGGJH_03228	BJDIANGF_01262	KEBDOKCA_01260	MEJJACEP_03228	ICOJDHKM_00213	FCAEOJIM_03149	KMBDHNMN_03218	DILJIOKG_03158	LJJHACBF_03183	MCKANGGG_03228	OPKABEGI_01288	INPGENAI_01286	IHGKMLLH_03224	ECBBOJJH_03183	DFDIHLFD_03199	ONBDHHOC_03161	GEDBFLDB_01216	LLAAPHFG_03155	HAHBEPAL_01216	EGICCNKM_01262	MDEKPFIM_03153	MPEJMEMO_01211	IMDNHMJB_01236	HHEMFHKP_01274	HJGPOGIK_01211	FGNEDJBJ_01212	NDKBBMBB_01288	MNGAIBPD_01250	FLDKNKIE_03183	HCACLMNI_03228
Cluster1154	351	core	Shared among Cluster1, Cluster2, and Cluster3	ENOG4105MFC	Inherit from COG: ketosteroid isomerase-like protein	S	XAC3478	OEHPBFNA_00856	CHNNDINO_00882	NMKEODGM_03538	DCJHPNAK_00928	BCKLFMMD_00882	GAFCFNBG_00893	LLFMEIOA_00887	GNPGNINJ_03626	PONLMEKJ_03596	CCHINLMO_03565	OOOBJFPM_03594	PKJMPCPE_03611	BNCKGGJH_03607	BJDIANGF_00878	KEBDOKCA_00879	MEJJACEP_03607	ICOJDHKM_03570	FCAEOJIM_03529	KMBDHNMN_03607	DILJIOKG_03546	LJJHACBF_03546	MCKANGGG_03612	OPKABEGI_00890	INPGENAI_00904	IHGKMLLH_03610	ECBBOJJH_03549	DFDIHLFD_03583	ONBDHHOC_03551	GEDBFLDB_00831	LLAAPHFG_03536	HAHBEPAL_00826	EGICCNKM_00898	MDEKPFIM_03540	MPEJMEMO_00829	IMDNHMJB_00847	HHEMFHKP_00885	HJGPOGIK_00831	FGNEDJBJ_00830	NDKBBMBB_00892	MNGAIBPD_00859	FLDKNKIE_03545	HCACLMNI_03612
Cluster1155	351	core	Shared among Cluster1, Cluster2, and Cluster3	ENOG4105CFQ	glutamine synthetase	E	XAC2478	OEHPBFNA_01844	CHNNDINO_01873	NMKEODGM_02550	DCJHPNAK_01902	BCKLFMMD_01866	GAFCFNBG_01885	LLFMEIOA_01880	GNPGNINJ_02642	PONLMEKJ_02624	CCHINLMO_02576	OOOBJFPM_02624	PKJMPCPE_02622	BNCKGGJH_02626	BJDIANGF_01866	KEBDOKCA_01862	MEJJACEP_02626	ICOJDHKM_03981	FCAEOJIM_02546	KMBDHNMN_02615	DILJIOKG_02553	LJJHACBF_02580	MCKANGGG_02624	OPKABEGI_01891	INPGENAI_01887	IHGKMLLH_02622	ECBBOJJH_02580	DFDIHLFD_02596	ONBDHHOC_02557	GEDBFLDB_01818	LLAAPHFG_02551	HAHBEPAL_01817	EGICCNKM_01864	MDEKPFIM_02550	MPEJMEMO_01813	IMDNHMJB_01839	HHEMFHKP_01878	HJGPOGIK_01813	FGNEDJBJ_01813	NDKBBMBB_01892	MNGAIBPD_01844	FLDKNKIE_02580	HCACLMNI_02625
Cluster1156	351	core	Shared among Cluster1, Cluster2, and Cluster3	Unclassified	Unclassified	Unclassified	XAC3125	OEHPBFNA_01202	CHNNDINO_01232	NMKEODGM_03192	DCJHPNAK_01259	BCKLFMMD_01225	GAFCFNBG_01243	LLFMEIOA_01237	GNPGNINJ_03279	PONLMEKJ_03267	CCHINLMO_03220	OOOBJFPM_03267	PKJMPCPE_03264	BNCKGGJH_03268	BJDIANGF_01222	KEBDOKCA_01220	MEJJACEP_03268	ICOJDHKM_00253	FCAEOJIM_03189	KMBDHNMN_03259	DILJIOKG_03198	LJJHACBF_03223	MCKANGGG_03268	OPKABEGI_01248	INPGENAI_01246	IHGKMLLH_03264	ECBBOJJH_03224	DFDIHLFD_03240	ONBDHHOC_03202	GEDBFLDB_01176	LLAAPHFG_03195	HAHBEPAL_01176	EGICCNKM_01222	MDEKPFIM_03194	MPEJMEMO_01171	IMDNHMJB_01196	HHEMFHKP_01234	HJGPOGIK_01171	FGNEDJBJ_01172	NDKBBMBB_01248	MNGAIBPD_01209	FLDKNKIE_03223	HCACLMNI_03268
Cluster1157	351	core	Shared among Cluster1, Cluster2, and Cluster3	ENOG4108NFF	pectate lyase	G	XAC2986	OEHPBFNA_01337	CHNNDINO_01369	NMKEODGM_03057	DCJHPNAK_01394	BCKLFMMD_01360	GAFCFNBG_01380	LLFMEIOA_01374	GNPGNINJ_03142	PONLMEKJ_03132	CCHINLMO_03084	OOOBJFPM_03132	PKJMPCPE_03129	BNCKGGJH_03133	BJDIANGF_01357	KEBDOKCA_01355	MEJJACEP_03133	ICOJDHKM_00118	FCAEOJIM_03054	KMBDHNMN_03121	DILJIOKG_03061	LJJHACBF_03088	MCKANGGG_03133	OPKABEGI_01385	INPGENAI_01381	IHGKMLLH_03129	ECBBOJJH_03088	DFDIHLFD_03104	ONBDHHOC_03064	GEDBFLDB_01311	LLAAPHFG_03060	HAHBEPAL_01313	EGICCNKM_01357	MDEKPFIM_03058	MPEJMEMO_01306	IMDNHMJB_01333	HHEMFHKP_01371	HJGPOGIK_01306	FGNEDJBJ_01307	NDKBBMBB_01385	MNGAIBPD_01347	FLDKNKIE_03088	HCACLMNI_03133
Cluster1158	351	core	Shared among Cluster1, Cluster2, and Cluster3	ENOG4108XUC	SapC family	S	XAC2997	OEHPBFNA_01326	CHNNDINO_01358	NMKEODGM_03068	DCJHPNAK_01383	BCKLFMMD_01349	GAFCFNBG_01369	LLFMEIOA_01363	GNPGNINJ_03153	PONLMEKJ_03143	CCHINLMO_03095	OOOBJFPM_03143	PKJMPCPE_03140	BNCKGGJH_03144	BJDIANGF_01346	KEBDOKCA_01344	MEJJACEP_03144	ICOJDHKM_00129	FCAEOJIM_03065	KMBDHNMN_03132	DILJIOKG_03072	LJJHACBF_03099	MCKANGGG_03144	OPKABEGI_01374	INPGENAI_01370	IHGKMLLH_03140	ECBBOJJH_03099	DFDIHLFD_03115	ONBDHHOC_03075	GEDBFLDB_01300	LLAAPHFG_03071	HAHBEPAL_01302	EGICCNKM_01346	MDEKPFIM_03069	MPEJMEMO_01295	IMDNHMJB_01322	HHEMFHKP_01360	HJGPOGIK_01295	FGNEDJBJ_01296	NDKBBMBB_01374	MNGAIBPD_01336	FLDKNKIE_03099	HCACLMNI_03144
Cluster1159	351	core	Shared among Cluster1, Cluster2, and Cluster3	ENOG4106G43	Pfam:DUF1813	S	XAC2863	OEHPBFNA_01460	CHNNDINO_01492	NMKEODGM_02934	DCJHPNAK_01518	BCKLFMMD_01483	GAFCFNBG_01503	LLFMEIOA_01497	GNPGNINJ_03027	PONLMEKJ_03009	CCHINLMO_02961	OOOBJFPM_03009	PKJMPCPE_03006	BNCKGGJH_03010	BJDIANGF_01480	KEBDOKCA_01478	MEJJACEP_03010	ICOJDHKM_00003	FCAEOJIM_02931	KMBDHNMN_02998	DILJIOKG_02938	LJJHACBF_02965	MCKANGGG_03009	OPKABEGI_01508	INPGENAI_01503	IHGKMLLH_03006	ECBBOJJH_02965	DFDIHLFD_02981	ONBDHHOC_02941	GEDBFLDB_01434	LLAAPHFG_02937	HAHBEPAL_01436	EGICCNKM_01480	MDEKPFIM_02935	MPEJMEMO_01429	IMDNHMJB_01456	HHEMFHKP_01494	HJGPOGIK_01429	FGNEDJBJ_01430	NDKBBMBB_01508	MNGAIBPD_01462	FLDKNKIE_02965	HCACLMNI_03010
Cluster116	351	core	Shared among Cluster1, Cluster2, and Cluster3	ENOG4105MA0	exported protein	S	XAC4203	OEHPBFNA_00139	CHNNDINO_00169	NMKEODGM_04257	DCJHPNAK_00193	BCKLFMMD_00164	GAFCFNBG_00174	LLFMEIOA_00172	GNPGNINJ_04319	PONLMEKJ_04333	CCHINLMO_04282	OOOBJFPM_04330	PKJMPCPE_04323	BNCKGGJH_04324	BJDIANGF_00161	KEBDOKCA_00160	MEJJACEP_04323	ICOJDHKM_00862	FCAEOJIM_04249	KMBDHNMN_04327	DILJIOKG_04266	LJJHACBF_04283	MCKANGGG_04335	OPKABEGI_00188	INPGENAI_00193	IHGKMLLH_04322	ECBBOJJH_04285	DFDIHLFD_04300	ONBDHHOC_04271	GEDBFLDB_00112	LLAAPHFG_04249	HAHBEPAL_00113	EGICCNKM_00162	MDEKPFIM_04260	MPEJMEMO_00112	IMDNHMJB_00134	HHEMFHKP_00172	HJGPOGIK_00112	FGNEDJBJ_00112	NDKBBMBB_00188	MNGAIBPD_00167	FLDKNKIE_04281	HCACLMNI_04330
Cluster1160	351	core	Shared among Cluster1, Cluster2, and Cluster3	ENOG4106ADM	Flagellar export protein flij	N	XAC1950	OEHPBFNA_02375	CHNNDINO_02401	NMKEODGM_02134	DCJHPNAK_02433	BCKLFMMD_02394	GAFCFNBG_02413	LLFMEIOA_02408	GNPGNINJ_02096	PONLMEKJ_02095	CCHINLMO_02048	OOOBJFPM_02094	PKJMPCPE_02206	BNCKGGJH_02097	BJDIANGF_02395	KEBDOKCA_02392	MEJJACEP_02098	ICOJDHKM_03069	FCAEOJIM_02131	KMBDHNMN_02087	DILJIOKG_02026	LJJHACBF_02052	MCKANGGG_02207	OPKABEGI_02419	INPGENAI_02416	IHGKMLLH_02094	ECBBOJJH_02163	DFDIHLFD_02067	ONBDHHOC_02029	GEDBFLDB_02235	LLAAPHFG_02134	HAHBEPAL_02345	EGICCNKM_02394	MDEKPFIM_02022	MPEJMEMO_02342	IMDNHMJB_02368	HHEMFHKP_02407	HJGPOGIK_02342	FGNEDJBJ_02226	NDKBBMBB_02422	MNGAIBPD_02390	FLDKNKIE_02164	HCACLMNI_02095
Cluster1161	351	core	Shared among Cluster1, Cluster2, and Cluster3	ENOG4108AI1	Protein of unknown function (DUF1631)	S	XAC0915	OEHPBFNA_03429	CHNNDINO_03467	NMKEODGM_00965	DCJHPNAK_03488	BCKLFMMD_03450	GAFCFNBG_03479	LLFMEIOA_03468	GNPGNINJ_01039	PONLMEKJ_01040	CCHINLMO_00992	OOOBJFPM_01040	PKJMPCPE_01039	BNCKGGJH_01043	BJDIANGF_03449	KEBDOKCA_03448	MEJJACEP_01043	ICOJDHKM_01907	FCAEOJIM_00963	KMBDHNMN_01023	DILJIOKG_00964	LJJHACBF_00997	MCKANGGG_01043	OPKABEGI_03484	INPGENAI_03472	IHGKMLLH_01037	ECBBOJJH_00994	DFDIHLFD_01013	ONBDHHOC_00963	GEDBFLDB_03407	LLAAPHFG_00966	HAHBEPAL_03410	EGICCNKM_03450	MDEKPFIM_00964	MPEJMEMO_03398	IMDNHMJB_03434	HHEMFHKP_03471	HJGPOGIK_03395	FGNEDJBJ_03394	NDKBBMBB_03480	MNGAIBPD_03454	FLDKNKIE_00997	HCACLMNI_01042
Cluster1162	351	core	Shared among Cluster1, Cluster2, and Cluster3	ENOG4105DJ2	Major Facilitator Superfamily	G	XAC2340	OEHPBFNA_01981	CHNNDINO_02010	NMKEODGM_02413	DCJHPNAK_02040	BCKLFMMD_02003	GAFCFNBG_02022	LLFMEIOA_02016	GNPGNINJ_02506	PONLMEKJ_02487	CCHINLMO_02439	OOOBJFPM_02487	PKJMPCPE_02485	BNCKGGJH_02489	BJDIANGF_02003	KEBDOKCA_01999	MEJJACEP_02489	ICOJDHKM_04217	FCAEOJIM_02409	KMBDHNMN_02479	DILJIOKG_02417	LJJHACBF_02443	MCKANGGG_02487	OPKABEGI_02027	INPGENAI_02025	IHGKMLLH_02485	ECBBOJJH_02443	DFDIHLFD_02459	ONBDHHOC_02421	GEDBFLDB_01956	LLAAPHFG_02414	HAHBEPAL_01954	EGICCNKM_02002	MDEKPFIM_02413	MPEJMEMO_01950	IMDNHMJB_01976	HHEMFHKP_02014	HJGPOGIK_01950	FGNEDJBJ_01949	NDKBBMBB_02029	MNGAIBPD_01982	FLDKNKIE_02443	HCACLMNI_02488
Cluster1163	351	core	Shared among Cluster1, Cluster2, and Cluster3	ENOG4108ID0	Protein of unknown function (DUF3772)	M	XAC0420	OEHPBFNA_03921	CHNNDINO_03959	NMKEODGM_00474	DCJHPNAK_03979	BCKLFMMD_03942	GAFCFNBG_03972	LLFMEIOA_03961	GNPGNINJ_00546	PONLMEKJ_00549	CCHINLMO_00500	OOOBJFPM_00548	PKJMPCPE_00547	BNCKGGJH_00551	BJDIANGF_03941	KEBDOKCA_03940	MEJJACEP_00551	ICOJDHKM_01416	FCAEOJIM_00472	KMBDHNMN_00531	DILJIOKG_00472	LJJHACBF_00506	MCKANGGG_00551	OPKABEGI_03977	INPGENAI_03964	IHGKMLLH_00546	ECBBOJJH_00503	DFDIHLFD_00521	ONBDHHOC_00470	GEDBFLDB_03899	LLAAPHFG_00474	HAHBEPAL_03902	EGICCNKM_03941	MDEKPFIM_00473	MPEJMEMO_03889	IMDNHMJB_03927	HHEMFHKP_03964	HJGPOGIK_03887	FGNEDJBJ_03886	NDKBBMBB_03974	MNGAIBPD_03947	FLDKNKIE_00505	HCACLMNI_00550
Cluster1164	351	core	Shared among Cluster1, Cluster2, and Cluster3	ENOG4105EBR	Carboxylesterase	I	XAC3315	OEHPBFNA_01017	CHNNDINO_01043	NMKEODGM_03376	DCJHPNAK_01071	BCKLFMMD_01044	GAFCFNBG_01054	LLFMEIOA_01048	GNPGNINJ_03466	PONLMEKJ_03453	CCHINLMO_03402	OOOBJFPM_03451	PKJMPCPE_03450	BNCKGGJH_03446	BJDIANGF_01038	KEBDOKCA_01040	MEJJACEP_03447	ICOJDHKM_04428	FCAEOJIM_03369	KMBDHNMN_03446	DILJIOKG_03385	LJJHACBF_03403	MCKANGGG_03451	OPKABEGI_01051	INPGENAI_01064	IHGKMLLH_03449	ECBBOJJH_03406	DFDIHLFD_03423	ONBDHHOC_03390	GEDBFLDB_00991	LLAAPHFG_03374	HAHBEPAL_00986	EGICCNKM_01041	MDEKPFIM_03380	MPEJMEMO_00990	IMDNHMJB_01008	HHEMFHKP_01045	HJGPOGIK_00991	FGNEDJBJ_00991	NDKBBMBB_01052	MNGAIBPD_01020	FLDKNKIE_03402	HCACLMNI_03451
Cluster1165	351	core	Shared among Cluster1, Cluster2, and Cluster3	ENOG4106GCS	NA	S	XAC1848	OEHPBFNA_02479	CHNNDINO_02505	NMKEODGM_01917	DCJHPNAK_02537	BCKLFMMD_02498	GAFCFNBG_02517	LLFMEIOA_02514	GNPGNINJ_01991	PONLMEKJ_01991	CCHINLMO_01944	OOOBJFPM_01990	PKJMPCPE_01989	BNCKGGJH_01993	BJDIANGF_02499	KEBDOKCA_02497	MEJJACEP_01994	ICOJDHKM_02850	FCAEOJIM_01914	KMBDHNMN_01983	DILJIOKG_01922	LJJHACBF_01948	MCKANGGG_01994	OPKABEGI_02523	INPGENAI_02520	IHGKMLLH_01990	ECBBOJJH_01946	DFDIHLFD_01963	ONBDHHOC_01925	GEDBFLDB_02452	LLAAPHFG_01917	HAHBEPAL_02449	EGICCNKM_02498	MDEKPFIM_01917	MPEJMEMO_02446	IMDNHMJB_02473	HHEMFHKP_02511	HJGPOGIK_02446	FGNEDJBJ_02442	NDKBBMBB_02526	MNGAIBPD_02494	FLDKNKIE_01947	HCACLMNI_01991
Cluster1166	351	core	Shared among Cluster1, Cluster2, and Cluster3	ENOG4105CNT	hydrolase family 2	G	XAC0707	OEHPBFNA_03639	CHNNDINO_03677	NMKEODGM_00757	DCJHPNAK_03697	BCKLFMMD_03660	GAFCFNBG_03690	LLFMEIOA_03679	GNPGNINJ_00828	PONLMEKJ_00831	CCHINLMO_00783	OOOBJFPM_00830	PKJMPCPE_00829	BNCKGGJH_00833	BJDIANGF_03658	KEBDOKCA_03658	MEJJACEP_00834	ICOJDHKM_01698	FCAEOJIM_00754	KMBDHNMN_00813	DILJIOKG_00754	LJJHACBF_00788	MCKANGGG_00833	OPKABEGI_03695	INPGENAI_03682	IHGKMLLH_00828	ECBBOJJH_00785	DFDIHLFD_00803	ONBDHHOC_00752	GEDBFLDB_03616	LLAAPHFG_00756	HAHBEPAL_03620	EGICCNKM_03659	MDEKPFIM_00755	MPEJMEMO_03607	IMDNHMJB_03645	HHEMFHKP_03682	HJGPOGIK_03605	FGNEDJBJ_03603	NDKBBMBB_03690	MNGAIBPD_03664	FLDKNKIE_00787	HCACLMNI_00832
Cluster1167	351	core	Shared among Cluster1, Cluster2, and Cluster3	ENOG4108Z02	Removes the formyl group from the N-terminal Met of newly synthesized proteins. Requires at least a dipeptide for an efficient rate of reaction. N-terminal L-methionine is a prerequisite for activity but the enzyme has broad specificity at other positions (By similarity)	J	XAC3801	OEHPBFNA_00536	CHNNDINO_00562	NMKEODGM_03860	DCJHPNAK_00590	BCKLFMMD_00561	GAFCFNBG_00573	LLFMEIOA_00572	GNPGNINJ_03939	PONLMEKJ_03935	CCHINLMO_03884	OOOBJFPM_03931	PKJMPCPE_03925	BNCKGGJH_03928	BJDIANGF_00558	KEBDOKCA_00557	MEJJACEP_03930	ICOJDHKM_00452	FCAEOJIM_03851	KMBDHNMN_03927	DILJIOKG_03867	LJJHACBF_03884	MCKANGGG_03935	OPKABEGI_00572	INPGENAI_00590	IHGKMLLH_03924	ECBBOJJH_03887	DFDIHLFD_03907	ONBDHHOC_03875	GEDBFLDB_00510	LLAAPHFG_03856	HAHBEPAL_00508	EGICCNKM_00560	MDEKPFIM_03865	MPEJMEMO_00509	IMDNHMJB_00528	HHEMFHKP_00566	HJGPOGIK_00509	FGNEDJBJ_00509	NDKBBMBB_00572	MNGAIBPD_00546	FLDKNKIE_03883	HCACLMNI_03932
Cluster1168	351	core	Shared among Cluster1, Cluster2, and Cluster3	ENOG4105PF3	O-Antigen polymerase	M	XAC3797	OEHPBFNA_00540	CHNNDINO_00566	NMKEODGM_03856	DCJHPNAK_00594	BCKLFMMD_00565	GAFCFNBG_00577	LLFMEIOA_00576	GNPGNINJ_03935	PONLMEKJ_03931	CCHINLMO_03880	OOOBJFPM_03927	PKJMPCPE_03921	BNCKGGJH_03924	BJDIANGF_00562	KEBDOKCA_00561	MEJJACEP_03926	ICOJDHKM_00448	FCAEOJIM_03847	KMBDHNMN_03923	DILJIOKG_03863	LJJHACBF_03880	MCKANGGG_03931	OPKABEGI_00576	INPGENAI_00594	IHGKMLLH_03920	ECBBOJJH_03883	DFDIHLFD_03903	ONBDHHOC_03871	GEDBFLDB_00514	LLAAPHFG_03852	HAHBEPAL_00512	EGICCNKM_00564	MDEKPFIM_03861	MPEJMEMO_00513	IMDNHMJB_00532	HHEMFHKP_00570	HJGPOGIK_00513	FGNEDJBJ_00513	NDKBBMBB_00576	MNGAIBPD_00550	FLDKNKIE_03879	HCACLMNI_03928
Cluster1169	351	core	Shared among Cluster1, Cluster2, and Cluster3	ENOG41077A9	carbonic anhydrase	P	XAC1604	OEHPBFNA_02724	CHNNDINO_02758	NMKEODGM_01671	DCJHPNAK_02782	BCKLFMMD_02744	GAFCFNBG_02770	LLFMEIOA_02760	GNPGNINJ_01745	PONLMEKJ_01746	CCHINLMO_01698	OOOBJFPM_01745	PKJMPCPE_01744	BNCKGGJH_01748	BJDIANGF_02744	KEBDOKCA_02742	MEJJACEP_01748	ICOJDHKM_02611	FCAEOJIM_01669	KMBDHNMN_01729	DILJIOKG_01670	LJJHACBF_01702	MCKANGGG_01749	OPKABEGI_02776	INPGENAI_02765	IHGKMLLH_01744	ECBBOJJH_01701	DFDIHLFD_01717	ONBDHHOC_01670	GEDBFLDB_02698	LLAAPHFG_01671	HAHBEPAL_02702	EGICCNKM_02743	MDEKPFIM_01671	MPEJMEMO_02692	IMDNHMJB_02727	HHEMFHKP_02764	HJGPOGIK_02690	FGNEDJBJ_02687	NDKBBMBB_02773	MNGAIBPD_02743	FLDKNKIE_01702	HCACLMNI_01746
Cluster117	351	core	Shared among Cluster1, Cluster2, and Cluster3	Unclassified	Unclassified	Unclassified	XAC4206	OEHPBFNA_00136	CHNNDINO_00166	NMKEODGM_04260	DCJHPNAK_00190	BCKLFMMD_00161	GAFCFNBG_00171	LLFMEIOA_00169	GNPGNINJ_04322	PONLMEKJ_04336	CCHINLMO_04285	OOOBJFPM_04333	PKJMPCPE_04326	BNCKGGJH_04327	BJDIANGF_00158	KEBDOKCA_00157	MEJJACEP_04326	ICOJDHKM_00859	FCAEOJIM_04252	KMBDHNMN_04330	DILJIOKG_04269	LJJHACBF_04286	MCKANGGG_04338	OPKABEGI_00185	INPGENAI_00190	IHGKMLLH_04325	ECBBOJJH_04288	DFDIHLFD_04303	ONBDHHOC_04274	GEDBFLDB_00109	LLAAPHFG_04252	HAHBEPAL_00110	EGICCNKM_00159	MDEKPFIM_04263	MPEJMEMO_00109	IMDNHMJB_00131	HHEMFHKP_00169	HJGPOGIK_00109	FGNEDJBJ_00109	NDKBBMBB_00185	MNGAIBPD_00164	FLDKNKIE_04284	HCACLMNI_04333
Cluster1170	351	core	Shared among Cluster1, Cluster2, and Cluster3	ENOG4105C1Z	tonB-dependent Receptor	P	XAC3448	OEHPBFNA_00886	CHNNDINO_00912	NMKEODGM_03508	DCJHPNAK_00958	BCKLFMMD_00912	GAFCFNBG_00923	LLFMEIOA_00917	GNPGNINJ_03596	PONLMEKJ_03566	CCHINLMO_03535	OOOBJFPM_03564	PKJMPCPE_03581	BNCKGGJH_03577	BJDIANGF_00908	KEBDOKCA_00909	MEJJACEP_03577	ICOJDHKM_03540	FCAEOJIM_03499	KMBDHNMN_03577	DILJIOKG_03516	LJJHACBF_03516	MCKANGGG_03582	OPKABEGI_00920	INPGENAI_00934	IHGKMLLH_03580	ECBBOJJH_03519	DFDIHLFD_03553	ONBDHHOC_03521	GEDBFLDB_00861	LLAAPHFG_03506	HAHBEPAL_00856	EGICCNKM_00928	MDEKPFIM_03510	MPEJMEMO_00859	IMDNHMJB_00877	HHEMFHKP_00915	HJGPOGIK_00861	FGNEDJBJ_00860	NDKBBMBB_00922	MNGAIBPD_00889	FLDKNKIE_03515	HCACLMNI_03582
Cluster1171	351	core	Shared among Cluster1, Cluster2, and Cluster3	ENOG4105CFZ	Catalyzes the decarboxylation of four acetate groups of uroporphyrinogen-III to yield coproporphyrinogen-III (By similarity)	H	XAC3013	OEHPBFNA_01309	CHNNDINO_01341	NMKEODGM_03085	DCJHPNAK_01366	BCKLFMMD_01332	GAFCFNBG_01352	LLFMEIOA_01346	GNPGNINJ_03170	PONLMEKJ_03160	CCHINLMO_03112	OOOBJFPM_03160	PKJMPCPE_03157	BNCKGGJH_03161	BJDIANGF_01329	KEBDOKCA_01327	MEJJACEP_03161	ICOJDHKM_00146	FCAEOJIM_03082	KMBDHNMN_03149	DILJIOKG_03089	LJJHACBF_03116	MCKANGGG_03161	OPKABEGI_01357	INPGENAI_01353	IHGKMLLH_03157	ECBBOJJH_03116	DFDIHLFD_03132	ONBDHHOC_03092	GEDBFLDB_01283	LLAAPHFG_03088	HAHBEPAL_01285	EGICCNKM_01329	MDEKPFIM_03086	MPEJMEMO_01278	IMDNHMJB_01305	HHEMFHKP_01343	HJGPOGIK_01278	FGNEDJBJ_01279	NDKBBMBB_01357	MNGAIBPD_01319	FLDKNKIE_03116	HCACLMNI_03161
Cluster1172	351	core	Shared among Cluster1, Cluster2, and Cluster3	ENOG4108EB9	abc transporter atp-binding protein	V	XAC3700	OEHPBFNA_00628	CHNNDINO_00659	NMKEODGM_03768	DCJHPNAK_00682	BCKLFMMD_00653	GAFCFNBG_00665	LLFMEIOA_00664	GNPGNINJ_03846	PONLMEKJ_03843	CCHINLMO_03792	OOOBJFPM_03839	PKJMPCPE_03833	BNCKGGJH_03836	BJDIANGF_00650	KEBDOKCA_00649	MEJJACEP_03834	ICOJDHKM_03191	FCAEOJIM_03759	KMBDHNMN_03835	DILJIOKG_03775	LJJHACBF_03792	MCKANGGG_03841	OPKABEGI_00669	INPGENAI_00682	IHGKMLLH_03832	ECBBOJJH_03795	DFDIHLFD_03811	ONBDHHOC_03778	GEDBFLDB_00602	LLAAPHFG_03759	HAHBEPAL_00604	EGICCNKM_00652	MDEKPFIM_03768	MPEJMEMO_00601	IMDNHMJB_00625	HHEMFHKP_00663	HJGPOGIK_00601	FGNEDJBJ_00601	NDKBBMBB_00669	MNGAIBPD_00639	FLDKNKIE_03791	HCACLMNI_03840
Cluster1173	351	core	Shared among Cluster1, Cluster2, and Cluster3	ENOG4108Z66	YbaK ebsC protein	S	XAC0931	OEHPBFNA_03413	CHNNDINO_03451	NMKEODGM_00981	DCJHPNAK_03472	BCKLFMMD_03434	GAFCFNBG_03463	LLFMEIOA_03452	GNPGNINJ_01055	PONLMEKJ_01056	CCHINLMO_01008	OOOBJFPM_01056	PKJMPCPE_01055	BNCKGGJH_01059	BJDIANGF_03433	KEBDOKCA_03432	MEJJACEP_01059	ICOJDHKM_01923	FCAEOJIM_00979	KMBDHNMN_01039	DILJIOKG_00980	LJJHACBF_01013	MCKANGGG_01059	OPKABEGI_03468	INPGENAI_03456	IHGKMLLH_01053	ECBBOJJH_01010	DFDIHLFD_01029	ONBDHHOC_00979	GEDBFLDB_03391	LLAAPHFG_00982	HAHBEPAL_03394	EGICCNKM_03434	MDEKPFIM_00980	MPEJMEMO_03382	IMDNHMJB_03418	HHEMFHKP_03455	HJGPOGIK_03379	FGNEDJBJ_03378	NDKBBMBB_03464	MNGAIBPD_03438	FLDKNKIE_01013	HCACLMNI_01058
Cluster1174	351	core	Shared among Cluster1, Cluster2, and Cluster3	ENOG4105XUR	ABC-1 domain protein	S	XAC0422	OEHPBFNA_03919	CHNNDINO_03957	NMKEODGM_00476	DCJHPNAK_03977	BCKLFMMD_03940	GAFCFNBG_03970	LLFMEIOA_03959	GNPGNINJ_00548	PONLMEKJ_00551	CCHINLMO_00502	OOOBJFPM_00550	PKJMPCPE_00549	BNCKGGJH_00553	BJDIANGF_03939	KEBDOKCA_03938	MEJJACEP_00553	ICOJDHKM_01418	FCAEOJIM_00474	KMBDHNMN_00533	DILJIOKG_00474	LJJHACBF_00508	MCKANGGG_00553	OPKABEGI_03975	INPGENAI_03962	IHGKMLLH_00548	ECBBOJJH_00505	DFDIHLFD_00523	ONBDHHOC_00472	GEDBFLDB_03897	LLAAPHFG_00476	HAHBEPAL_03900	EGICCNKM_03939	MDEKPFIM_00475	MPEJMEMO_03887	IMDNHMJB_03925	HHEMFHKP_03962	HJGPOGIK_03885	FGNEDJBJ_03884	NDKBBMBB_03972	MNGAIBPD_03945	FLDKNKIE_00507	HCACLMNI_00552
Cluster1175	351	core	Shared among Cluster1, Cluster2, and Cluster3	ENOG4108KYP	polysaccharide deacetylase	G	XAC1812	OEHPBFNA_02515	CHNNDINO_02546	NMKEODGM_01881	DCJHPNAK_02573	BCKLFMMD_02534	GAFCFNBG_02559	LLFMEIOA_02547	GNPGNINJ_01950	PONLMEKJ_01955	CCHINLMO_01908	OOOBJFPM_01954	PKJMPCPE_01953	BNCKGGJH_01957	BJDIANGF_02535	KEBDOKCA_02533	MEJJACEP_01958	ICOJDHKM_02814	FCAEOJIM_01878	KMBDHNMN_01940	DILJIOKG_01881	LJJHACBF_01912	MCKANGGG_01958	OPKABEGI_02565	INPGENAI_02556	IHGKMLLH_01954	ECBBOJJH_01910	DFDIHLFD_01927	ONBDHHOC_01882	GEDBFLDB_02488	LLAAPHFG_01881	HAHBEPAL_02491	EGICCNKM_02534	MDEKPFIM_01881	MPEJMEMO_02482	IMDNHMJB_02516	HHEMFHKP_02553	HJGPOGIK_02482	FGNEDJBJ_02478	NDKBBMBB_02562	MNGAIBPD_02538	FLDKNKIE_01911	HCACLMNI_01955
Cluster1176	351	core	Shared among Cluster1, Cluster2, and Cluster3	ENOG4108P6J	LysR family Transcriptional regulator	K	XAC0039	OEHPBFNA_04306	CHNNDINO_04344	NMKEODGM_00090	DCJHPNAK_04365	BCKLFMMD_04326	GAFCFNBG_04356	LLFMEIOA_04346	GNPGNINJ_00163	PONLMEKJ_00163	CCHINLMO_00115	OOOBJFPM_00163	PKJMPCPE_00163	BNCKGGJH_00167	BJDIANGF_04328	KEBDOKCA_04324	MEJJACEP_00165	ICOJDHKM_00657	FCAEOJIM_00088	KMBDHNMN_00147	DILJIOKG_00088	LJJHACBF_00122	MCKANGGG_00166	OPKABEGI_04361	INPGENAI_04350	IHGKMLLH_00162	ECBBOJJH_00119	DFDIHLFD_00137	ONBDHHOC_00086	GEDBFLDB_04284	LLAAPHFG_00088	HAHBEPAL_04287	EGICCNKM_04326	MDEKPFIM_00088	MPEJMEMO_04274	IMDNHMJB_04311	HHEMFHKP_04348	HJGPOGIK_04273	FGNEDJBJ_04272	NDKBBMBB_04358	MNGAIBPD_04330	FLDKNKIE_00121	HCACLMNI_00164
Cluster1177	351	core	Shared among Cluster1, Cluster2, and Cluster3	ENOG4105C53	Part of the ABC transporter complex PotABCD involved in spermidine putrescine import. Responsible for energy coupling to the transport system (By similarity)	E	XAC2472	OEHPBFNA_01850	CHNNDINO_01879	NMKEODGM_02544	DCJHPNAK_01908	BCKLFMMD_01872	GAFCFNBG_01891	LLFMEIOA_01886	GNPGNINJ_02636	PONLMEKJ_02618	CCHINLMO_02570	OOOBJFPM_02618	PKJMPCPE_02616	BNCKGGJH_02620	BJDIANGF_01872	KEBDOKCA_01868	MEJJACEP_02620	ICOJDHKM_03987	FCAEOJIM_02540	KMBDHNMN_02609	DILJIOKG_02547	LJJHACBF_02574	MCKANGGG_02618	OPKABEGI_01897	INPGENAI_01893	IHGKMLLH_02616	ECBBOJJH_02574	DFDIHLFD_02590	ONBDHHOC_02551	GEDBFLDB_01824	LLAAPHFG_02545	HAHBEPAL_01823	EGICCNKM_01870	MDEKPFIM_02544	MPEJMEMO_01819	IMDNHMJB_01845	HHEMFHKP_01884	HJGPOGIK_01819	FGNEDJBJ_01819	NDKBBMBB_01898	MNGAIBPD_01850	FLDKNKIE_02574	HCACLMNI_02619
Cluster1178	351	core	Shared among Cluster1, Cluster2, and Cluster3	ENOG4105DN3	alpha-2-macroglobulin domain protein	S	XAC1145	OEHPBFNA_03198	CHNNDINO_03235	NMKEODGM_01196	DCJHPNAK_03257	BCKLFMMD_03218	GAFCFNBG_03248	LLFMEIOA_03236	GNPGNINJ_01270	PONLMEKJ_01271	CCHINLMO_01223	OOOBJFPM_01272	PKJMPCPE_01270	BNCKGGJH_01274	BJDIANGF_03218	KEBDOKCA_03217	MEJJACEP_01274	ICOJDHKM_02138	FCAEOJIM_01196	KMBDHNMN_01254	DILJIOKG_01195	LJJHACBF_01228	MCKANGGG_01274	OPKABEGI_03252	INPGENAI_03241	IHGKMLLH_01269	ECBBOJJH_01226	DFDIHLFD_01244	ONBDHHOC_01195	GEDBFLDB_03173	LLAAPHFG_01199	HAHBEPAL_03178	EGICCNKM_03219	MDEKPFIM_01195	MPEJMEMO_03167	IMDNHMJB_03203	HHEMFHKP_03240	HJGPOGIK_03164	FGNEDJBJ_03163	NDKBBMBB_03249	MNGAIBPD_03222	FLDKNKIE_01229	HCACLMNI_01273
Cluster1179	351	core	Shared among Cluster1, Cluster2, and Cluster3	ENOG4107TB6	phosphoglycerate mutase	G	XAC1028	OEHPBFNA_03317	CHNNDINO_03355	NMKEODGM_01077	DCJHPNAK_03376	BCKLFMMD_03338	GAFCFNBG_03367	LLFMEIOA_03356	GNPGNINJ_01151	PONLMEKJ_01152	CCHINLMO_01104	OOOBJFPM_01152	PKJMPCPE_01151	BNCKGGJH_01155	BJDIANGF_03337	KEBDOKCA_03336	MEJJACEP_01155	ICOJDHKM_02019	FCAEOJIM_01075	KMBDHNMN_01135	DILJIOKG_01076	LJJHACBF_01109	MCKANGGG_01155	OPKABEGI_03372	INPGENAI_03360	IHGKMLLH_01149	ECBBOJJH_01106	DFDIHLFD_01125	ONBDHHOC_01075	GEDBFLDB_03295	LLAAPHFG_01078	HAHBEPAL_03298	EGICCNKM_03338	MDEKPFIM_01076	MPEJMEMO_03286	IMDNHMJB_03322	HHEMFHKP_03359	HJGPOGIK_03283	FGNEDJBJ_03282	NDKBBMBB_03368	MNGAIBPD_03342	FLDKNKIE_01109	HCACLMNI_01154
Cluster118	351	core	Shared among Cluster1, Cluster2, and Cluster3	ENOG4107QHF	type ii secretion system protein e	U	XAC4212	OEHPBFNA_00131	CHNNDINO_00161	NMKEODGM_04265	DCJHPNAK_00185	BCKLFMMD_00156	GAFCFNBG_00166	LLFMEIOA_00164	GNPGNINJ_04327	PONLMEKJ_04341	CCHINLMO_04290	OOOBJFPM_04338	PKJMPCPE_04331	BNCKGGJH_04332	BJDIANGF_00153	KEBDOKCA_00152	MEJJACEP_04331	ICOJDHKM_00854	FCAEOJIM_04257	KMBDHNMN_04335	DILJIOKG_04274	LJJHACBF_04291	MCKANGGG_04343	OPKABEGI_00180	INPGENAI_00185	IHGKMLLH_04330	ECBBOJJH_04293	DFDIHLFD_04308	ONBDHHOC_04279	GEDBFLDB_00104	LLAAPHFG_04257	HAHBEPAL_00105	EGICCNKM_00154	MDEKPFIM_04268	MPEJMEMO_00104	IMDNHMJB_00126	HHEMFHKP_00164	HJGPOGIK_00104	FGNEDJBJ_00104	NDKBBMBB_00180	MNGAIBPD_00159	FLDKNKIE_04289	HCACLMNI_04338
Cluster1180	351	core	Shared among Cluster1, Cluster2, and Cluster3	ENOG4105ETT	transcriptional Regulator, LysR family	K	XAC3163	OEHPBFNA_01164	CHNNDINO_01194	NMKEODGM_03230	DCJHPNAK_01221	BCKLFMMD_01187	GAFCFNBG_01205	LLFMEIOA_01199	GNPGNINJ_03317	PONLMEKJ_03305	CCHINLMO_03258	OOOBJFPM_03305	PKJMPCPE_03302	BNCKGGJH_03306	BJDIANGF_01184	KEBDOKCA_01182	MEJJACEP_03306	ICOJDHKM_00291	FCAEOJIM_03227	KMBDHNMN_03297	DILJIOKG_03236	LJJHACBF_03261	MCKANGGG_03306	OPKABEGI_01210	INPGENAI_01208	IHGKMLLH_03302	ECBBOJJH_03262	DFDIHLFD_03278	ONBDHHOC_03240	GEDBFLDB_01138	LLAAPHFG_03233	HAHBEPAL_01138	EGICCNKM_01184	MDEKPFIM_03232	MPEJMEMO_01133	IMDNHMJB_01158	HHEMFHKP_01196	HJGPOGIK_01133	FGNEDJBJ_01134	NDKBBMBB_01210	MNGAIBPD_01171	FLDKNKIE_03261	HCACLMNI_03306
Cluster1181	351	core	Shared among Cluster1, Cluster2, and Cluster3	ENOG41077RS	Phosphatase	T	XAC0516	OEHPBFNA_03828	CHNNDINO_03866	NMKEODGM_00567	DCJHPNAK_03886	BCKLFMMD_03849	GAFCFNBG_03879	LLFMEIOA_03868	GNPGNINJ_00639	PONLMEKJ_00642	CCHINLMO_00593	OOOBJFPM_00641	PKJMPCPE_00640	BNCKGGJH_00644	BJDIANGF_03848	KEBDOKCA_03847	MEJJACEP_00644	ICOJDHKM_01509	FCAEOJIM_00565	KMBDHNMN_00624	DILJIOKG_00565	LJJHACBF_00599	MCKANGGG_00644	OPKABEGI_03884	INPGENAI_03871	IHGKMLLH_00639	ECBBOJJH_00596	DFDIHLFD_00614	ONBDHHOC_00563	GEDBFLDB_03806	LLAAPHFG_00567	HAHBEPAL_03809	EGICCNKM_03848	MDEKPFIM_00566	MPEJMEMO_03796	IMDNHMJB_03834	HHEMFHKP_03871	HJGPOGIK_03794	FGNEDJBJ_03793	NDKBBMBB_03881	MNGAIBPD_03854	FLDKNKIE_00598	HCACLMNI_00643
Cluster1182	351	core	Shared among Cluster1, Cluster2, and Cluster3	ENOG4105DTS	flagellar hook-associated	N	XAC1974	OEHPBFNA_02351	CHNNDINO_02377	NMKEODGM_02158	DCJHPNAK_02409	BCKLFMMD_02370	GAFCFNBG_02389	LLFMEIOA_02384	GNPGNINJ_02120	PONLMEKJ_02119	CCHINLMO_02072	OOOBJFPM_02118	PKJMPCPE_02230	BNCKGGJH_02121	BJDIANGF_02371	KEBDOKCA_02368	MEJJACEP_02122	ICOJDHKM_03093	FCAEOJIM_02155	KMBDHNMN_02111	DILJIOKG_02050	LJJHACBF_02076	MCKANGGG_02231	OPKABEGI_02395	INPGENAI_02392	IHGKMLLH_02118	ECBBOJJH_02187	DFDIHLFD_02091	ONBDHHOC_02053	GEDBFLDB_02211	LLAAPHFG_02158	HAHBEPAL_02321	EGICCNKM_02370	MDEKPFIM_02046	MPEJMEMO_02318	IMDNHMJB_02344	HHEMFHKP_02383	HJGPOGIK_02318	FGNEDJBJ_02202	NDKBBMBB_02398	MNGAIBPD_02366	FLDKNKIE_02188	HCACLMNI_02119
Cluster1183	351	core	Shared among Cluster1, Cluster2, and Cluster3	ENOG4106QD7	Single-strand binding protein family	L	XAC2211	OEHPBFNA_02114	CHNNDINO_02143	NMKEODGM_02280	DCJHPNAK_02173	BCKLFMMD_02136	GAFCFNBG_02155	LLFMEIOA_02149	GNPGNINJ_02373	PONLMEKJ_02354	CCHINLMO_02306	OOOBJFPM_02354	PKJMPCPE_02352	BNCKGGJH_02356	BJDIANGF_02136	KEBDOKCA_02132	MEJJACEP_02356	ICOJDHKM_04084	FCAEOJIM_02276	KMBDHNMN_02346	DILJIOKG_02284	LJJHACBF_02310	MCKANGGG_02354	OPKABEGI_02160	INPGENAI_02158	IHGKMLLH_02352	ECBBOJJH_02310	DFDIHLFD_02326	ONBDHHOC_02288	GEDBFLDB_02089	LLAAPHFG_02281	HAHBEPAL_02087	EGICCNKM_02135	MDEKPFIM_02280	MPEJMEMO_02083	IMDNHMJB_02109	HHEMFHKP_02147	HJGPOGIK_02083	FGNEDJBJ_02082	NDKBBMBB_02162	MNGAIBPD_02116	FLDKNKIE_02310	HCACLMNI_02355
Cluster1184	351	core	Shared among Cluster1, Cluster2, and Cluster3	ENOG4105QV4	Tryptophan halogenase	S	XAC2995	OEHPBFNA_01328	CHNNDINO_01360	NMKEODGM_03066	DCJHPNAK_01385	BCKLFMMD_01351	GAFCFNBG_01371	LLFMEIOA_01365	GNPGNINJ_03151	PONLMEKJ_03141	CCHINLMO_03093	OOOBJFPM_03141	PKJMPCPE_03138	BNCKGGJH_03142	BJDIANGF_01348	KEBDOKCA_01346	MEJJACEP_03142	ICOJDHKM_00127	FCAEOJIM_03063	KMBDHNMN_03130	DILJIOKG_03070	LJJHACBF_03097	MCKANGGG_03142	OPKABEGI_01376	INPGENAI_01372	IHGKMLLH_03138	ECBBOJJH_03097	DFDIHLFD_03113	ONBDHHOC_03073	GEDBFLDB_01302	LLAAPHFG_03069	HAHBEPAL_01304	EGICCNKM_01348	MDEKPFIM_03067	MPEJMEMO_01297	IMDNHMJB_01324	HHEMFHKP_01362	HJGPOGIK_01297	FGNEDJBJ_01298	NDKBBMBB_01376	MNGAIBPD_01338	FLDKNKIE_03097	HCACLMNI_03142
Cluster1185	351	core	Shared among Cluster1, Cluster2, and Cluster3	ENOG4105CXW	Synthesizes alpha-1,4-glucan chains using ADP-glucose (By similarity)	G	XAC0425	OEHPBFNA_03916	CHNNDINO_03954	NMKEODGM_00479	DCJHPNAK_03974	BCKLFMMD_03937	GAFCFNBG_03967	LLFMEIOA_03956	GNPGNINJ_00551	PONLMEKJ_00554	CCHINLMO_00505	OOOBJFPM_00553	PKJMPCPE_00552	BNCKGGJH_00556	BJDIANGF_03936	KEBDOKCA_03935	MEJJACEP_00556	ICOJDHKM_01421	FCAEOJIM_00477	KMBDHNMN_00536	DILJIOKG_00477	LJJHACBF_00511	MCKANGGG_00556	OPKABEGI_03972	INPGENAI_03959	IHGKMLLH_00551	ECBBOJJH_00508	DFDIHLFD_00526	ONBDHHOC_00475	GEDBFLDB_03894	LLAAPHFG_00479	HAHBEPAL_03897	EGICCNKM_03936	MDEKPFIM_00478	MPEJMEMO_03884	IMDNHMJB_03922	HHEMFHKP_03959	HJGPOGIK_03882	FGNEDJBJ_03881	NDKBBMBB_03969	MNGAIBPD_03942	FLDKNKIE_00510	HCACLMNI_00555
Cluster1186	351	core	Shared among Cluster1, Cluster2, and Cluster3	ENOG4105F91	Catalyzes the phosphorylation of NAD to NADP. Utilizes ATP and other nucleoside triphosphates as well as inorganic polyphosphate as a source of phosphorus (By similarity)	G	XAC1595	OEHPBFNA_02733	CHNNDINO_02767	NMKEODGM_01662	DCJHPNAK_02791	BCKLFMMD_02753	GAFCFNBG_02779	LLFMEIOA_02769	GNPGNINJ_01736	PONLMEKJ_01737	CCHINLMO_01689	OOOBJFPM_01736	PKJMPCPE_01735	BNCKGGJH_01739	BJDIANGF_02753	KEBDOKCA_02751	MEJJACEP_01739	ICOJDHKM_02602	FCAEOJIM_01660	KMBDHNMN_01720	DILJIOKG_01661	LJJHACBF_01693	MCKANGGG_01740	OPKABEGI_02785	INPGENAI_02774	IHGKMLLH_01735	ECBBOJJH_01692	DFDIHLFD_01708	ONBDHHOC_01661	GEDBFLDB_02707	LLAAPHFG_01662	HAHBEPAL_02711	EGICCNKM_02752	MDEKPFIM_01662	MPEJMEMO_02701	IMDNHMJB_02736	HHEMFHKP_02773	HJGPOGIK_02699	FGNEDJBJ_02696	NDKBBMBB_02782	MNGAIBPD_02752	FLDKNKIE_01693	HCACLMNI_01737
Cluster1187	351	core	Shared among Cluster1, Cluster2, and Cluster3	ENOG410680H	amp-dependent synthetase and ligase	Q	XAC0237	OEHPBFNA_04108	CHNNDINO_04146	NMKEODGM_00287	DCJHPNAK_04166	BCKLFMMD_04129	GAFCFNBG_04159	LLFMEIOA_04148	GNPGNINJ_00360	PONLMEKJ_00362	CCHINLMO_00313	OOOBJFPM_00361	PKJMPCPE_00360	BNCKGGJH_00364	BJDIANGF_04128	KEBDOKCA_04127	MEJJACEP_00364	ICOJDHKM_01230	FCAEOJIM_00285	KMBDHNMN_00344	DILJIOKG_00285	LJJHACBF_00319	MCKANGGG_00364	OPKABEGI_04164	INPGENAI_04151	IHGKMLLH_00359	ECBBOJJH_00316	DFDIHLFD_00334	ONBDHHOC_00283	GEDBFLDB_04086	LLAAPHFG_00287	HAHBEPAL_04089	EGICCNKM_04128	MDEKPFIM_00286	MPEJMEMO_04076	IMDNHMJB_04114	HHEMFHKP_04151	HJGPOGIK_04074	FGNEDJBJ_04073	NDKBBMBB_04161	MNGAIBPD_04133	FLDKNKIE_00318	HCACLMNI_00363
Cluster1188	351	core	Shared among Cluster1, Cluster2, and Cluster3	ENOG4107RAD	Sodium hydrogen exchanger	P	XAC0254	OEHPBFNA_04090	CHNNDINO_04128	NMKEODGM_00305	DCJHPNAK_04148	BCKLFMMD_04111	GAFCFNBG_04141	LLFMEIOA_04130	GNPGNINJ_00378	PONLMEKJ_00380	CCHINLMO_00331	OOOBJFPM_00379	PKJMPCPE_00378	BNCKGGJH_00382	BJDIANGF_04110	KEBDOKCA_04109	MEJJACEP_00382	ICOJDHKM_01248	FCAEOJIM_00303	KMBDHNMN_00362	DILJIOKG_00303	LJJHACBF_00337	MCKANGGG_00382	OPKABEGI_04146	INPGENAI_04133	IHGKMLLH_00377	ECBBOJJH_00334	DFDIHLFD_00352	ONBDHHOC_00301	GEDBFLDB_04068	LLAAPHFG_00305	HAHBEPAL_04071	EGICCNKM_04110	MDEKPFIM_00304	MPEJMEMO_04058	IMDNHMJB_04096	HHEMFHKP_04133	HJGPOGIK_04056	FGNEDJBJ_04055	NDKBBMBB_04143	MNGAIBPD_04115	FLDKNKIE_00336	HCACLMNI_00381
Cluster1189	351	core	Shared among Cluster1, Cluster2, and Cluster3	ENOG4105CTU	Proline racemase	E	XAC2550	OEHPBFNA_01767	CHNNDINO_01796	NMKEODGM_02627	DCJHPNAK_01825	BCKLFMMD_01789	GAFCFNBG_01808	LLFMEIOA_01803	GNPGNINJ_02719	PONLMEKJ_02701	CCHINLMO_02653	OOOBJFPM_02701	PKJMPCPE_02699	BNCKGGJH_02703	BJDIANGF_01789	KEBDOKCA_01785	MEJJACEP_02703	ICOJDHKM_03904	FCAEOJIM_02623	KMBDHNMN_02692	DILJIOKG_02630	LJJHACBF_02657	MCKANGGG_02701	OPKABEGI_01814	INPGENAI_01810	IHGKMLLH_02699	ECBBOJJH_02657	DFDIHLFD_02673	ONBDHHOC_02634	GEDBFLDB_01741	LLAAPHFG_02628	HAHBEPAL_01740	EGICCNKM_01787	MDEKPFIM_02627	MPEJMEMO_01736	IMDNHMJB_01762	HHEMFHKP_01799	HJGPOGIK_01736	FGNEDJBJ_01736	NDKBBMBB_01815	MNGAIBPD_01767	FLDKNKIE_02657	HCACLMNI_02702
Cluster119	351	core	Shared among Cluster1, Cluster2, and Cluster3	ENOG4106DJ0	Type III effector protein	S	XAC4213	OEHPBFNA_00130	CHNNDINO_00160	NMKEODGM_04266	DCJHPNAK_00184	BCKLFMMD_00155	GAFCFNBG_00165	LLFMEIOA_00163	GNPGNINJ_04328	PONLMEKJ_04342	CCHINLMO_04291	OOOBJFPM_04339	PKJMPCPE_04332	BNCKGGJH_04333	BJDIANGF_00152	KEBDOKCA_00151	MEJJACEP_04332	ICOJDHKM_00853	FCAEOJIM_04258	KMBDHNMN_04336	DILJIOKG_04275	LJJHACBF_04292	MCKANGGG_04344	OPKABEGI_00179	INPGENAI_00184	IHGKMLLH_04331	ECBBOJJH_04294	DFDIHLFD_04309	ONBDHHOC_04280	GEDBFLDB_00103	LLAAPHFG_04258	HAHBEPAL_00104	EGICCNKM_00153	MDEKPFIM_04269	MPEJMEMO_00103	IMDNHMJB_00125	HHEMFHKP_00163	HJGPOGIK_00103	FGNEDJBJ_00103	NDKBBMBB_00179	MNGAIBPD_00158	FLDKNKIE_04290	HCACLMNI_04339
Cluster1190	351	core	Shared among Cluster1, Cluster2, and Cluster3	ENOG4108FR8	rieske 2fe-2S domain-containing protein	P	XAC1960	OEHPBFNA_02365	CHNNDINO_02391	NMKEODGM_02144	DCJHPNAK_02423	BCKLFMMD_02384	GAFCFNBG_02403	LLFMEIOA_02398	GNPGNINJ_02106	PONLMEKJ_02105	CCHINLMO_02058	OOOBJFPM_02104	PKJMPCPE_02216	BNCKGGJH_02107	BJDIANGF_02385	KEBDOKCA_02382	MEJJACEP_02108	ICOJDHKM_03079	FCAEOJIM_02141	KMBDHNMN_02097	DILJIOKG_02036	LJJHACBF_02062	MCKANGGG_02217	OPKABEGI_02409	INPGENAI_02406	IHGKMLLH_02104	ECBBOJJH_02173	DFDIHLFD_02077	ONBDHHOC_02039	GEDBFLDB_02225	LLAAPHFG_02144	HAHBEPAL_02335	EGICCNKM_02384	MDEKPFIM_02032	MPEJMEMO_02332	IMDNHMJB_02358	HHEMFHKP_02397	HJGPOGIK_02332	FGNEDJBJ_02216	NDKBBMBB_02412	MNGAIBPD_02380	FLDKNKIE_02174	HCACLMNI_02105
Cluster1191	351	core	Shared among Cluster1, Cluster2, and Cluster3	Unclassified	Unclassified	Unclassified	XAC0582	OEHPBFNA_03764	CHNNDINO_03802	NMKEODGM_00632	DCJHPNAK_03822	BCKLFMMD_03785	GAFCFNBG_03815	LLFMEIOA_03804	GNPGNINJ_00703	PONLMEKJ_00706	CCHINLMO_00658	OOOBJFPM_00705	PKJMPCPE_00704	BNCKGGJH_00708	BJDIANGF_03783	KEBDOKCA_03783	MEJJACEP_00709	ICOJDHKM_01573	FCAEOJIM_00629	KMBDHNMN_00688	DILJIOKG_00629	LJJHACBF_00663	MCKANGGG_00708	OPKABEGI_03820	INPGENAI_03807	IHGKMLLH_00703	ECBBOJJH_00660	DFDIHLFD_00678	ONBDHHOC_00627	GEDBFLDB_03742	LLAAPHFG_00631	HAHBEPAL_03745	EGICCNKM_03784	MDEKPFIM_00630	MPEJMEMO_03732	IMDNHMJB_03770	HHEMFHKP_03807	HJGPOGIK_03730	FGNEDJBJ_03728	NDKBBMBB_03815	MNGAIBPD_03789	FLDKNKIE_00662	HCACLMNI_00707
Cluster1192	351	core	Shared among Cluster1, Cluster2, and Cluster3	ENOG4108IQB	Phospholipid Glycerol Acyltransferase	I	XAC0507	OEHPBFNA_03837	CHNNDINO_03875	NMKEODGM_00558	DCJHPNAK_03895	BCKLFMMD_03858	GAFCFNBG_03888	LLFMEIOA_03877	GNPGNINJ_00630	PONLMEKJ_00633	CCHINLMO_00584	OOOBJFPM_00632	PKJMPCPE_00631	BNCKGGJH_00635	BJDIANGF_03857	KEBDOKCA_03856	MEJJACEP_00635	ICOJDHKM_01500	FCAEOJIM_00556	KMBDHNMN_00615	DILJIOKG_00556	LJJHACBF_00590	MCKANGGG_00635	OPKABEGI_03893	INPGENAI_03880	IHGKMLLH_00630	ECBBOJJH_00587	DFDIHLFD_00605	ONBDHHOC_00554	GEDBFLDB_03815	LLAAPHFG_00558	HAHBEPAL_03818	EGICCNKM_03857	MDEKPFIM_00557	MPEJMEMO_03805	IMDNHMJB_03843	HHEMFHKP_03880	HJGPOGIK_03803	FGNEDJBJ_03802	NDKBBMBB_03890	MNGAIBPD_03863	FLDKNKIE_00589	HCACLMNI_00634
Cluster1193	351	core	Shared among Cluster1, Cluster2, and Cluster3	ENOG4107QHR	phenazine biosynthesis protein, PhzF family	S	XAC2913	OEHPBFNA_01410	CHNNDINO_01442	NMKEODGM_02984	DCJHPNAK_01468	BCKLFMMD_01433	GAFCFNBG_01453	LLFMEIOA_01447	GNPGNINJ_03069	PONLMEKJ_03059	CCHINLMO_03011	OOOBJFPM_03059	PKJMPCPE_03056	BNCKGGJH_03060	BJDIANGF_01430	KEBDOKCA_01428	MEJJACEP_03060	ICOJDHKM_00045	FCAEOJIM_02981	KMBDHNMN_03048	DILJIOKG_02988	LJJHACBF_03015	MCKANGGG_03060	OPKABEGI_01458	INPGENAI_01454	IHGKMLLH_03056	ECBBOJJH_03015	DFDIHLFD_03031	ONBDHHOC_02991	GEDBFLDB_01384	LLAAPHFG_02987	HAHBEPAL_01386	EGICCNKM_01430	MDEKPFIM_02985	MPEJMEMO_01379	IMDNHMJB_01406	HHEMFHKP_01444	HJGPOGIK_01379	FGNEDJBJ_01380	NDKBBMBB_01458	MNGAIBPD_01420	FLDKNKIE_03015	HCACLMNI_03060
Cluster1194	351	core	Shared among Cluster1, Cluster2, and Cluster3	ENOG41081DE	Major Facilitator Superfamily	P	XAC2234	OEHPBFNA_02093	CHNNDINO_02122	NMKEODGM_02301	DCJHPNAK_02152	BCKLFMMD_02115	GAFCFNBG_02134	LLFMEIOA_02128	GNPGNINJ_02394	PONLMEKJ_02375	CCHINLMO_02327	OOOBJFPM_02375	PKJMPCPE_02373	BNCKGGJH_02377	BJDIANGF_02115	KEBDOKCA_02111	MEJJACEP_02377	ICOJDHKM_04105	FCAEOJIM_02297	KMBDHNMN_02367	DILJIOKG_02305	LJJHACBF_02331	MCKANGGG_02375	OPKABEGI_02139	INPGENAI_02137	IHGKMLLH_02373	ECBBOJJH_02331	DFDIHLFD_02347	ONBDHHOC_02309	GEDBFLDB_02068	LLAAPHFG_02302	HAHBEPAL_02066	EGICCNKM_02114	MDEKPFIM_02301	MPEJMEMO_02062	IMDNHMJB_02088	HHEMFHKP_02126	HJGPOGIK_02062	FGNEDJBJ_02061	NDKBBMBB_02141	MNGAIBPD_02095	FLDKNKIE_02331	HCACLMNI_02376
Cluster1195	351	core	Shared among Cluster1, Cluster2, and Cluster3	ENOG4105CWX	Alpha-1,2-mannosidase	G	XAC4355	OEHPBFNA_04364	CHNNDINO_04402	NMKEODGM_00032	DCJHPNAK_04423	BCKLFMMD_04384	GAFCFNBG_04414	LLFMEIOA_04404	GNPGNINJ_00105	PONLMEKJ_00105	CCHINLMO_00057	OOOBJFPM_00105	PKJMPCPE_00105	BNCKGGJH_00109	BJDIANGF_04386	KEBDOKCA_04382	MEJJACEP_00107	ICOJDHKM_00715	FCAEOJIM_00030	KMBDHNMN_00089	DILJIOKG_00030	LJJHACBF_00064	MCKANGGG_00108	OPKABEGI_04419	INPGENAI_04408	IHGKMLLH_00104	ECBBOJJH_00061	DFDIHLFD_00079	ONBDHHOC_00028	GEDBFLDB_04342	LLAAPHFG_00030	HAHBEPAL_04345	EGICCNKM_04384	MDEKPFIM_00030	MPEJMEMO_04332	IMDNHMJB_04369	HHEMFHKP_04406	HJGPOGIK_04331	FGNEDJBJ_04330	NDKBBMBB_04416	MNGAIBPD_04388	FLDKNKIE_00063	HCACLMNI_00106
Cluster1196	351	core	Shared among Cluster1, Cluster2, and Cluster3	ENOG4107R91	Catalyzes the formation of the alpha-1,6-glucosidic linkages in glycogen by scission of a 1,4-alpha-linked oligosaccharide from growing alpha-1,4-glucan chains and the subsequent attachment of the oligosaccharide to the alpha-1,6 position (By similarity)	G	XAC0426	OEHPBFNA_03915	CHNNDINO_03953	NMKEODGM_00480	DCJHPNAK_03973	BCKLFMMD_03936	GAFCFNBG_03966	LLFMEIOA_03955	GNPGNINJ_00552	PONLMEKJ_00555	CCHINLMO_00506	OOOBJFPM_00554	PKJMPCPE_00553	BNCKGGJH_00557	BJDIANGF_03935	KEBDOKCA_03934	MEJJACEP_00557	ICOJDHKM_01422	FCAEOJIM_00478	KMBDHNMN_00537	DILJIOKG_00478	LJJHACBF_00512	MCKANGGG_00557	OPKABEGI_03971	INPGENAI_03958	IHGKMLLH_00552	ECBBOJJH_00509	DFDIHLFD_00527	ONBDHHOC_00476	GEDBFLDB_03893	LLAAPHFG_00480	HAHBEPAL_03896	EGICCNKM_03935	MDEKPFIM_00479	MPEJMEMO_03883	IMDNHMJB_03921	HHEMFHKP_03958	HJGPOGIK_03881	FGNEDJBJ_03880	NDKBBMBB_03968	MNGAIBPD_03941	FLDKNKIE_00511	HCACLMNI_00556
Cluster1197	351	core	Shared among Cluster1, Cluster2, and Cluster3	ENOG4105D1S	lipid A biosynthesis	M	XAC3465	OEHPBFNA_00869	CHNNDINO_00895	NMKEODGM_03525	DCJHPNAK_00941	BCKLFMMD_00895	GAFCFNBG_00906	LLFMEIOA_00900	GNPGNINJ_03613	PONLMEKJ_03583	CCHINLMO_03552	OOOBJFPM_03581	PKJMPCPE_03598	BNCKGGJH_03594	BJDIANGF_00891	KEBDOKCA_00892	MEJJACEP_03594	ICOJDHKM_03557	FCAEOJIM_03516	KMBDHNMN_03594	DILJIOKG_03533	LJJHACBF_03533	MCKANGGG_03599	OPKABEGI_00903	INPGENAI_00917	IHGKMLLH_03597	ECBBOJJH_03536	DFDIHLFD_03570	ONBDHHOC_03538	GEDBFLDB_00844	LLAAPHFG_03523	HAHBEPAL_00839	EGICCNKM_00911	MDEKPFIM_03527	MPEJMEMO_00842	IMDNHMJB_00860	HHEMFHKP_00898	HJGPOGIK_00844	FGNEDJBJ_00843	NDKBBMBB_00905	MNGAIBPD_00872	FLDKNKIE_03532	HCACLMNI_03599
Cluster1198	351	core	Shared among Cluster1, Cluster2, and Cluster3	ENOG4105DS7	Represses a number of genes involved in the response to DNA damage (SOS response), including recA and lexA. In the presence of single-stranded DNA, RecA interacts with LexA causing an autocatalytic cleavage which disrupts the DNA-binding part of LexA, leading to derepression of the SOS regulon and eventually DNA repair (By similarity)	K	XAC1196	OEHPBFNA_03144	CHNNDINO_03180	NMKEODGM_01250	DCJHPNAK_03203	BCKLFMMD_03164	GAFCFNBG_03193	LLFMEIOA_03181	GNPGNINJ_01324	PONLMEKJ_01325	CCHINLMO_01277	OOOBJFPM_01326	PKJMPCPE_01324	BNCKGGJH_01328	BJDIANGF_03164	KEBDOKCA_03163	MEJJACEP_01328	ICOJDHKM_02192	FCAEOJIM_01250	KMBDHNMN_01308	DILJIOKG_01249	LJJHACBF_01282	MCKANGGG_01328	OPKABEGI_03197	INPGENAI_03187	IHGKMLLH_01323	ECBBOJJH_01280	DFDIHLFD_01298	ONBDHHOC_01249	GEDBFLDB_03118	LLAAPHFG_01253	HAHBEPAL_03123	EGICCNKM_03165	MDEKPFIM_01249	MPEJMEMO_03113	IMDNHMJB_03149	HHEMFHKP_03185	HJGPOGIK_03110	FGNEDJBJ_03109	NDKBBMBB_03195	MNGAIBPD_03167	FLDKNKIE_01283	HCACLMNI_01327
Cluster1199	351	core	Shared among Cluster1, Cluster2, and Cluster3	ENOG4105M3Z	response regulator	T	XAC3101	OEHPBFNA_01225	CHNNDINO_01255	NMKEODGM_03169	DCJHPNAK_01282	BCKLFMMD_01248	GAFCFNBG_01266	LLFMEIOA_01260	GNPGNINJ_03256	PONLMEKJ_03244	CCHINLMO_03197	OOOBJFPM_03244	PKJMPCPE_03241	BNCKGGJH_03245	BJDIANGF_01245	KEBDOKCA_01243	MEJJACEP_03245	ICOJDHKM_00230	FCAEOJIM_03166	KMBDHNMN_03236	DILJIOKG_03175	LJJHACBF_03200	MCKANGGG_03245	OPKABEGI_01271	INPGENAI_01269	IHGKMLLH_03241	ECBBOJJH_03201	DFDIHLFD_03217	ONBDHHOC_03179	GEDBFLDB_01199	LLAAPHFG_03172	HAHBEPAL_01199	EGICCNKM_01245	MDEKPFIM_03171	MPEJMEMO_01194	IMDNHMJB_01219	HHEMFHKP_01257	HJGPOGIK_01194	FGNEDJBJ_01195	NDKBBMBB_01271	MNGAIBPD_01232	FLDKNKIE_03200	HCACLMNI_03245
Cluster12	351	core	Shared among Cluster1, Cluster2, and Cluster3	ENOG4105VQU	rdd domain containing protein	S	XAC3806	OEHPBFNA_00531	CHNNDINO_00557	NMKEODGM_03865	DCJHPNAK_00585	BCKLFMMD_00556	GAFCFNBG_00568	LLFMEIOA_00567	GNPGNINJ_03944	PONLMEKJ_03940	CCHINLMO_03889	OOOBJFPM_03936	PKJMPCPE_03930	BNCKGGJH_03933	BJDIANGF_00553	KEBDOKCA_00552	MEJJACEP_03935	ICOJDHKM_00457	FCAEOJIM_03856	KMBDHNMN_03932	DILJIOKG_03872	LJJHACBF_03889	MCKANGGG_03940	OPKABEGI_00567	INPGENAI_00585	IHGKMLLH_03929	ECBBOJJH_03892	DFDIHLFD_03912	ONBDHHOC_03880	GEDBFLDB_00505	LLAAPHFG_03861	HAHBEPAL_00503	EGICCNKM_00555	MDEKPFIM_03870	MPEJMEMO_00504	IMDNHMJB_00523	HHEMFHKP_00561	HJGPOGIK_00504	FGNEDJBJ_00504	NDKBBMBB_00567	MNGAIBPD_00541	FLDKNKIE_03888	HCACLMNI_03937
[truncated: 4,455 more rows]
[truncated: 308 more columns]

## Sheet: E
Dataset S5. The sample information of 431 Xcc A strains worldwide from public database
SampleName	Country	Year	Host	Region	Abb	Bioproject	Reference
[truncated: 431 more rows]

## Sheet: F
Dataset S6. The mutation information of genes involved in pathogenicity or fitness from the 343 XccA strains
[truncated: 266 more rows]
